# Supplementary material for: iTRAQ-mediated analysis of the relationship between proteomic changes and yak longissimus lumborum tenderness over the course of postmortem storage
Source: Sci Rep. 2021 May 17;11:10450. doi: 10.1038/s41598-021-90012-0 (PMC8128915; doi:10.1038/s41598-021-90012-0)
Supplement: Supplementary file 1 — Supplementary Information. [file 41598_2021_90012_MOESM1_ESM.xlsx]

## Sheet: Identification of phos-peptides
Sequence	Protein Group Accessions	Protein name	Gene name	Modifications	phosphoRS Isoform Probability	phosphoRS Site Probabilities	phosphoRS Binomial Peptide Score	XCorr	Charge	MH+ [Da]	ΔM [ppm]	Intensity 玉树牦牛0h-1	Intensity 玉树牦牛0h-2	Intensity 玉树牦牛0h	Intensity 玉树牦牛12h	Intensity 玉树牦牛3d	Intensity甘南牦牛0h-1	Intensity甘南牦牛0h-2	Intensity甘南牦牛0h	Intensity甘南牦牛12h	Intensity甘南牦牛3d	Ratio（玉树牦牛12h/玉树牦牛0h）	Ratio（玉树牦牛3d/玉树牦牛0h）	Ratio（玉树牦牛3d/玉树牦牛12h）	Ratio（甘南牦牛12h/甘南牦牛0h）	Ratio（甘南牦牛3d/甘南牦牛0h）	Ratio（甘南牦牛3d/甘南牦牛12h）	Ratio（甘南牦牛0h/玉树牦牛0h）	Ratio（甘南牦牛12h/玉树牦牛12h）	Ratio（甘南牦牛3d/玉树牦牛3d）
iQRsSRGLYLGR	E1BFV9	Grid2 interacting protein	GRID2IP	N-Term(iTRAQ8plex); S4(Phospho)	0.961448	S(4): 96.1; S(5): 3.8; Y(9): 0.0	103.798	2.30203	3	1789.98	3.59756	0.129531	0.162189	0.14586	11.1917	0.344292	0.140316	0.144487	0.142401	0.243532	0.203346	76.729	2.36043	0.0307633	1.71018	1.42798	0.834987	0.97629	0.0217601	0.590621
dtNVDkVQLk	E1BED5	KAT8 regulatory NSL complex subunit 1 like	KANSL1L	N-Term(iTRAQ8plex); T2(Phospho); K6(iTRAQ8plex); K10(iTRAQ8plex)	1	T(2): 100.0	115.075	3.22251	4	2152.21	-3.60128	8.50937	1.26852	4.88895	0.304076	0.23022	0.181238	0.192718	0.186978	0.203983	0.237207	0.0621967	0.0470899	0.757113	1.09095	1.26864	1.16288	0.0382451	0.670829	1.03035
isAAPVGsRPHTVANGHELFEVsEER	F1MBU9	Phosphatidylinositol-4-phosphate 3-kinase catalytic subunit type 2 beta	PIK3C2B	N-Term(iTRAQ8plex); S2(Phospho); S8(Phospho); S23(Phospho)	0.496688	S(2): 100.0; S(8): 50.3; T(12): 50.3; S(23): 99.3	98.0074	2.40483	3	3333.56	17.1181	0.384697	0.305686	0.345192	0.42117	0.18957	0.161559	0.173881	0.16772	5.28817	0.241446	1.22011	0.549174	0.450104	31.5297	1.43958	0.0456578	0.485876	12.5559	1.27365
sHsRsPATR	F1MI03	Serine/arginine repetitive matrix 2	SRRM2	N-Term(iTRAQ8plex); S3(Phospho); S5(Phospho)	0.0830893	S(1): 82.0; S(3): 82.0; S(5): 24.9; T(8): 11.1	12.8283	2.343	3	1462.64	-5.2609	0.617525	0.229325	0.423425	0.183236	0.176209	0.445813	0.448989	0.447401	4.70641	0.260778	0.432746	0.416151	0.96165	10.5194	0.582874	0.0554092	1.05662	25.685	1.47994
gTILkASVDyIRR	F1MX26	Transcription factor EB	TFEB	N-Term(iTRAQ8plex); K5(iTRAQ8plex); Y10(Phospho)	0.997571	T(2): 0.1; S(7): 0.1; Y(10): 99.8	40.4809	2.84165	4	2180.23	-3.55975	1.77243	6.58168	4.17706	0.328301	0.225734	0.247535	0.243293	0.245414	0.316591	0.278219	0.0785961	0.0540413	0.687582	1.29003	1.13367	0.878796	0.0587529	0.964332	1.23251
gDGGAsSLR	G3N1V7	Kelch like family member 34	KLHL34	N-Term(iTRAQ8plex); S6(Phospho)	0.999487	S(6): 99.9; S(7): 0.1	151.839	2.02888	2	1203.57	-0.06317	0.407346	0.212844	0.310095	0.3959	6.62126	0.304056	0.308394	0.306225	0.288251	0.284688	1.27671	21.3524	16.7246	0.941304	0.92967	0.98764	0.987519	0.728089	0.042996
rGRsPsPkPR	F1MI03	Serine/arginine repetitive matrix 2	SRRM2	N-Term(iTRAQ8plex); S4(Phospho); S6(Phospho); K8(iTRAQ8plex)	1	S(4): 100.0; S(6): 100.0	149.245	2.3195	3	1905.99	-5.38098	0.428674	0.31829	0.373482	0.334914	0.227297	0.880647	0.873405	0.877026	3.52616	0.314884	0.896733	0.60859	0.678675	4.02059	0.359036	0.0892993	2.34824	10.5286	1.38534
lsESSGPGGTLEDTDGLR	G3MZU6	Uncharacterized protein		N-Term(iTRAQ8plex); S2(Phospho)	0.970086	S(2): 97.0; S(4): 2.9; S(5): 0.1; T(10): 0.0; T(14): 0.0	170.535	3.04585	2	2175.01	-1.3708	1.38831	1.11839	1.25335	1.74815	3.24799	0.457858	0.458019	0.457939	0.599759	0.343551	1.39478	2.59145	1.85796	1.30969	0.750212	0.572815	0.365372	0.343082	0.105773
sMsQEAQRG	Q6T8D8	Telethonin (Titin cap protein)	TCAP	N-Term(iTRAQ8plex); S3(Phospho)	1	S(1): 0.0; S(3): 100.0	166.155	2.59701	2	1377.61	-2.47333	0.919632	0.904186	0.911909	1.52015	0.699765	1.25913	1.29261	1.27587	1.13594	0.371949	1.667	0.767363	0.460325	0.890326	0.291526	0.327437	1.39912	0.747253	0.531534
lDPtENVTGIk	G3N1N7	Uncharacterized protein		N-Term(iTRAQ8plex); T4(Phospho); K11(iTRAQ8plex)	1	T(4): 100.0; T(8): 0.0	88.8316	2.4769	3	1875.02	4.82606	4.55576	4.83601	4.69588	0.165979	0.154849	0.161034	0.173422	0.167228	0.141851	0.375754	0.0353455	0.0329755	0.932946	0.84825	2.24696	2.64894	0.0356116	0.854635	2.42659
vLEGVIDRyQQsk	Q29RQ5	E3 ubiquitin-protein ligase TRIM9 (EC 2.3.2.27) (RING-type E3 ubiquitin transferase TRIM9) (Tripartite motif-containing protein 9)	TRIM9	N-Term(iTRAQ8plex); Y9(Phospho); S12(Phospho); K13(iTRAQ8plex)	1	Y(9): 100.0; S(12): 100.0	66.1419	2.40732	3	2303.2	15.5479	1.66979	1.16994	1.41986	1.6713	1.27339	0.933066	0.923404	0.928235	0.550928	0.378464	1.17708	0.896837	0.761915	0.593522	0.407724	0.686956	0.653749	0.329641	0.29721
istVELQk	E1BKP1	Transmembrane protein 161B	TMEM161B	N-Term(iTRAQ8plex); S2(Phospho); T3(Phospho); K8(iTRAQ8plex)	1	S(2): 100.0; T(3): 100.0	93.4853	2.43391	3	1685.9	15.958	4.69273	3.64469	4.16871	0.371686	0.281901	0.2884	0.297343	0.292872	0.33858	0.378646	0.0891608	0.0676231	0.75844	1.15607	1.29287	1.11833	0.0702548	0.910933	1.34319
eTALLPAtVVGSTGETQR	F1N643	Shroom family member 3	SHROOM3	N-Term(iTRAQ8plex); T8(Phospho)	0.933464	T(2): 0.5; T(8): 93.3; S(12): 6.2; T(13): 0.0; T(16): 0.0	84.2232	2.42015	3	2214.09	-17.0904	6.24329	3.16586	4.70457	0.342842	0.331923	0.417043	0.42681	0.421926	0.419362	0.3792	0.0728742	0.0705533	0.968152	0.993922	0.898736	0.904231	0.0896843	1.22319	1.14243
gTPWLVGPTANVTVPVsVVSGSLDR	G5E649	Uncharacterized protein		N-Term(iTRAQ8plex); S17(Phospho)	0.729206	T(2): 1.9; T(9): 10.6; T(13): 10.6; S(17): 72.9; S(20): 1.9; S(22): 1.9	29.4928	2.81483	4	2892.55	9.87328	4.41911	5.04308	4.7311	0.166687	0.10689	0.142042	0.151165	0.146603	0.136944	0.385469	0.0352322	0.0225931	0.641263	0.934114	2.62934	2.81479	0.0309872	0.821565	3.60622
dLRSIVEDyLLk	G3MZZ5	Pleckstrin homology and RhoGEF domain containing G3	PLEKHG3	N-Term(iTRAQ8plex); Y9(Phospho); K12(iTRAQ8plex)	0.999922	S(4): 0.0; Y(9): 100.0	78.5279	3.52856	4	2152.21	9.12632	7.81827	1.11348	4.46587	0.319422	0.326632	0.279726	0.29168	0.285703	0.348102	0.387007	0.0715251	0.0731395	1.02257	1.2184	1.35458	1.11176	0.0639747	1.08979	1.18484
nDIItIVSQk	Q2KI13	Small G protein signaling modulator 3 (RUN and TBC1 domain-containing protein 3)	SGSM3 RUTBC3	N-Term(iTRAQ8plex); T5(Phospho); K10(iTRAQ8plex)	1	T(5): 100.0; S(8): 0.0	161.014	2.63432	3	1818.99	-13.7306	4.76587	3.90887	4.33737	0.335666	0.191417	0.21485	0.210815	0.212833	0.303989	0.401419	0.0773893	0.044132	0.57026	1.4283	1.88608	1.3205	0.0490695	0.905629	2.09709
rLsLsLSQR	G3N022	SPEG complex locus	SPEG	N-Term(iTRAQ8plex); S3(Phospho); S5(Phospho)	0.499985	S(3): 100.0; S(5): 50.0; S(7): 50.0	109.943	3.04643	3	1523.76	-1.51918	0.930037	1.00985	0.969943	1.11595	0.932384	1.2861	1.34519	1.31564	0.929089	0.404166	1.15053	0.961277	0.835506	0.706186	0.3072	0.435013	1.35641	0.832554	0.433475
lRDWHHEVsAR	Q3ZBU0	PDZ and LIM domain 5	PDLIM5	N-Term(iTRAQ8plex); S9(Phospho)	1	S(9): 100.0	152.783	2.93059	4	1789.88	-1.20226	1.47667	1.70651	1.59159	1.90581	1.66261	0.750608	0.732863	0.741735	0.625181	0.40679	1.19743	1.04462	0.872389	0.842862	0.54843	0.650676	0.466035	0.32804	0.24467
sRSPESQVIGENtk	A7YWH2	Zinc finger Ran-binding domain-containing protein 2	ZRANB2	N-Term(iTRAQ8plex); T13(Phospho); K14(iTRAQ8plex)	0.319718	S(1): 4.1; S(3): 32.0; S(6): 32.0; T(13): 32.0	20.9676	2.78586	4	2220.14	-4.44384	4.10008	4.75363	4.42685	0.275004	0.190389	0.233711	0.22932	0.231515	0.197441	0.416744	0.0621217	0.0430078	0.692315	0.852823	1.80007	2.11072	0.0522979	0.717959	2.18891
vVHAtksTMLVTWQVPVNDGGsR	F1N757	Titin	TTN	N-Term(iTRAQ8plex); T5(Phospho); K6(iTRAQ8plex); S7(Phospho); S22(Phospho)	0.0500943	T(5): 52.5; S(7): 52.5; T(8): 95.0; T(12): 0.0; S(22): 100.0	79.9545	2.33735	3	3330.55	-15.0751	0.853169	0.5993	0.726234	0.738592	0.591826	0.613143	0.615591	0.614367	3.29127	0.42874	1.01702	0.814924	0.801289	5.35717	0.697856	0.130266	0.845962	4.45613	0.724436
ftDtRkDEQER	Q3SYU2	Elongation factor 2 (EF-2)	EEF2	N-Term(iTRAQ8plex); T2(Phospho); T4(Phospho); K6(iTRAQ8plex)	1	T(2): 100.0; T(4): 100.0	125.137	2.35414	3	2193.01	-2.23689	1.08927	0.982777	1.03602	0.523984	0.680711	1.42654	1.56345	1.49499	1.10372	0.448671	0.505766	0.657044	1.29911	0.73828	0.300116	0.406507	1.44301	2.10641	0.659122
isERPSVYLAAR	Q2M2U1	CYLC2 protein (Fragment)	CYLC2	N-Term(iTRAQ8plex); S2(Phospho)	0.5	S(2): 50.0; S(6): 50.0; Y(8): 0.0	89.9331	2.60624	3	1745.92	-2.12972	4.83973	2.15638	3.49806	0.25539	0.552651	0.465363	0.463	0.464182	0.567924	0.449032	0.0730092	0.157988	2.16395	1.22349	0.967362	0.790655	0.132697	2.22375	0.812505
lGFGVSQtkAImTLVsGIPMGPPRLPLQk	Q29RY9	N-acetylneuraminate lyase (NALase) (EC 4.1.3.3) (N-acetylneuraminate pyruvate-lyase) (N-acetylneuraminic acid aldolase) (Sialate lyase) (Sialate-pyruvate lyase) (Sialic acid aldolase) (Sialic acid lyase)	NPL	N-Term(iTRAQ8plex); T8(Phospho); K9(iTRAQ8plex); M12(Oxidation); S16(Phospho); K29(iTRAQ8plex)	0.230384	S(6): 50.0; T(8): 50.0; T(13): 50.0; S(16): 50.0	9.24848	5.73901	6	4125.29	8.78887	0.424297	0.543746	0.484022	0.45262	1.02497	1.38677	1.46559	1.42618	1.47035	0.451656	0.935124	2.11762	2.26454	1.03097	0.316689	0.307175	2.94652	3.24854	0.440651
iERTLAyIITELDER	F1N270	V-type proton ATPase subunit D	ATP6V1D	N-Term(iTRAQ8plex); Y7(Phospho)	0.950367	T(4): 0.0; Y(7): 95.0; T(10): 5.0	84.9528	2.62075	3	2219.18	9.80047	0.893091	0.926785	0.909938	1.32054	1.01714	1.10134	1.11288	1.10711	1.28686	0.468667	1.45125	1.11782	0.770247	1.16236	0.423324	0.364195	1.21669	0.97449	0.460767
rLALsLIAIVLVcFAPYHVLLLSR	Q1JQB3	G-protein coupled receptor 4	GPR4	N-Term(iTRAQ8plex); S5(Phospho); C13(Carbamidomethyl)	0.112832	S(5): 11.3; Y(17): 77.4; S(23): 11.3	30.8466	2.81929	5	3121.77	-10.3778	0.63971	0.645144	0.642427	0.711944	0.916363	1.3292	1.41919	1.37419	1.3199	0.473722	1.10821	1.42641	1.28713	0.960491	0.344728	0.358908	2.13906	1.85393	0.516959
sRstPVRDR	A7Z082	ACIN1 protein (Apoptotic chromatin condensation inducer 1)	ACIN1	N-Term(iTRAQ8plex); S3(Phospho); T4(Phospho)	0.927229	S(1): 7.3; S(3): 96.4; T(4): 96.4	65.9906	2.30217	3	1537.72	-2.47	0.621465	0.426351	0.523908	0.659411	0.540341	1.38765	1.46756	1.42761	1.94351	0.480813	1.25864	1.03137	0.81943	1.36138	0.336796	0.247394	2.72492	2.94734	0.889832
nGQHVASSPIPVVISQsEIGDAsRVR	F1N169	Filamin A	FLNA	N-Term(iTRAQ8plex); S17(Phospho); S23(Phospho)	0.493744	S(7): 0.2; S(8): 1.0; S(15): 49.4; S(17): 49.4; S(23): 100.0	55.9811	2.90548	3	3167.52	-12.724	0.61039	1.41763	1.01401	5.54635	0.94661	0.508327	0.501003	0.504665	0.472361	0.481334	5.46973	0.933533	0.170673	0.93599	0.95377	1.019	0.497693	0.0851662	0.508482
lNtDLTAYLQk	F1N2B3	RWD domain-containing protein	RWDD2B	N-Term(iTRAQ8plex); T3(Phospho); K11(iTRAQ8plex)	0.998568	T(3): 99.9; T(6): 0.1; Y(8): 0.1	122.976	2.31156	3	1968.03	-16.227	5.13765	3.06862	4.10313	0.294564	0.259193	0.321248	0.329177	0.325212	0.34224	0.48305	0.0717901	0.0631695	0.879919	1.05236	1.48534	1.41144	0.0792596	1.16185	1.86367
rSVVHVVksILGGIISHk	E1BBG5	Uncharacterized protein		N-Term(iTRAQ8plex); K8(iTRAQ8plex); S9(Phospho); K18(iTRAQ8plex)	0.894088	S(2): 5.3; S(9): 89.4; S(16): 5.3	72.4857	2.93122	5	2921.78	7.98077	0.922498	1.05473	0.988614	0.821487	2.03908	0.975603	0.970754	0.973179	0.885905	0.48748	0.830948	2.06257	2.48218	0.910321	0.500915	0.550263	0.984387	1.07842	0.239069
fAtIGREESLEEk	F1ME62	Uncharacterized protein	CMYA5	N-Term(iTRAQ8plex); T3(Phospho); K13(iTRAQ8plex)	0.960234	T(3): 96.0; S(9): 4.0	93.3032	2.63976	4	2197.12	-5.49631	1.07137	1.08317	1.07727	1.42828	1.0328	1.0538	1.06394	1.05887	1.02663	0.488337	1.32584	0.958722	0.723108	0.969548	0.461185	0.47567	0.982921	0.718785	0.472826
sMsQEAQR	Q6T8D8	Telethonin (Titin cap protein)	TCAP	N-Term(iTRAQ8plex); S3(Phospho)	0.983404	S(1): 1.7; S(3): 98.3	174.764	2.0026	2	1320.59	-2.40613	1.06008	0.875828	0.967956	1.47241	0.866238	1.10357	1.11383	1.1087	1.17411	0.490805	1.52116	0.894915	0.588312	1.059	0.442686	0.418024	1.1454	0.797405	0.566594
tVLGVERNFTSTVTAFLQk	G5E538	Adhesion G protein-coupled receptor E3	ADGRE3	N-Term(iTRAQ8plex); T1(Phospho); K19(iTRAQ8plex)	0.999805	T(1): 100.0; T(10): 0.0; S(11): 0.0; T(12): 0.0; T(14): 0.0	60.9019	2.6663	4	2799.56	11.9765	3.87196	4.17192	4.02194	0.521104	0.297055	0.238723	0.235806	0.237264	0.408735	0.494225	0.129565	0.0738585	0.570048	1.7227	2.08302	1.20916	0.0589924	0.784363	1.66375
sRsPSSPELNNk	F1MI03	Serine/arginine repetitive matrix 2	SRRM2	N-Term(iTRAQ8plex); S3(Phospho); K12(iTRAQ8plex)	0.487463	S(1): 48.7; S(3): 48.7; S(5): 2.4; S(6): 0.1	78.3236	2.86114	3	2004.03	-5.95333	0.83446	0.739807	0.787133	0.859881	0.720024	1.11466	1.12607	1.12037	1.79663	0.501132	1.09242	0.914742	0.837353	1.60361	0.447292	0.278929	1.42335	2.08939	0.695993
aVTsPPRVksPEPR	F1N757	Titin	TTN	N-Term(iTRAQ8plex); S4(Phospho); K9(iTRAQ8plex); S10(Phospho)	0.972815	T(3): 2.7; S(4): 97.3; S(10): 100.0	120.073	3.50301	4	2289.19	-2.73646	1.64407	1.93754	1.7908	1.55686	1.10717	0.693818	0.675803	0.684811	1.01397	0.503453	0.869366	0.618251	0.711152	1.48066	0.735171	0.496517	0.382404	0.65129	0.454722
iARkVAtmFQtHLISIANDTmk	E1BK38	ATP binding cassette subfamily A member 13	ABCA13	N-Term(iTRAQ8plex); K4(iTRAQ8plex); T7(Phospho); M8(Oxidation); T11(Phospho); M21(Oxidation); K22(iTRAQ8plex)	0.421474	T(7): 43.9; T(11): 91.2; S(15): 14.3; T(20): 50.5	27.1491	3.24403	6	3593.94	17.1773	0.737217	0.756076	0.746646	1.01345	1.1012	1.2159	1.24281	1.22936	1.30336	0.505308	1.35734	1.47486	1.08659	1.0602	0.411035	0.387696	1.6465	1.28606	0.45887
gPIQSFtQADIsQGLIEYsHGk	F1N740	Fraser extracellular matrix complex subunit 1	FRAS1	N-Term(iTRAQ8plex); T7(Phospho); S12(Phospho); S19(Phospho); K22(iTRAQ8plex)	0.16594	S(5): 66.5; T(7): 66.5; S(12): 66.7; Y(18): 50.1; S(19): 50.1	30.8359	4.09033	4	3224.53	12.7969	0.607353	1.25874	0.933046	5.26852	0.725574	0.606212	0.607725	0.606968	0.578138	0.510116	5.64658	0.77764	0.137719	0.952502	0.840432	0.882342	0.650523	0.109735	0.703051
lsPEPsFIVLHYAGPVRYRTAGLVEk	G3MZU4;Q58CV2	Myosin XIX	MYO19	N-Term(iTRAQ8plex); S2(Phospho); S6(Phospho); K26(iTRAQ8plex)	0.751645	S(2): 87.4; S(6): 75.5; Y(12): 12.5; Y(18): 12.3; T(20): 12.3	53.7311	3.20757	4	3667.96	9.59532	0.560056	0.559219	0.559637	0.626659	0.81364	1.36041	1.43639	1.3984	0.960917	0.515373	1.11976	1.45387	1.29838	0.687154	0.368545	0.536335	2.49876	1.5334	0.633417
lAsRSQDLIPR	A7YVI7	KIAA0415 protein (Fragment)	KIAA0415	N-Term(iTRAQ8plex); S3(Phospho)	0.999998	S(3): 100.0; S(5): 0.0	115.898	2.40146	3	1639.87	-5.73502	0.598171	0.486435	0.542303	0.5514	4.67086	0.524904	0.521102	0.523003	0.616174	0.521534	1.01678	8.613	8.4709	1.17815	0.997192	0.846407	0.964411	1.11747	0.111657
aLLGRcLATQLGAtLLR	F1MP95	Uncharacterized protein	FIGNL2	N-Term(iTRAQ8plex); C6(Carbamidomethyl); T14(Phospho)	0.9997	T(9): 0.0; T(14): 100.0	80.8794	2.80518	4	2211.25	6.14659	3.04055	3.40463	3.22259	0.687404	0.4886	0.525412	0.521177	0.523294	0.461552	0.522834	0.213308	0.151617	0.71079	0.882013	0.99912	1.13277	0.162383	0.671443	1.07007
iPLHVFsPk	Q3ZBU0	PDZ and LIM domain 5	PDLIM5	N-Term(iTRAQ8plex); S7(Phospho); K9(iTRAQ8plex)	1	S(7): 100.0	270.215	3.27241	3	1725.99	-2.66156	1.04995	1.16758	1.10876	1.34015	0.824745	1.17259	1.18678	1.17969	1.17113	0.526739	1.20869	0.743843	0.615411	0.992746	0.446508	0.449771	1.06397	0.873876	0.638669
rGsLLGsmk	G5E5B8	Junctophilin 1	JPH1	N-Term(iTRAQ8plex); S3(Phospho); S7(Phospho); M8(Oxidation); K9(iTRAQ8plex)	1	S(3): 100.0; S(7): 100.0	175.478	3.97355	3	1732.86	-3.61361	1.38258	1.83459	1.60858	1.32934	0.878279	0.997523	0.996716	0.99712	0.767428	0.527723	0.826401	0.545995	0.66069	0.769645	0.529248	0.687652	0.619874	0.577301	0.600861
yPEAPPFVRFVtk	Q3SZ52	Ubiquitin-conjugating enzyme E2 variant 1 (UEV-1)	UBE2V1	N-Term(iTRAQ8plex); T12(Phospho); K13(iTRAQ8plex)	1	Y(1): 0.0; T(12): 100.0	72.4128	2.62164	4	2239.25	18.2404	2.77287	3.12344	2.94815	0.473903	0.483831	0.700957	0.681127	0.691042	0.643842	0.529712	0.160746	0.164113	1.02095	0.931697	0.76654	0.822735	0.234398	1.3586	1.09483
vsESRPPASRPSATVPAVSWGAk	A6QP00	HERC5 protein	HERC5	N-Term(iTRAQ8plex); S2(Phospho); K23(iTRAQ8plex)	0.0178957	S(2): 1.8; S(4): 0.3; S(9): 1.8; S(12): 1.8; T(14): 1.8; S(19): 92.5	25.4318	3.95546	5	3025.61	-0.840896	2.15049	1.00489	1.57769	0.877074	1.10034	0.84447	0.831248	0.837859	0.673866	0.539475	0.555923	0.697435	1.25455	0.804271	0.643873	0.800566	0.531067	0.768312	0.490282
iNTAGTSNADVPLAEPGMyQLDItLR	A6QPU9	MCTP1 protein	MCTP1	N-Term(iTRAQ8plex); Y19(Phospho); T24(Phospho)	0.0589784	T(3): 0.1; T(6): 47.0; S(7): 47.0; Y(19): 5.9; T(24): 100.0	60.7843	3.80201	4	3224.54	3.21411	0.580649	1.32712	0.953887	5.58818	0.759223	0.5416	0.538791	0.540196	0.609057	0.541642	5.85832	0.795925	0.135862	1.12747	1.00268	0.889312	0.56631	0.10899	0.713416
hRSRLGTLSSIsSLk	F1MCG9	Diacylglycerol kinase (DAG kinase) (EC 2.7.1.107)	DGKK	N-Term(iTRAQ8plex); S12(Phospho); K15(iTRAQ8plex)	0.199273	S(3): 0.4; T(7): 19.9; S(9): 19.9; S(10): 19.9; S(12): 19.9; S(13): 19.9	22.6644	2.97821	4	2330.33	6.37219	4.14744	3.28231	3.71487	0.501389	0.39141	0.394839	0.389406	0.392123	0.464642	0.543882	0.134968	0.105363	0.780652	1.18494	1.38702	1.17054	0.105555	0.92671	1.38954
skRPIPISTAAPPIQsPLPVIPHQk	G3N3C9	LIM domain binding 3	LDB3	N-Term(iTRAQ8plex); K2(iTRAQ8plex); S16(Phospho); K25(iTRAQ8plex)	0.999999	S(1): 0.0; S(8): 0.0; T(9): 0.0; S(16): 100.0	234.238	7.03743	4	3665.13	-3.29098	0.710086	0.872219	0.791153	0.802947	0.701212	1.21322	1.23837	1.2258	1.39363	0.553235	1.01491	0.886317	0.873298	1.13692	0.451326	0.396973	1.54938	1.73565	0.788969
aSASPSLDVLItLLsLGsNGYkkLLk	E1BPY3	O-phosphoseryl-tRNA(Sec) selenium transferase (EC 2.9.1.2) (Selenocysteine synthase) (Selenocysteinyl-tRNA(Sec) synthase) (Sep-tRNA:Sec-tRNA synthase)	SEPSECS	N-Term(iTRAQ8plex); T12(Phospho); S15(Phospho); S18(Phospho); K22(iTRAQ8plex); K23(iTRAQ8plex); K26(iTRAQ8plex)	0.00171763	S(2): 94.4; S(4): 78.7; S(6): 18.8; T(12): 7.5; S(15): 7.5; S(18): 77.4; Y(21): 15.7	11.1964	3.71472	6	4145.31	9.51067	0.798351	0.960425	0.879388	0.958103	1.13624	1.12907	1.14237	1.13572	1.2452	0.554274	1.08951	1.29208	1.18593	1.0964	0.488038	0.445128	1.29149	1.29965	0.487813
sGWLtGWLPtWcPTSTsHLk	Q0VCC8	Abhydrolase domain containing 5 (Abhydrolase domain-containing protein 5)	ABHD5	N-Term(iTRAQ8plex); T5(Phospho); T10(Phospho); C12(Carbamidomethyl); S17(Phospho); K20(iTRAQ8plex)	0.00162268	S(1): 89.5; T(5): 10.5; T(10): 92.2; T(14): 92.2; S(15): 5.2; T(16): 5.2; S(17): 5.2	36.3673	3.88377	4	3163.41	-8.84542	0.709733	0.72674	0.718236	3.40436	1.27312	0.865082	0.857232	0.861157	0.833201	0.554599	4.73989	1.77256	0.373967	0.967538	0.644017	0.665624	1.19899	0.244746	0.435623
dTAPGVmsVPLmk	F1MRL4	Retrotransposon Gag like 9	RTL9	N-Term(iTRAQ8plex); M7(Oxidation); S8(Phospho); M12(Oxidation); K13(iTRAQ8plex)	1	T(2): 0.0; S(8): 100.0	75.2104	2.30902	3	2066.04	-8.06016	2.5282	2.824	2.6761	0.556319	0.608824	0.713769	0.694661	0.704215	0.716285	0.55718	0.207885	0.227504	1.09438	1.01714	0.791208	0.777875	0.26315	1.28754	0.915174
lHLEGYHGTAGDSMsYHsGSVFSAR	F1MPK6	Tenascin XB	TNXB	N-Term(iTRAQ8plex); S15(Phospho); S18(Phospho)	0.00230382	Y(6): 80.7; T(9): 11.2; S(13): 2.1; S(15): 2.1; Y(16): 2.1; S(18): 12.0; S(20): 12.0; S(23): 78.0	22.389	2.53516	3	3130.39	15.1767	0.53044	0.584703	0.557571	0.564382	0.534636	0.985107	0.98476	0.984934	2.54053	0.558834	1.01222	0.958866	0.947294	2.57939	0.567383	0.219968	1.76647	4.50144	1.04526
lLPQVDTTGtFk	A0ERA7	Solute carrier family 27 member 1 isoform	SLC27A1	N-Term(iTRAQ8plex); T10(Phospho); K12(iTRAQ8plex)	0.947687	T(7): 2.6; T(8): 2.6; T(10): 94.8	119.403	2.36932	3	2008.12	8.95488	4.4607	2.75665	3.60867	0.558936	0.326262	0.38723	0.369058	0.378144	0.507024	0.559918	0.154887	0.0904105	0.58372	1.34082	1.4807	1.10432	0.104788	0.907122	1.71616
hGPAPGGPLFSRtQk	F1MD96	Tripartite motif containing 66	TRIM66	N-Term(iTRAQ8plex); T13(Phospho); K15(iTRAQ8plex)	0.5	S(11): 50.0; T(13): 50.0	75.0021	3.58943	4	2238.17	-13.9311	3.4137	3.93954	3.67662	0.309787	0.429848	0.377125	0.35702	0.367072	0.35242	0.5642	0.0842586	0.116914	1.38756	0.960084	1.53703	1.60093	0.0998397	1.13762	1.31256
yLLDEySAk	E1BF23	Myomesin 2	MYOM2	N-Term(iTRAQ8plex); Y6(Phospho); K9(iTRAQ8plex)	0.986906	Y(1): 0.0; Y(6): 98.7; S(7): 1.3	202.662	2.66516	2	1789.93	1.79838	1.08733	1.02761	1.05747	1.37277	1.57568	0.957012	0.953958	0.955485	0.895522	0.564695	1.29816	1.49005	1.14781	0.937243	0.591003	0.630576	0.903556	0.652346	0.358381
sLSNLPsDLQk	F1MV63	MACC1, MET transcriptional regulator	MACC1	N-Term(iTRAQ8plex); S7(Phospho); K11(iTRAQ8plex)	0.0134215	S(1): 49.3; S(3): 49.3; S(7): 1.3	136.119	2.40437	3	1890.02	-0.102173	4.085	4.23866	4.16183	0.328766	0.202324	0.24984	0.249847	0.249844	0.331868	0.565313	0.0789956	0.0486143	0.615405	1.3283	2.26267	1.70343	0.0600323	1.00943	2.7941
rQckPTIVsNsRDPAVQAAILAQLNAk	F1N6E9	RTF1 homolog, Paf1/RNA polymerase II complex component	RTF1	N-Term(iTRAQ8plex); C3(Carbamidomethyl); K4(iTRAQ8plex); S9(Phospho); S11(Phospho); K27(iTRAQ8plex)	0.333333	T(6): 66.7; S(9): 66.7; S(11): 66.7	11.3866	3.07648	5	4022.21	14.9699	4.0954	5.03495	4.56517	0.169131	0.157752	0.124462	0.12733	0.125896	0.189607	0.566058	0.0370481	0.0345555	0.932719	1.50606	4.49622	2.98542	0.0275776	1.12107	3.58828
tPAAAAAMNLASPRtAVAPSAVNLADPR	F1MI03	Serine/arginine repetitive matrix 2	SRRM2	N-Term(iTRAQ8plex); T1(Phospho); T15(Phospho)	0.49022	T(1): 99.4; S(12): 1.9; T(15): 49.3; S(20): 49.3	46.1831	2.87426	3	3168.51	-14.5675	0.662029	1.10293	0.882481	4.21858	1.25615	0.70016	0.680159	0.69016	0.649974	0.567553	4.78037	1.42343	0.297765	0.941774	0.82235	0.873193	0.782067	0.154074	0.45182
sDQRPPVTRSLDTVNGR	E1B820	Inositol polyphosphate-4-phosphatase type I A	INPP4A	N-Term(iTRAQ8plex); S1(Phospho)	0.25	S(1): 25.0; T(8): 25.0; S(10): 25.0; T(13): 25.0	11.9814	2.78513	5	2282.17	5.99276	1.17296	0.740716	0.956836	1.64696	0.919659	1.09431	1.10615	1.10023	1.06641	0.570609	1.72126	0.961145	0.558397	0.969265	0.518627	0.535073	1.14986	0.647504	0.620457
fVtPGLTHTAQR	Q32KP0	Spermatid-specific manchette-related protein 1 (Ciliated bronchial epithelial protein 1)	SMRP1 CBE1	N-Term(iTRAQ8plex); T3(Phospho)	0.985701	T(3): 98.6; T(7): 0.7; T(9): 0.7	42.3443	2.41519	3	1711.91	12.6953	0.91947	0.735563	0.827516	1.36377	3.73877	0.589632	0.590827	0.59023	0.570898	0.571416	1.64803	4.51806	2.74149	0.967247	0.968125	1.00091	0.713254	0.418617	0.152835
gyLIFVVRFLFGLINQERTSYLEk	A6QLE5	NACHT, LRR and PYD domains-containing protein 3	NLRP3	N-Term(iTRAQ8plex); Y2(Phospho); K24(iTRAQ8plex)	0.987966	Y(2): 98.8; T(19): 0.1; S(20): 0.1; Y(21): 1.0	58.3352	4.19065	5	3593.94	-10.6668	0.715855	0.835386	0.775621	1.07848	1.00798	1.26832	1.31364	1.29098	1.17051	0.572266	1.39047	1.29958	0.934632	0.906683	0.443281	0.488904	1.66444	1.08533	0.567736
aVPLALALIsVsNPRLNILDTLsk	P56701	26S proteasome non-ATPase regulatory subunit 2 (26S proteasome regulatory subunit RPN1) (26S proteasome regulatory subunit S2) (26S proteasome subunit p97) (Tumor necrosis factor type 1 receptor-associated protein 2)	PSMD2 TRAP2	N-Term(iTRAQ8plex); S10(Phospho); S12(Phospho); S23(Phospho); K24(iTRAQ8plex)	0.498051	S(10): 99.9; S(12): 99.7; T(21): 50.2; S(23): 50.2	45.0758	3.12895	4	3366.83	5.87804	1.43674	1.03084	1.23379	1.32952	1.52698	0.974075	0.967955	0.971015	0.775377	0.575003	1.07759	1.23763	1.14852	0.798522	0.592167	0.741579	0.787017	0.583199	0.376562
yDVGAPSSITISLPGtDPQDAERR	A4FUB8	Transmembrane protein 115	TMEM115	N-Term(iTRAQ8plex); Y1(Phospho); T16(Phospho)	0.978527	Y(1): 99.4; S(7): 0.3; S(8): 0.3; T(10): 0.3; S(12): 1.3; T(16): 98.4	73.2578	3.77413	3	3009.35	-14.8254	0.936497	0.753953	0.845225	2.04701	1.68207	0.836626	0.820061	0.828343	0.904926	0.577881	2.42186	1.99008	0.821719	1.09245	0.697634	0.638594	0.980027	0.442071	0.343553
lsQTEPVTLIk	F1N757	Titin	TTN	N-Term(iTRAQ8plex); S2(Phospho); K11(iTRAQ8plex)	0.99975	S(2): 100.0; T(4): 0.0; T(8): 0.0	234.946	3.6161	3	1917.08	-4.55343	1.47277	1.35665	1.41471	2.19926	0.879453	0.852578	0.83925	0.845914	0.825023	0.581325	1.55457	0.621649	0.399885	0.975304	0.687215	0.704616	0.597942	0.375136	0.661007
sISFHPSGDFILVGTQHPtLR	A0JN63	Cleavage stimulation factor subunit 1 (Cleavage stimulation factor, 3' pre-RNA, subunit 1, 50kDa)	CSTF1	N-Term(iTRAQ8plex); T19(Phospho)	0.915706	S(1): 0.0; S(3): 0.0; S(7): 0.0; T(15): 8.4; T(19): 91.6	51.8247	2.67312	4	2693.35	-8.55239	1.67753	1.076	1.37676	0.881843	1.5332	0.90809	0.900946	0.904518	0.619447	0.581794	0.640519	1.11363	1.73863	0.684836	0.643209	0.939215	0.656989	0.702445	0.379464
yEASELQLk	G3MZK1	Uncharacterized protein		N-Term(iTRAQ8plex); Y1(Phospho); K9(iTRAQ8plex)	1	Y(1): 100.0; S(4): 0.0	143.192	2.31565	3	1768.96	12.6548	2.14441	3.31967	2.73204	0.659335	0.550358	0.664187	0.650671	0.657429	0.627899	0.582087	0.241334	0.201446	0.834717	0.955082	0.885399	0.92704	0.240636	0.952321	1.05765
qYQEEEVLDGPGVNtAQk	Q2KJE1	G patch domain-containing protein 4	GPATCH4 GPATC4	N-Term(iTRAQ8plex); T15(Phospho); K18(iTRAQ8plex)	0.999999	Y(2): 0.0; T(15): 100.0	68.9331	2.83617	4	2693.35	8.88377	1.45885	0.802159	1.13051	0.890962	1.79317	1.0456	1.05553	1.05057	0.585515	0.582716	0.78811	1.58617	2.01263	0.557333	0.554669	0.99522	0.929289	0.657171	0.324964
tVTNLAcVVTGLQQGktyRFR	F1N757	Titin	TTN	N-Term(iTRAQ8plex); C7(Carbamidomethyl); K16(iTRAQ8plex); T17(Phospho); Y18(Phospho)	0.95455	T(1): 0.5; T(3): 0.5; T(10): 3.8; T(17): 96.3; Y(18): 98.8	32.14	3.07073	4	3180.67	14.4447	0.85207	1.18086	1.01646	1.87698	0.935363	1.0676	1.08013	1.07386	0.977639	0.582832	1.84658	0.920213	0.498335	0.910395	0.542744	0.596163	1.05647	0.520857	0.623108
aSQPmSPSDFLDkLMGRTSGyDAR	A5PJQ4	MGC139528 protein	MGC139528	N-Term(iTRAQ8plex); M5(Oxidation); K13(iTRAQ8plex); Y21(Phospho)	0.333202	S(2): 0.0; S(6): 0.0; S(8): 0.0; T(18): 33.3; S(19): 33.3; Y(21): 33.3	70.234	2.86858	4	3334.58	-8.92971	0.687634	0.522861	0.605247	0.569076	0.511597	0.577756	0.579406	0.578581	3.52317	0.584017	0.940238	0.845269	0.898995	6.08934	1.0094	0.165765	0.955941	6.19104	1.14156
sLGtELFk	F1MRC2	Myosin-2	MYH2	N-Term(iTRAQ8plex); T4(Phospho); K8(iTRAQ8plex)	1	S(1): 0.0; T(4): 100.0	243.921	2.72387	2	1582.86	-7.35012	0.832004	0.828617	0.83031	1.29523	1.19229	1.11111	1.12334	1.11723	1.27304	0.584278	1.55993	1.43596	0.92053	1.13947	0.522972	0.458962	1.34555	0.982872	0.490045
rAVGTSGGAWTFtTTSAITVkAASER	M5FK41	Ribosomal protein L37a-like	LOC100295501 BOS_22578	N-Term(iTRAQ8plex); T13(Phospho); K21(iTRAQ8plex)	0.285934	T(5): 0.0; S(6): 0.0; T(11): 28.6; T(13): 28.6; T(14): 28.6; T(15): 4.4; S(16): 4.4; T(19): 4.4; S(24): 0.8	37.5389	3.11145	6	3314.76	8.56095	0.808566	0.695341	0.751954	0.915513	0.921675	1.37824	1.45379	1.41602	1.09781	0.586228	1.21751	1.22571	1.00673	0.775278	0.413997	0.533998	1.88312	1.19912	0.636046
tVLccRLsPLQk	F1N0B2	Phospholipid-transporting ATPase (EC 3.6.3.1)		N-Term(iTRAQ8plex); C4(Carbamidomethyl); C5(Carbamidomethyl); S8(Phospho); K12(iTRAQ8plex)	0.996699	T(1): 0.3; S(8): 99.7	67.0939	2.6329	4	2163.19	11.9544	3.1434	2.85705	3.00022	0.410849	0.570451	0.601041	0.601983	0.601512	0.677262	0.591386	0.13694	0.190136	1.38847	1.12593	0.983166	0.873202	0.200489	1.64844	1.0367
lQsMVDLLEGtLYsMDLmk	E1B818	Olfactomedin like 2A	OLFML2A	N-Term(iTRAQ8plex); S3(Phospho); T11(Phospho); S14(Phospho); M18(Oxidation); K19(iTRAQ8plex)	0.0665168	S(3): 100.0; T(11): 13.3; Y(13): 93.3; S(14): 93.3	95.9604	2.63342	3	3051.43	17.4777	0.51359	0.620569	0.567079	0.708964	0.619522	0.632839	0.62986	0.631349	3.2803	0.591544	1.2502	1.09248	0.873841	5.1957	0.936951	0.180332	1.11334	4.6269	0.95484
mAAAAAGGAPGTsSGPTARAAPQALR	F1MFZ2	Cdk5 and Abl enzyme substrate 2	CABLES2	N-Term(iTRAQ8plex); S13(Phospho)	0.478493	T(12): 4.3; S(13): 47.8; S(14): 47.8; T(17): 0.0	65.8308	2.81853	3	2693.35	1.03213	1.53907	0.913578	1.22632	0.880748	1.52283	0.948276	0.941138	0.944707	0.726157	0.59505	0.718202	1.24178	1.72902	0.768658	0.629878	0.819452	0.770357	0.824478	0.390754
lLPNmPkLVIPSsttk	G3X746	Calcineurin binding protein 1	CABIN1	N-Term(iTRAQ8plex); M5(Oxidation); K7(iTRAQ8plex); S13(Phospho); T14(Phospho); T15(Phospho); K16(iTRAQ8plex)	0.316911	S(12): 68.3; S(13): 95.1; T(14): 68.3; T(15): 68.3	23.5326	2.67307	4	2907.55	9.7234	3.70951	4.75484	4.23218	0.286693	0.269706	0.188831	0.197266	0.193049	0.264076	0.598948	0.0677414	0.0637275	0.940747	1.36793	3.10258	2.26809	0.0456145	0.92111	2.22074
lIMELTGGGQEsSGLNLGk	Q0IIE1	MYOZ1 protein	MYOZ1	N-Term(iTRAQ8plex); S12(Phospho); K19(iTRAQ8plex)	0.5	T(6): 0.0; S(12): 50.0; S(13): 50.0	196.618	4.8995	3	2592.36	3.09517	1.00408	1.1093	1.05669	1.00653	1.17869	1.09336	1.10591	1.09963	1.04616	0.599714	0.952532	1.11546	1.17104	0.951368	0.545376	0.573254	1.04064	1.03937	0.508796
sVtWTSDQSGRPcVYTVGSPINNR	E1BA70	Uncharacterized protein		N-Term(iTRAQ8plex); T3(Phospho); C13(Carbamidomethyl)	0.488402	S(1): 48.8; T(3): 48.8; T(5): 0.4; S(6): 0.4; S(9): 0.4; Y(15): 0.4; T(16): 0.4; S(19): 0.2	27.2002	2.65472	3	3065.42	-7.79122	0.892371	0.626482	0.759427	4.74585	0.995323	0.634805	0.629882	0.632343	0.689891	0.602825	6.24926	1.31062	0.209725	1.09101	0.953319	0.873797	0.832659	0.145367	0.605658
nSQEDSEDsEEkDVk	Q29S11	Nuclear ubiquitous casein and cyclin-dependent kinase substrate 1	NUCKS1	N-Term(iTRAQ8plex); S9(Phospho); K12(iTRAQ8plex); K15(iTRAQ8plex)	0.999982	S(2): 0.0; S(6): 0.0; S(9): 100.0	215.131	4.89799	4	2731.3	-3.55586	0.986462	1.18296	1.08471	1.38405	1.02133	1.09858	1.11005	1.10432	1.16647	0.603639	1.27596	0.94157	0.73793	1.05629	0.546619	0.517491	1.01807	0.8428	0.591033
gTNLTLIDLPGHEsLRLQFLER	F1MLG1	SRP receptor beta subunit	SRPRB	N-Term(iTRAQ8plex); S14(Phospho)	0.720768	T(2): 19.3; T(5): 8.7; S(14): 72.1	9.20274	2.62733	4	2906.53	-3.87078	3.65757	4.5944	4.12599	0.5859	0.315335	0.167497	0.182363	0.17493	0.247266	0.604162	0.142002	0.0764266	0.538206	1.41351	3.45373	2.44337	0.0423971	0.422028	1.91594
sVLEQkPskPAAPLVPPk	F1MM14	CD2 associated protein	CD2AP	N-Term(iTRAQ8plex); S1(Phospho); K6(iTRAQ8plex); S8(Phospho); K9(iTRAQ8plex); K18(iTRAQ8plex)	1	S(1): 100.0; S(8): 100.0	34.0065	3.4132	6	3262.82	-13.1119	1.17447	1.05239	1.11343	0.764812	1.10645	1.14734	1.16091	1.15412	1.15942	0.605059	0.686897	0.993726	1.44669	1.00459	0.524259	0.521864	1.03654	1.51595	0.546849
rLyEEEIRVLQAHISDtSVIVk	A1A4M3	KRT86 protein (Fragment)	KRT86	N-Term(iTRAQ8plex); Y3(Phospho); T17(Phospho); K22(iTRAQ8plex)	0.773501	Y(3): 89.2; S(15): 20.8; T(17): 87.9; S(18): 2.1	46.9568	2.94236	5	3366.83	17.5413	1.42016	0.992843	1.2065	1.0193	1.30568	1.0383	1.04423	1.04127	0.784697	0.607602	0.844838	1.0822	1.28096	0.753598	0.583522	0.774315	0.863046	0.76984	0.465353
fVSGTEmLHLAVLHsR	E1BHJ5	Bardet-Biedl syndrome 9	BBS9	N-Term(iTRAQ8plex); M7(Oxidation); S15(Phospho)	1	S(3): 0.0; T(5): 0.0; S(15): 100.0	89.6787	2.3728	3	2197.15	16.9474	1.26482	0.918309	1.09156	1.03313	0.956855	1.10179	1.11302	1.1074	0.961728	0.607861	0.946473	0.876592	0.926167	0.868453	0.548906	0.632051	1.01451	0.930883	0.635269
sVGGVRAIPYMQVILMLTTDLDGEDEk	E1BHT5	Ubiquitin protein ligase E3 component n-recognin 4	UBR4	N-Term(iTRAQ8plex); S1(Phospho); K27(iTRAQ8plex)	0.990188	S(1): 99.0; Y(10): 1.0; T(18): 0.0; T(19): 0.0	64.3895	4.06601	4	3638.93	17.6048	0.742926	0.802541	0.772734	0.821381	0.946512	1.09977	1.11126	1.10552	1.12309	0.612246	1.06295	1.22489	1.15234	1.0159	0.553809	0.545142	1.43066	1.36733	0.646844
lScAARPSAGVGGSSSSLSsGsRk	A2VE77	RFWD2 protein	RFWD2	N-Term(iTRAQ8plex); C3(Carbamidomethyl); S20(Phospho); S22(Phospho); K24(iTRAQ8plex)	0.470488	S(2): 0.0; S(8): 0.0; S(14): 0.1; S(15): 0.1; S(16): 0.1; S(17): 0.7; S(19): 52.0; S(20): 52.0; S(22): 94.9	84.3742	2.82253	3	3034.43	-12.0167	0.965197	1.07807	1.02163	1.16181	1.3161	0.976371	0.972139	0.974255	1.0778	0.612661	1.1372	1.28823	1.1328	1.10628	0.628851	0.568438	0.953624	0.92769	0.465513
qSSLAEPVsPSkkPETTAAFVTESLNRR	A5D7T9	A-kinase anchoring protein 10 (AKAP10 protein)	AKAP10	N-Term(iTRAQ8plex); S9(Phospho); K12(iTRAQ8plex); K13(iTRAQ8plex)	0.0714713	S(2): 36.7; S(3): 36.7; S(9): 7.1; S(11): 1.7; T(16): 1.7; T(17): 1.7; T(22): 7.1; S(24): 7.1	16.8754	3.35802	6	4023.23	14.8877	3.35022	4.44449	3.89736	0.406072	0.291273	0.291889	0.298029	0.294959	0.343103	0.613844	0.104192	0.0747361	0.717294	1.16322	2.08112	1.7891	0.0756818	0.84493	2.10745
sRsRsPPPVSk	Q3MHR5	Serine/arginine-rich splicing factor 2 (Splicing component, 35 kDa) (Splicing factor SC35) (SC-35) (Splicing factor, arginine/serine-rich 2)	SRSF2 SFRS2	N-Term(iTRAQ8plex); S3(Phospho); S5(Phospho); K11(iTRAQ8plex)	0.487926	S(1): 51.2; S(3): 51.2; S(5): 97.6; S(10): 0.0	78.1122	4.06872	4	1966	-6.06298	0.795744	0.71903	0.757387	0.52923	0.471455	0.952119	0.947875	0.949997	2.58949	0.61483	0.698757	0.622475	0.890832	2.72578	0.647192	0.237433	1.25431	4.89293	1.30411
kVsLTVYVPPsIk	E1BE11	Hemicentin 1	HMCN1	N-Term(iTRAQ8plex); K1(iTRAQ8plex); S3(Phospho); S11(Phospho); K13(iTRAQ8plex)	0.993186	S(3): 99.9; T(5): 0.1; Y(7): 0.6; S(11): 99.4	73.7933	2.792	5	2503.39	-8.73803	1.27731	1.37406	1.32569	1.77209	1.52711	0.778451	0.759037	0.768744	0.897218	0.614844	1.33674	1.15194	0.861756	1.16712	0.799803	0.685278	0.579884	0.506304	0.402619
fPsSNLLLGR	E1BAJ4	Starch binding domain 1	STBD1	N-Term(iTRAQ8plex); S3(Phospho)	0.999457	S(3): 99.9; S(4): 0.1	173.294	2.53526	2	1487.79	-1.05603	1.45255	1.44221	1.44738	0.9012	0.793325	1.05063	1.061	1.05581	1.03726	0.616734	0.622643	0.548112	0.880299	0.982431	0.584132	0.594578	0.729464	1.15098	0.777403
aEsLQER	E1BDC7	Synaptopodin 2 like	SYNPO2L	N-Term(iTRAQ8plex); S3(Phospho)	1	S(3): 100.0	141.706	2.15336	2	1216.58	-2.27344	1.38231	1.15173	1.26702	2.14992	1.54452	0.809663	0.789601	0.799632	0.716936	0.618605	1.69683	1.21901	0.718408	0.896582	0.773611	0.862845	0.631112	0.333472	0.400517
dAVVTmYRTEGPLVFyk	Q29RM1	Mitochondrial thiamine pyrophosphate carrier (Solute carrier family 25 member 19)	SLC25A19 DNC	N-Term(iTRAQ8plex); M6(Oxidation); Y16(Phospho); K17(iTRAQ8plex)	0.499541	T(5): 0.0; Y(7): 0.0; T(9): 50.0; Y(16): 50.0	48.7099	2.7173	4	2693.36	-8.50269	1.55935	1.14253	1.35094	1.03579	1.55252	0.842078	0.827586	0.834832	0.75966	0.61923	0.766719	1.14921	1.49887	0.909956	0.741742	0.815141	0.617965	0.733411	0.398855
aLYAAtFLLFPVNVLVGTmVAAWR	F1N4Q6	Receptor for retinol uptake STRA6	STRA6	N-Term(iTRAQ8plex); T6(Phospho); M19(Oxidation)	0.497463	Y(3): 49.7; T(6): 49.7; T(18): 0.5	22.9783	3.79406	5	3023.6	-4.41503	1.85664	1.00705	1.43184	0.803263	1.03314	0.74102	0.720763	0.730892	0.723101	0.621533	0.561	0.721548	1.28618	0.989342	0.850376	0.859537	0.510456	0.900205	0.601595
mQSLLGSQPAGSsLFVPAcTsk	F1MPH3	Thyroglobulin	TG	M1(Oxidation); N-Term(iTRAQ8plex); S13(Phospho); C19(Carbamidomethyl); S21(Phospho); K22(iTRAQ8plex)	0.24983	S(3): 0.0; S(7): 0.1; S(12): 50.0; S(13): 50.0; T(20): 50.0; S(21): 50.0	77.5798	2.34921	3	3050.41	-16.6086	0.898035	1.03986	0.968947	3.02486	1.07185	0.973452	0.967634	0.970543	0.817394	0.623878	3.1218	1.1062	0.354346	0.842203	0.642814	0.763253	1.00165	0.270225	0.582059
mLILPLVVssLMSGLASLDAk	F1MUT8	Amino acid transporter	SLC1A7	N-Term(iTRAQ8plex); S9(Phospho); S10(Phospho); K21(iTRAQ8plex)	0.166667	S(9): 50.0; S(10): 50.0; S(13): 50.0; S(17): 50.0	28.1077	3.37093	4	2926.55	-4.00857	3.96781	4.58581	4.27681	0.362366	0.236303	0.142066	0.155643	0.148855	0.366784	0.625896	0.0847281	0.0552523	0.652113	2.46404	4.20475	1.70644	0.0348051	1.01219	2.6487
gPsGTNIIIGSIAGAVLVAAIVLGGTGWGFk	F1N5I4	ADAM metallopeptidase domain 11	ADAM11	N-Term(iTRAQ8plex); S3(Phospho); K31(iTRAQ8plex)	0.472793	S(3): 47.3; T(5): 47.3; S(11): 4.9; T(26): 0.6	54.998	2.99109	4	3584.95	-16.6106	1.02981	0.910608	0.970211	0.814904	1.2346	1.2734	1.3199	1.29665	0.917906	0.627595	0.839925	1.27251	1.51503	0.707907	0.484013	0.683724	1.33646	1.1264	0.508337
lEVAVPAAcAcLLLLLLGLLsGILAAR	G3MYX7	Crumbs 2, cell polarity complex component	CRB2	N-Term(iTRAQ8plex); C9(Carbamidomethyl); C11(Carbamidomethyl); S21(Phospho)	1	S(21): 100.0	54.2191	4.20138	5	3174.78	-7.01158	0.597693	0.653812	0.625753	0.659767	0.911649	1.43367	1.5887	1.51118	1.17304	0.629227	1.05436	1.45688	1.38177	0.77624	0.41638	0.536407	2.41498	1.77796	0.690207
hyFQRRLGLANGVVSAGSSIFSISFPLLIk	B2DG20	Monocarboxylate transporter 8 (Fragment)	SLC16A2	N-Term(iTRAQ8plex); Y2(Phospho); K30(iTRAQ8plex)	0.166667	Y(2): 16.7; S(15): 16.7; S(18): 16.7; S(19): 16.7; S(22): 16.7; S(24): 16.7	9.22321	3.31142	6	3966.24	11.6927	0.77158	0.706108	0.738844	0.831817	0.832662	1.31332	1.39866	1.35599	1.35822	0.630111	1.12584	1.12698	1.00102	1.00164	0.464687	0.463926	1.83528	1.63283	0.756743
qLFLDVLEGTkALLLVPtSVNcLR	A6QM02	NUP188 protein	NUP188	N-Term(iTRAQ8plex); K11(iTRAQ8plex); T18(Phospho); C22(Carbamidomethyl)	0.494693	T(10): 1.1; T(18): 49.5; S(19): 49.5	31.5595	3.93909	7	3387.9	2.88554	0.690902	0.65922	0.675061	0.722725	0.922771	1.39379	1.48502	1.43941	0.995234	0.630651	1.07061	1.36695	1.27679	0.691418	0.438132	0.633672	2.13226	1.37706	0.683432
iWtVGIPPWGVIENR	F1MWK1	Transient receptor potential cation channel subfamily M member 6	TRPM6	N-Term(iTRAQ8plex); T3(Phospho)	1	T(3): 100.0	114.462	2.46418	3	2121.12	-2.13078	2.06379	1.81102	1.9374	0.747866	0.752039	0.973413	0.967575	0.970494	0.816985	0.632758	0.386014	0.388169	1.00558	0.841824	0.651995	0.774503	0.500925	1.09242	0.841389
nVENLVQQELQskR	Q9BDZ4	SMCY (Fragment)	SMCY	N-Term(iTRAQ8plex); S12(Phospho); K13(iTRAQ8plex)	1	S(12): 100.0	98.7249	2.63374	3	2373.31	14.2824	0.623342	0.676322	0.649832	0.550232	1.01885	1.44032	1.59717	1.51874	1.16924	0.633931	0.846729	1.56786	1.85167	0.769875	0.417405	0.542173	2.33713	2.125	0.622204
fLQGtIVALVVVmAFSVVSmSTLYVLsLR	F1MZP7	Myelin regulatory factor	MYRF	N-Term(iTRAQ8plex); T5(Phospho); M13(Oxidation); M20(Oxidation); S27(Phospho)	0.00132395	T(5): 0.2; S(16): 45.0; S(19): 10.5; S(21): 6.5; T(22): 39.8; Y(24): 15.7; S(27): 82.4	26.4973	4.16283	4	3639.93	11.3902	0.816539	0.858626	0.837582	0.813422	0.964863	1.1983	1.21601	1.20715	1.05431	0.634495	0.971154	1.15196	1.18618	0.873387	0.525612	0.601809	1.44124	1.29615	0.657601
gSAGGRGEAAEVAGGPGVtGAGGPGPR	E1BQ05	XK-related protein	XKR7	N-Term(iTRAQ8plex); T19(Phospho)	0.999548	S(2): 0.0; T(19): 100.0	55.5659	2.36345	3	2633.31	13.695	0.582231	0.629878	0.606054	0.806622	1.0496	1.21354	1.23944	1.22649	1.2936	0.635384	1.33094	1.73186	1.30123	1.05472	0.518051	0.491174	2.02373	1.60373	0.605358
sELFQkAkSLMQYAGESItLFk	E1BEI6	ATM serine/threonine kinase	ATM	N-Term(iTRAQ8plex); K6(iTRAQ8plex); K8(iTRAQ8plex); T19(Phospho); K22(iTRAQ8plex)	0.743218	S(1): 3.9; S(9): 3.9; Y(13): 3.9; S(17): 14.1; T(19): 74.3	16.2573	3.28377	6	3816.1	-2.8935	0.848972	1.01023	0.929598	0.873133	1.00317	1.27926	1.33108	1.30517	1.19436	0.635602	0.939258	1.07915	1.14894	0.915095	0.486988	0.532172	1.40402	1.3679	0.633591
iYITTkRLPyFPVVNFLFLIAQLPk	F1MKJ5	WASH complex subunit 5	WASHC5	N-Term(iTRAQ8plex); K6(iTRAQ8plex); Y10(Phospho); K25(iTRAQ8plex)	0.25	Y(2): 25.0; T(4): 25.0; T(5): 25.0; Y(10): 25.0	27.2654	2.84209	5	3987.41	17.8289	0.629078	0.548993	0.589036	0.687511	0.952469	1.41534	1.55306	1.4842	1.17347	0.636649	1.16718	1.617	1.38539	0.790644	0.428952	0.542535	2.51971	1.70684	0.66842
sTSPSsAkARTPsPNR	E1BLK7	Mitochondria-eating protein (Spermatogenesis-associated protein 18)	SPATA18 MIEAP	N-Term(iTRAQ8plex); S6(Phospho); K8(iTRAQ8plex); S13(Phospho)	0.728714	S(1): 6.7; T(2): 6.7; S(3): 6.7; S(5): 6.7; S(6): 73.0; T(11): 0.2; S(13): 99.9	70.8908	2.42475	3	2412.19	0.937423	3.66771	4.10319	3.88545	0.642358	0.544168	0.54184	0.538842	0.540341	0.589496	0.637131	0.165324	0.140053	0.847142	1.09097	1.17913	1.08081	0.139068	0.917706	1.17083
gYEDWLLsEIRR	Q0III9	Alpha-actinin-3 (Alpha-actinin skeletal muscle isoform 3) (F-actin cross-linking protein)	ACTN3	N-Term(iTRAQ8plex); S8(Phospho)	1	Y(2): 0.0; S(8): 100.0	162.011	2.94203	3	1920.95	0.779407	1.14222	1.29618	1.2192	1.5452	1.14398	0.888217	0.881876	0.885046	1.0287	0.637463	1.26739	0.938308	0.740346	1.16232	0.72026	0.619677	0.725924	0.66574	0.557231
sAASRLkQtENAsQAk	E1BD99	Tet methylcytosine dioxygenase 2	TET2	N-Term(iTRAQ8plex); K7(iTRAQ8plex); T9(Phospho); S13(Phospho); K16(iTRAQ8plex)	0.482254	S(1): 3.5; S(4): 48.3; T(9): 48.3; S(13): 99.9	73.4034	3.7506	4	2762.46	8.57734	1.64075	1.19809	1.41942	0.503489	0.651338	1.20198	1.22281	1.2124	0.998032	0.638325	0.354714	0.458876	1.29365	0.823191	0.526499	0.639584	0.854148	1.98223	0.980021
rGsLLGsMk	G5E5B8	Junctophilin 1	JPH1	N-Term(iTRAQ8plex); S3(Phospho); S7(Phospho); K9(iTRAQ8plex)	1	S(3): 100.0; S(7): 100.0	249.419	4.45702	3	1716.87	-1.34761	1.23884	1.22793	1.23339	1.22798	0.977265	1.10973	1.12073	1.11523	0.914656	0.639518	0.995619	0.792343	0.79583	0.820147	0.573439	0.69919	0.904204	0.744844	0.654396
rMVQDLAsPHPNPEITRVLVSSFR	A0A1R3UCM5	Kallikrein H	KLNH	N-Term(iTRAQ8plex); S8(Phospho)	0.0194333	S(8): 1.9; T(16): 8.4; S(21): 44.8; S(22): 44.8	11.0534	2.94826	5	3133.64	3.86736	1.20953	1.18758	1.19855	1.57543	0.794134	0.980847	0.978501	0.979674	1.07551	0.644954	1.31445	0.662577	0.504073	1.09782	0.658335	0.599672	0.81738	0.682675	0.812147
nRLGAPGYLPPLVLRALLLFVAEAtFTEVPk	G3MYW6	V-set and transmembrane domain containing 2B	VSTM2B	N-Term(iTRAQ8plex); T25(Phospho); K31(iTRAQ8plex)	0.491122	Y(8): 1.8; T(25): 49.1; T(27): 49.1	34.2496	2.89649	5	4054.39	18.6561	1.27526	1.25248	1.26387	0.990824	1.43206	0.963013	0.958849	0.960931	0.901801	0.645939	0.783962	1.13308	1.44532	0.938466	0.672201	0.716277	0.760309	0.910152	0.451055
qFmRQLSAmSSEGEGQGRsVPR	F1N3Y6	ATP binding cassette subfamily C member 3	ABCC3	N-Term(iTRAQ8plex); M3(Oxidation); M9(Oxidation); S19(Phospho)	0.968246	S(7): 0.2; S(10): 1.5; S(11): 1.5; S(19): 96.8	40.524	3.56001	5	2854.37	13.948	1.55916	1.43621	1.49769	0.58974	1.26711	0.894584	0.886252	0.890418	1.04464	0.649439	0.393768	0.846045	2.14859	1.1732	0.729364	0.621688	0.594529	1.77135	0.512536
vVPGIVyLGHIPPRFRPLHVRNLLSAyGEVGR	A7E3U2	Activator of basal transcription 1 (Fragment)	ABT1	N-Term(iTRAQ8plex); Y7(Phospho); Y27(Phospho)	0.443802	Y(7): 88.8; S(25): 55.6; Y(27): 55.6	22.1779	3.12117	5	4046.18	1.96364	0.974826	0.979405	0.977116	0.780809	1.08595	1.07034	1.08407	1.0772	1.14682	0.650729	0.799096	1.11138	1.3908	1.06463	0.604091	0.567421	1.10243	1.46876	0.599226
sTAWLFASFcAFTQSVFLVQPskIMLVSGYR	G3MZE3	Uncharacterized protein		N-Term(iTRAQ8plex); C10(Carbamidomethyl); S22(Phospho); K23(iTRAQ8plex)	0.26555	S(1): 7.8; T(2): 7.8; S(8): 7.8; T(13): 7.8; S(15): 7.8; S(22): 26.6; S(28): 26.6; Y(30): 7.8	11.2653	3.01831	6	4230.24	15.5419	0.783938	0.743656	0.763797	0.774495	1.09071	1.19619	1.21241	1.2043	1.40451	0.652849	1.01401	1.42801	1.40829	1.16625	0.542097	0.464822	1.57673	1.81346	0.598554
lYIQTTTLTVSVSLSASVSLGmLymPk	E1B965	Glutamate metabotropic receptor 4	GRM4	N-Term(iTRAQ8plex); M22(Oxidation); Y24(Phospho); M25(Oxidation); K27(iTRAQ8plex)	0.554761	Y(2): 0.4; T(5): 0.4; T(6): 0.4; T(7): 0.4; T(9): 0.4; S(11): 8.5; S(13): 8.5; S(15): 8.5; S(17): 8.5; S(19): 8.5; Y(24): 55.5	28.5584	3.71738	6	3623.96	12.1987	0.689037	0.659756	0.674397	0.472088	0.628214	1.44631	1.63157	1.53894	1.17988	0.653492	0.700016	0.93152	1.33071	0.766685	0.424638	0.553863	2.28195	2.49928	1.04024
gHSQGSSEILkTIPIWQNkPHGAARsVVR	G3MWI4	Mitochondrial fission regulator 1-like	MTFR1L	N-Term(iTRAQ8plex); K11(iTRAQ8plex); K19(iTRAQ8plex); S26(Phospho)	0.989935	S(3): 0.2; S(6): 0.1; S(7): 0.1; T(12): 0.7; S(26): 99.0	32.9871	5.12503	6	4146.31	6.71776	0.881784	0.914369	0.898076	1.09432	1.09966	1.03955	1.04616	1.04285	1.35668	0.655532	1.21851	1.22446	1.00488	1.30093	0.628595	0.48319	1.16121	1.23974	0.596124
lGmPVFPsAAQFRR	E1BDR2	Iduronidase, alpha-L-	IDUA	N-Term(iTRAQ8plex); M3(Oxidation); S8(Phospho)	1	S(8): 100.0	89.9502	2.61296	3	1977	-2.58385	1.27457	1.19612	1.23535	1.18395	1.32455	1.07612	1.0881	1.08211	0.877379	0.656391	0.958396	1.07221	1.11875	0.810805	0.606585	0.748127	0.875956	0.74106	0.495558
sIVAVYstcMLVVLLRVQLNIIGGYIYLDNAAVGk	A6H7C2	Peroxisomal biogenesis factor 3 (Peroxin-3) (Peroxisomal assembly protein PEX3)	PEX3	S1(Phospho); N-Term(iTRAQ8plex); S7(Phospho); T8(Phospho); C9(Carbamidomethyl); K35(iTRAQ8plex)	0.126901	S(1): 96.3; Y(6): 85.1; S(7): 30.2; T(8): 79.5; Y(25): 4.4; Y(27): 4.4	35.1072	4.05598	5	4674.36	-11.289	0.713434	0.69158	0.702507	0.697851	1.04096	1.29161	1.35844	1.32502	1.16685	0.657089	0.993372	1.48177	1.49166	0.880627	0.495907	0.56313	1.88613	1.67206	0.631236
rQTLDLItALALQALAEQGPAAAAALAWR	Q29RH2	Terminal nucleotidyltransferase 5B (EC 2.7.7.-)	TENT5B FAM46B	N-Term(iTRAQ8plex); T8(Phospho)	0.5	T(3): 50.0; T(8): 50.0	21.916	3.07972	6	3387.9	15.8971	1.43784	0.901132	1.16949	0.537336	0.864203	1.19531	1.21214	1.20373	0.772074	0.659949	0.459463	0.738959	1.60831	0.641403	0.548254	0.854774	1.02928	1.43685	0.76365
tWVFRILPtLGDQPGtPSQSQIyR	F1MKV3	V-set and immunoglobulin domain containing 10 like	VSIG10L	N-Term(iTRAQ8plex); T9(Phospho); T16(Phospho); Y23(Phospho)	0.0909246	T(1): 2.0; T(9): 97.9; T(16): 89.1; S(18): 20.0; S(20): 80.0; Y(23): 10.9	48.8603	2.88631	4	3304.51	-13.0231	0.614434	1.22277	0.918603	4.1193	0.780245	0.752493	0.738172	0.745333	0.669421	0.66373	4.4843	0.849382	0.189412	0.898151	0.890516	0.991499	0.811376	0.162509	0.850669
gASSASAPtLVSTLGEAPAPPPLsVR	G3MY08	Uncharacterized protein		N-Term(iTRAQ8plex); T9(Phospho); S24(Phospho)	0.000655513	S(3): 33.3; S(4): 33.3; S(6): 33.3; T(9): 0.1; S(12): 0.0; T(13): 0.0; S(24): 100.0	47.1557	3.34105	5	2897.43	-2.06529	2.8436	2.69414	2.76887	0.949711	0.415625	0.585624	0.586523	0.586073	0.607743	0.664547	0.342996	0.150106	0.437633	1.03697	1.1339	1.09347	0.211665	0.639925	1.59891
sTLINsLFLTDLYPER	E1BKU2	Septin-2	SEPT2	N-Term(iTRAQ8plex); S1(Phospho); S6(Phospho)	0.357283	S(1): 46.4; T(2): 46.4; S(6): 78.6; T(10): 14.3; Y(13): 14.3	49.526	2.77612	4	2346.15	5.07526	1.42376	1.15091	1.28733	1.31697	0.912523	0.832259	0.815569	0.823914	1.45631	0.664795	1.02302	0.708847	0.692894	1.76756	0.806874	0.456491	0.640016	1.1058	0.728523
sVNySVLGkILsDNAANR	F1MPU1	Mediator complex subunit 12 like	MED12L	N-Term(iTRAQ8plex); Y4(Phospho); K9(iTRAQ8plex); S12(Phospho)	0.416046	S(1): 47.8; Y(4): 47.8; S(5): 15.9; S(12): 88.5	32.1058	2.32612	3	2689.4	14.7473	1.26888	0.969609	1.11925	1.46795	1.16496	0.929085	0.920037	0.924561	1.03349	0.66507	1.31155	1.04084	0.793595	1.11782	0.719336	0.643516	0.826057	0.704039	0.570896
kIsSSGALMALGV	A4IFM7	Myosin light chain kinase 2, skeletal/cardiac muscle (MLCK2) (EC 2.7.11.18)	MYLK2	N-Term(iTRAQ8plex); K1(iTRAQ8plex); S3(Phospho)	0.494458	S(3): 49.4; S(4): 49.4; S(5): 1.1	151.981	3.4766	3	1922.06	-3.0267	0.940826	1.04374	0.992283	1.16098	0.947196	1.05847	1.06969	1.06408	1.12078	0.666228	1.17001	0.954562	0.81586	1.05328	0.626105	0.594431	1.07236	0.965378	0.703369
tVSLYVStNALLAIAIDRYLAIVHPLRPRmk	F1MF63	Prokineticin receptor 1	PROKR1	N-Term(iTRAQ8plex); T1(Phospho); T8(Phospho); M30(Oxidation); K31(iTRAQ8plex)	0.30459	T(1): 73.6; S(3): 18.8; Y(5): 18.8; S(7): 43.3; T(8): 43.3; Y(19): 2.2	28.7503	3.53459	6	4279.4	14.7784	0.732718	0.739455	0.736087	0.67526	1.18391	1.40218	1.51351	1.45784	0.901343	0.666688	0.917365	1.60838	1.75326	0.618271	0.457311	0.739661	1.98053	1.33481	0.563126
fGAELGVREPWLtPALAGGtQEAER	F1MHW2	Synaptonemal complex protein 2 like	SYCP2L	N-Term(iTRAQ8plex); T13(Phospho); T20(Phospho)	1	T(13): 100.0; T(20): 100.0	23.519	2.74558	4	3119.45	-12.4735	0.626222	1.12898	0.877603	3.33556	0.876711	0.862667	0.854782	0.858724	0.884526	0.6672	3.80076	0.998983	0.262838	1.03005	0.776967	0.754303	0.978488	0.265181	0.761027
rAFLGtLVGLPLLLALLmmLVLYFFRk	G3N208	Butyrophilin-like protein 9 precursor	BTNL9	N-Term(iTRAQ8plex); T6(Phospho); M18(Oxidation); M19(Oxidation); K27(iTRAQ8plex)	0.999465	T(6): 99.9; Y(23): 0.1	45.186	3.12595	6	3829.27	12.0171	1.03335	1.12898	1.08116	0.79694	2.24465	0.844302	0.830892	0.837597	0.877117	0.667728	0.737114	2.07614	2.81658	1.04718	0.797194	0.761276	0.774718	1.10061	0.297475
sPsGLDSVLQk	E1BMC0	DNA polymerase theta	POLQ	N-Term(iTRAQ8plex); S3(Phospho); K11(iTRAQ8plex)	0.495329	S(1): 49.5; S(3): 49.5; S(7): 0.9	171.951	3.02114	3	1818.99	5.66553	2.69779	3.10575	2.90177	0.567792	0.45523	0.458386	0.46015	0.459268	0.938297	0.667823	0.195671	0.15688	0.801755	2.04303	1.4541	0.711739	0.158271	1.65254	1.467
ePGEPPLFSQPStPktPR	G3N022	SPEG complex locus	SPEG	N-Term(iTRAQ8plex); T13(Phospho); K15(iTRAQ8plex); T16(Phospho)	0.0670806	S(9): 86.5; S(12): 7.4; T(13): 7.4; T(16): 98.7	38.121	3.58617	4	2733.34	-4.06344	1.05855	0.831923	0.945235	0.705126	1.08659	1.24534	1.28294	1.26414	1.01999	0.668076	0.745979	1.14955	1.54099	0.806866	0.528481	0.654981	1.33739	1.44654	0.614836
aAtLQPPmsGTDAALcHGMALALLGR	A0JN53	RNA polymerase II-associated protein 1	RPAP1	N-Term(iTRAQ8plex); T3(Phospho); M8(Oxidation); S9(Phospho); C16(Carbamidomethyl)	0.80286	T(3): 90.1; S(9): 90.1; T(11): 19.7	49.4908	2.35968	3	3103.42	-10.5231	0.715531	0.752395	0.733963	1.3532	1.00504	1.27924	1.33104	1.30514	1.00481	0.668323	1.84368	1.36934	0.742717	0.769885	0.51207	0.665126	1.77821	0.742544	0.664971
sPLRTsLAsLR	G5E5B8	Junctophilin 1	JPH1	N-Term(iTRAQ8plex); S6(Phospho); S9(Phospho)	0.971124	S(1): 0.0; T(5): 2.9; S(6): 97.1; S(9): 100.0	148.616	2.53072	2	1664.84	-1.71863	1.08825	1.04837	1.06831	1.31943	1.10418	1.09004	1.10366	1.09685	1.01787	0.668981	1.23506	1.03358	0.836865	0.927998	0.609911	0.657233	1.02672	0.771452	0.605861
lLELyLTAGVLtGLGLALNFQPSLIMLGLYFERR	F1N0Z7	Solute carrier family 16 member 8	SLC16A8	N-Term(iTRAQ8plex); Y5(Phospho); T12(Phospho)	0.136839	Y(5): 86.0; T(7): 86.0; T(12): 27.5; S(23): 0.2; Y(30): 0.2	32.9882	4.07248	5	4259.33	15.3689	0.648119	0.730525	0.689322	0.756161	0.997788	1.39963	1.49673	1.44818	1.12651	0.669513	1.09696	1.44749	1.31955	0.777884	0.462314	0.594323	2.10087	1.48978	0.670997
vLLVSPELQAAVEEVLPsLkk	A0A0F7GDE1	Solute carrier family 27 member 2 (Fragment)	SLC27A2	N-Term(iTRAQ8plex); S18(Phospho); K20(iTRAQ8plex); K21(iTRAQ8plex)	0.910751	S(5): 8.9; S(18): 91.1	30.9027	3.23518	5	3254.87	-12.772	1.10659	1.08883	1.09771	0.865201	1.07036	0.907427	0.900432	0.90393	1.23945	0.669872	0.788187	0.975087	1.23713	1.37118	0.741066	0.540458	0.823468	1.43256	0.625836
sRtPLLPR	F1MI03	Serine/arginine repetitive matrix 2	SRRM2	N-Term(iTRAQ8plex); S1(Phospho); T3(Phospho)	1	S(1): 100.0; T(3): 100.0	143.641	2.36405	3	1403.71	-3.19791	0.935817	0.678685	0.807251	0.703157	0.484286	1.36907	1.44343	1.40625	1.43453	0.66997	0.871051	0.59992	0.688731	1.02011	0.476423	0.467032	1.74202	2.04013	1.38342
lNQEtISDDR	F1N6H4	Microtubule-actin cross-linking factor 1	MACF1	N-Term(iTRAQ8plex); T5(Phospho)	0.999999	T(5): 100.0; S(7): 0.0	102.374	2.45693	3	1574.71	-18.3898	1.31387	0.96233	1.1381	1.75977	1.54216	0.80807	0.787802	0.797936	1.17111	0.670658	1.54623	1.35503	0.87634	1.46767	0.840491	0.57267	0.701112	0.665489	0.434884
acAQTVLAVLYyEEAk	A6QM03	GDP-fucose transporter 1 (Solute carrier family 35 member C1)	SLC35C1 FUCT1	N-Term(iTRAQ8plex); C2(Carbamidomethyl); Y12(Phospho); K16(iTRAQ8plex)	0.950036	T(5): 0.0; Y(11): 5.0; Y(12): 95.0	76.265	2.84568	4	2517.31	7.49113	0.995761	0.942884	0.969323	0.659192	1.13331	1.26348	1.30039	1.28194	1.08149	0.671254	0.680055	1.16917	1.71924	0.843638	0.523625	0.620675	1.32251	1.64063	0.592297
tFGPVYEGkDLIAQARtGTGk	F1MMK3	DExD-box helicase 50	DDX50	N-Term(iTRAQ8plex); K9(iTRAQ8plex); T17(Phospho); K21(iTRAQ8plex)	0.878355	T(1): 1.5; Y(6): 0.3; T(17): 87.8; T(19): 10.4	33.678	2.78058	5	3201.79	15.7038	0.699638	0.737336	0.718487	0.63728	1.1594	1.28226	1.33488	1.30857	0.932258	0.671694	0.886975	1.61368	1.8193	0.712426	0.513304	0.720502	1.82128	1.46287	0.579344
tAkPFPGSGNQPATPFsPSR	A4IFK4	SYNPO2 protein (Synaptopodin 2)	SYNPO2	N-Term(iTRAQ8plex); K3(iTRAQ8plex); S17(Phospho)	0.5	T(1): 0.0; S(8): 0.0; T(14): 0.0; S(17): 50.0; S(19): 50.0	258.754	5.37789	3	2732.4	-1.22261	1.04547	1.10791	1.07669	1.10475	0.513225	1.23801	1.26608	1.25204	1.23019	0.675436	1.02606	0.476669	0.464561	0.982541	0.539467	0.549052	1.16286	1.11354	1.31606
lsVPPQQAsGQTPPRVIsAVIkGPEVk	F1N599	E74 like ETS transcription factor 2	ELF2	N-Term(iTRAQ8plex); S2(Phospho); S9(Phospho); S18(Phospho); K22(iTRAQ8plex); K27(iTRAQ8plex)	0.495597	S(2): 99.9; S(9): 99.2; T(12): 50.4; S(18): 50.4	28.9963	2.6644	4	3936.15	15.2358	0.818267	0.787346	0.802807	0.788399	1.1149	1.08554	1.09855	1.09205	1.10078	0.677411	0.982052	1.38876	1.41414	1.00799	0.620314	0.615394	1.36028	1.39622	0.607595
iyPVSQSHTAtGRItFIEPNIQNVPR	E1BMC0	DNA polymerase theta	POLQ	N-Term(iTRAQ8plex); Y2(Phospho); T11(Phospho); T15(Phospho)	0.0499373	Y(2): 86.3; S(5): 50.0; S(7): 50.0; T(9): 21.4; T(11): 21.4; T(15): 70.9	24.1972	2.81537	4	3482.69	8.07121	0.790114	0.881606	0.83586	1.05202	0.983238	1.15185	1.16832	1.16009	1.07346	0.679605	1.25861	1.17632	0.93462	0.92533	0.585822	0.633096	1.3879	1.02038	0.69119
nEAsQESALGAYSPVDYMSITSFPR	Q0V8S2	Gamma-glutamyltransferase-like 3 (Fragment)	GGTL3	N-Term(iTRAQ8plex); S4(Phospho)	0.99777	S(4): 99.8; S(7): 0.2; Y(12): 0.0; S(13): 0.0; Y(17): 0.0; S(19): 0.0; T(21): 0.0; S(22): 0.0	49.8257	2.79043	3	3104.38	-12.4424	0.698	0.773923	0.735961	2.51381	1.00668	0.948018	0.940828	0.944423	0.964527	0.67965	3.41569	1.36784	0.400458	1.02129	0.719646	0.704646	1.28325	0.383691	0.675142
mAsEEEEVPLVVYLk	E1BA93	Synaptopodin	SYNPO	N-Term(iTRAQ8plex); M1(Oxidation); S3(Phospho); K15(iTRAQ8plex)	1	S(3): 100.0; Y(13): 0.0	356.183	5.13644	3	2440.25	-1.00485	0.576163	0.677128	0.626646	0.820755	0.883625	1.32504	1.41684	1.37094	1.31183	0.68046	1.30976	1.41009	1.0766	0.956886	0.496346	0.518709	2.18774	1.59832	0.770078
nIVEktRLPVNVTVPSPPPR	A1L525	Uncharacterized protein FAM59A (Fragment)	FAM59A	N-Term(iTRAQ8plex); K5(iTRAQ8plex); T6(Phospho)	0.0181728	T(6): 1.8; T(13): 11.3; S(16): 86.9	14.9817	2.80138	5	2901.63	-8.11583	0.686923	0.868155	0.777539	0.906757	0.704068	1.23146	1.2581	1.24478	1.31978	0.681781	1.16619	0.905508	0.776468	1.06025	0.547712	0.516588	1.60092	1.45549	0.968346
lAEVcAVLLRLADELELIRPsVYRNVAR	A6H6W7	BOK protein (BOK, BCL2 family apoptosis regulator)	BOK	N-Term(iTRAQ8plex); C5(Carbamidomethyl); S21(Phospho)	0.918572	S(21): 91.9; Y(23): 8.1	79.443	3.07887	4	3622.96	-6.20416	0.770032	0.751742	0.760887	0.741618	0.95278	1.30464	1.39149	1.34806	1.13694	0.683546	0.974676	1.2522	1.28473	0.843389	0.507058	0.601216	1.7717	1.53305	0.717422
lGsFGsITR	E1BE25	Filamin C	FLNC	N-Term(iTRAQ8plex); S3(Phospho); S6(Phospho)	1	S(3): 100.0; S(6): 100.0; T(8): 0.0	251.33	2.615	2	1401.65	0.622232	1.13324	0.976745	1.05499	1.43897	1.08062	1.01224	1.01539	1.01381	1.05534	0.685464	1.36396	1.02429	0.750966	1.04096	0.676123	0.649519	0.960968	0.733401	0.634327
tLLLPtGTSENR	E1B7U8	Leucine rich repeat containing 36	LRRC36	N-Term(iTRAQ8plex); T6(Phospho)	0.333333	T(1): 0.0; T(6): 33.3; T(8): 33.3; S(9): 33.3	66.2534	2.54563	3	1685.9	13.5504	2.65055	2.35414	2.50235	0.70533	0.596383	0.748788	0.732044	0.740416	0.761867	0.685608	0.281867	0.238329	0.845538	1.02897	0.925977	0.899905	0.295889	1.08016	1.14961
tSPFPDGEtWIGEtHRHPVVLPIQR	E1BGA0	Integrin subunit alpha 7	ITGA7	N-Term(iTRAQ8plex); T9(Phospho); T14(Phospho)	0.745494	T(1): 13.7; S(2): 13.7; T(9): 75.3; T(14): 97.2	42.8352	2.66611	4	3333.56	-14.7464	0.761027	0.836609	0.798818	0.734982	0.738344	0.879038	0.872437	0.875737	2.31782	0.686343	0.920088	0.924296	1.00457	2.64671	0.783732	0.296115	1.09629	3.15358	0.929571
gGAAGtPGVGETGTDNQAGGEGk	Q0IIE1	MYOZ1 protein	MYOZ1	N-Term(iTRAQ8plex); T6(Phospho); K23(iTRAQ8plex)	1	T(6): 100.0; T(12): 0.0; T(14): 0.0	243.461	6.14299	3	2676.26	-5.16552	0.798937	0.88362	0.841278	0.91314	0.810028	1.22707	1.25751	1.24229	1.28758	0.686567	1.08542	0.962854	0.88708	1.03646	0.552662	0.533222	1.47667	1.41006	0.847585
iRVsQPLtRGPsAFIPEk	F1MFJ7	Sestrin 3	SESN3	N-Term(iTRAQ8plex); S4(Phospho); T8(Phospho); S12(Phospho); K18(iTRAQ8plex)	1	S(4): 100.0; T(8): 100.0; S(12): 100.0	119.986	2.74368	3	2844.45	3.02671	0.957432	0.958443	0.957938	1.75053	1.08271	1.05653	1.06665	1.06159	0.90562	0.687039	1.8274	1.13025	0.618504	0.853076	0.647177	0.75864	1.10821	0.51734	0.634555
aVtmGLAVTTPLSRQQsPQk	E1BHF6	Signal induced proliferation associated 1 like 3	SIPA1L3	N-Term(iTRAQ8plex); T3(Phospho); M4(Oxidation); S17(Phospho); K20(iTRAQ8plex)	0.0472997	T(3): 4.8; T(9): 31.8; T(10): 31.8; S(13): 31.8; S(17): 99.9	25.6379	2.77422	4	2897.43	-18.273	2.36603	1.70938	2.0377	1.15026	0.755929	0.832583	0.816419	0.824501	0.942142	0.687291	0.564487	0.370971	0.657182	1.14268	0.833584	0.729498	0.404623	0.81907	0.909201
fQAHLQEtGAPNAWstVIVPGMk	G3N3S4	Uncharacterized protein		N-Term(iTRAQ8plex); T8(Phospho); S15(Phospho); T16(Phospho); K23(iTRAQ8plex)	1	T(8): 100.0; S(15): 100.0; T(16): 100.0	113.198	2.5072	3	3330.55	-5.02909	1.04444	0.751859	0.898152	1.01489	0.558439	0.841579	0.826869	0.834224	2.10034	0.688362	1.12997	0.621765	0.550248	2.51771	0.825153	0.327739	0.928823	2.06953	1.23265
vLNASAIPEGQYIDskk	F1MRC2	Myosin-2	MYH2	N-Term(iTRAQ8plex); S15(Phospho); K16(iTRAQ8plex); K17(iTRAQ8plex)	0.999021	S(5): 0.0; Y(12): 0.1; S(15): 99.9	230.294	5.00755	4	2825.54	-4.91882	1.16803	1.0976	1.13281	1.0522	0.997039	1.08504	1.09659	1.09082	1.15617	0.689095	0.928837	0.880145	0.947577	1.05991	0.631724	0.596017	0.962928	1.09881	0.691141
qDVHVSQDTsTAGVEEIk	E1BPX1	Vacuolar protein sorting 13 homolog C	VPS13C	N-Term(iTRAQ8plex); S10(Phospho); K18(iTRAQ8plex)	0.497195	S(6): 0.1; T(9): 0.5; S(10): 49.7; T(11): 49.7	51.638	3.00453	5	2631.36	16.2416	1.15616	0.94438	1.05027	0.994524	1.51505	1.04089	1.04954	1.04521	0.86887	0.690099	0.946921	1.44254	1.5234	0.831284	0.660246	0.794249	0.995185	0.873654	0.455495
iVESMQsTLDAEIR	Q9BE40	Myosin-1 (Myosin heavy chain 1) (Myosin heavy chain 2x) (MyHC-2x) (Myosin heavy chain, skeletal muscle, adult 1)	MYH1	N-Term(iTRAQ8plex); S7(Phospho)	0.999432	S(4): 0.0; S(7): 99.9; T(8): 0.1	209.086	4.44693	3	1975.98	2.18061	1.46931	1.60356	1.53643	1.88316	1.09637	0.803831	0.782921	0.793376	0.85622	0.691042	1.22567	0.713579	0.582195	1.07921	0.871014	0.807084	0.516375	0.454671	0.630301
dLLLksADVEPVSASAAHILGEVcREk	A5D7I7	RASA3 protein (Ras GTPase-activating protein 3)	RASA3	N-Term(iTRAQ8plex); K5(iTRAQ8plex); S6(Phospho); C24(Carbamidomethyl); K27(iTRAQ8plex)	0.991887	S(6): 99.2; S(13): 0.4; S(15): 0.4	36.7511	3.14504	6	3900.13	6.49253	0.844339	0.897506	0.870922	0.703429	0.95522	1.20627	1.23011	1.21819	1.17702	0.691944	0.807683	1.09679	1.35795	0.966199	0.568008	0.587879	1.39874	1.67326	0.724381
aSDIHLAtLPPEHtVVFLLR	E1BFY7;G3N021	Collagen type XX alpha 1 chain	COL20A1	N-Term(iTRAQ8plex); T8(Phospho); T14(Phospho)	0.97157	S(2): 2.8; T(8): 98.6; T(14): 98.6	51.9384	2.75121	3	2693.36	-7.64578	1.36446	0.955543	1.16	0.945327	1.57528	0.90294	0.897589	0.900265	0.711916	0.692054	0.814935	1.358	1.66638	0.790785	0.768723	0.972101	0.776089	0.75309	0.439322
aLQHVNcRLRELyPDEQDLFDIVLMtNNHAQVGVR	F1ML59	Cytosolic 5'-nucleotidase 1B	NT5C1B	N-Term(iTRAQ8plex); C7(Carbamidomethyl); Y13(Phospho); T26(Phospho)	1	Y(13): 100.0; T(26): 100.0	24.5331	4.225	5	4628.25	4.77874	0.601991	0.727309	0.66465	0.675865	1.01816	1.32712	1.41818	1.37265	1.07088	0.692501	1.01687	1.53187	1.50645	0.780158	0.504499	0.646663	2.06522	1.58446	0.680151
rYDVGAPssITISLPGTDPQDAER	A4FUB8	Transmembrane protein 115	TMEM115	N-Term(iTRAQ8plex); S8(Phospho); S9(Phospho)	0.616727	Y(2): 23.9; S(8): 78.3; S(9): 78.3; T(11): 8.4; S(13): 8.4; T(17): 2.6	33.3181	2.63456	4	3009.35	-14.0388	0.649165	0.753345	0.701255	1.40882	1.35553	1.16979	1.18432	1.17706	0.995326	0.695383	2.00899	1.93301	0.962177	0.845606	0.590781	0.698648	1.6785	0.706498	0.512996
hHPSSHkHsHSYSGSSSGGSk	E1B6Z5	Cyclin T2	CCNT2	N-Term(iTRAQ8plex); K7(iTRAQ8plex); S9(Phospho); K21(iTRAQ8plex)	0.0725922	S(4): 33.5; S(5): 33.5; S(9): 7.3; S(11): 7.3; Y(12): 7.3; S(13): 2.2; S(15): 2.2; S(16): 2.2; S(17): 2.2; S(20): 2.2	8.08275	3.46556	4	3167.51	-14.3055	0.744262	1.15763	0.950945	3.41867	1.20749	0.863934	0.85572	0.859827	0.741665	0.69614	3.59502	1.26977	0.353204	0.862574	0.809629	0.938619	0.904181	0.216946	0.576521
ltQQGSDLIVPAGsQR	A4IFK6	ARFIP1 protein	ARFIP1	N-Term(iTRAQ8plex); T2(Phospho); S14(Phospho)	0.499954	T(2): 50.0; S(6): 50.0; S(14): 100.0	63.3965	2.48698	3	2134.06	14.7303	0.800136	0.753443	0.77679	0.769567	0.858844	1.30289	1.38425	1.34357	1.07272	0.69681	0.990702	1.10563	1.11601	0.798407	0.518624	0.649573	1.72965	1.39392	0.811334
rkAFGTcGSHLIVVSLFyGtAIYmYLQPPSPASk	F1MWC9	Olfactory receptor	LOC783002	N-Term(iTRAQ8plex); K2(iTRAQ8plex); C7(Carbamidomethyl); Y18(Phospho); T20(Phospho); M24(Oxidation); K34(iTRAQ8plex)	0.0296443	T(6): 2.3; S(9): 13.2; S(15): 13.2; Y(18): 28.8; T(20): 24.6; Y(23): 24.6; Y(25): 24.6; S(30): 51.7; S(33): 17.0	14.5661	3.20206	5	4848.51	5.92544	0.720296	0.936389	0.828342	0.911732	1.06646	1.23193	1.25922	1.24558	1.10717	0.696984	1.10067	1.28747	1.16971	0.888882	0.559568	0.629518	1.5037	1.21436	0.653546
tNSTVTRNNGAVLISVPykLGLSLtIIAYk	F1N5L7	Family with sequence similarity 171 member B	FAM171B	N-Term(iTRAQ8plex); Y18(Phospho); K19(iTRAQ8plex); T25(Phospho); K30(iTRAQ8plex)	0.00178368	T(1): 16.0; S(3): 68.1; T(4): 23.4; T(6): 55.3; S(15): 3.7; Y(18): 3.7; S(23): 3.7; T(25): 13.0; Y(29): 13.0	9.73419	3.33114	5	4279.4	8.11782	0.631056	0.829979	0.730517	0.709551	1.17521	1.33789	1.42549	1.38169	0.983073	0.698235	0.971299	1.60874	1.65627	0.711501	0.505349	0.710258	1.89138	1.38549	0.594136
vINTcERVVRtHSkPTVHEPLLPk	F1MY07	THAP domain containing 9	THAP9	N-Term(iTRAQ8plex); C5(Carbamidomethyl); T11(Phospho); K14(iTRAQ8plex); K24(iTRAQ8plex)	0.762033	T(4): 7.9; T(11): 76.2; S(13): 7.9; T(16): 7.9	48.4523	3.14615	4	3803.14	1.80016	0.840716	0.653485	0.747101	0.718347	0.974428	1.32108	1.41525	1.36817	1.11697	0.700189	0.961513	1.30428	1.35649	0.816401	0.511772	0.626863	1.8313	1.55492	0.718564
eASLGLLTGYLGPIVDAIVGsVGR	E1BPM0	RAS protein activator like 1	RASAL1	N-Term(iTRAQ8plex); S21(Phospho)	0.0204453	S(3): 83.9; T(8): 2.0; Y(10): 12.0; S(21): 2.0	18.7682	2.61724	4	2741.48	-1.39258	1.28922	1.16008	1.22465	1.74914	0.908729	1.00331	1.00546	1.00438	1.0955	0.700264	1.42828	0.742033	0.519529	1.09072	0.697208	0.639221	0.82014	0.626306	0.770598
lPLMsLTELLNVVRPSGLLSPDAILDAIkVRSESR	A4IFG2	BTB/POZ domain-containing protein 9	BTBD9	N-Term(iTRAQ8plex); S5(Phospho); K29(iTRAQ8plex)	0.452692	S(5): 45.3; T(7): 45.3; S(16): 9.0; S(20): 0.2; S(32): 0.1; S(34): 0.1	27.4188	3.54713	6	4491.54	2.82451	0.752106	0.702485	0.727296	0.673522	0.989396	1.26316	1.2965	1.27983	1.15378	0.70066	0.926063	1.36038	1.46899	0.90151	0.547464	0.607275	1.75971	1.71305	0.708169
gGGGGGSGGIGYPYPRGPVFPSRGGySNR	F1MFT4	Heterogeneous nuclear ribonucleoprotein U	HNRNPU	N-Term(iTRAQ8plex); Y26(Phospho)	0.00658958	S(7): 0.7; Y(12): 46.7; Y(14): 46.7; S(22): 5.2; Y(26): 0.7; S(27): 0.1	39.545	3.55999	4	3167.52	2.19447	0.699772	1.16459	0.932182	2.53242	1.05155	0.877534	0.868643	0.873089	0.92924	0.701014	2.71666	1.12805	0.415234	1.06431	0.802912	0.754395	0.936607	0.366937	0.666649
lSLIDEYIsssPTYQTVPDFQR	A6QPA7	AMP deaminase (EC 3.5.4.6)	AMPD1	N-Term(iTRAQ8plex); S9(Phospho); S10(Phospho); S11(Phospho)	0.234148	S(2): 0.5; Y(7): 72.8; S(9): 72.8; S(10): 72.8; S(11): 72.8; T(13): 5.0; Y(14): 2.7; T(16): 0.8	47.6228	3.01529	3	3103.39	7.96604	0.623782	0.894956	0.759369	2.68722	0.983236	1.05919	1.07081	1.065	0.927824	0.701015	3.53876	1.29481	0.365893	0.871197	0.658231	0.755548	1.40248	0.345272	0.712967
mEkRPQDGLLtLPHHLSQVPLGVPRsLPR	G3MY92	Achaete-scute family bHLH transcription factor 4	ASCL4	N-Term(iTRAQ8plex); K3(iTRAQ8plex); T11(Phospho); S26(Phospho)	0.429333	T(11): 85.9; S(17): 57.1; S(26): 57.1	10.0409	3.45476	5	4040.23	16.3007	3.8919	4.79636	4.34413	0.281755	0.137831	0.192709	0.2004	0.196554	0.184281	0.702689	0.0648587	0.0317281	0.489188	0.937556	3.57504	3.81314	0.045246	0.654047	5.09819
tQVGkDVIcQVLHLGtVtDYRETVNk	Q3ZC60	CD200 molecule	CD200	N-Term(iTRAQ8plex); K5(iTRAQ8plex); C9(Carbamidomethyl); T16(Phospho); T18(Phospho); K26(iTRAQ8plex)	0.0300009	T(1): 3.7; T(16): 35.1; T(18): 35.4; Y(20): 35.4; T(23): 90.3	57.2188	2.90553	4	4046.16	14.9705	0.955611	1.00913	0.982372	0.943695	1.10065	1.24709	1.28347	1.26528	1.04484	0.702799	0.960629	1.1204	1.16632	0.825775	0.555449	0.67264	1.28798	1.10718	0.638531
nPWRkEkPASARPVLEIYSAsGVPLAsLLWk	Q5E9L7	Vacuolar protein sorting-associated protein 16 homolog	VPS16	N-Term(iTRAQ8plex); K5(iTRAQ8plex); K7(iTRAQ8plex); S21(Phospho); S27(Phospho); K31(iTRAQ8plex)	0.0988645	S(10): 70.3; Y(18): 9.9; S(19): 9.9; S(21): 9.9; S(27): 100.0	46.6079	3.4988	7	4840.76	17.7895	0.775366	0.860049	0.817707	0.895749	1.13205	1.08298	1.0948	1.08889	1.21762	0.702801	1.09544	1.38442	1.2638	1.11822	0.645428	0.577194	1.33164	1.35933	0.620822
aVLALEHMFAPVLDGAVsTLLGVLmLAGSEFDFIV	F1MVV4	Uncharacterized protein		N-Term(iTRAQ8plex); S18(Phospho); M25(Oxidation)	0.333333	S(18): 33.3; T(19): 33.3; S(29): 33.3	46.6405	2.67347	4	4046.16	14.3364	1.10129	1.07391	1.0876	0.890942	1.17824	1.05346	1.06356	1.05851	1.14539	0.702946	0.819181	1.08334	1.32247	1.08208	0.66409	0.613719	0.973252	1.28559	0.596605
tPtEDkVLAVFYIILtPMLNPIIYSLRNk	F1N2J3	Olfactory receptor	LOC616716	N-Term(iTRAQ8plex); T1(Phospho); T3(Phospho); K6(iTRAQ8plex); T16(Phospho); K29(iTRAQ8plex)	0.0809926	T(1): 99.4; T(3): 99.4; Y(12): 8.9; T(16): 8.5; Y(24): 41.9; S(25): 41.9	28.3318	3.47611	6	4515.45	11.9324	4.15344	3.35327	3.75335	0.823993	0.281268	0.346486	0.343988	0.345237	0.322376	0.704097	0.219535	0.0749379	0.341348	0.933783	2.03946	2.18408	0.091981	0.391237	2.50329
gEAGQPGPPGPPGPPGEVIQPLPIQASRtR	G3MZI7	Collagen type V alpha 1 chain	COL5A1	N-Term(iTRAQ8plex); T29(Phospho)	0.905905	S(27): 9.4; T(29): 90.6	60.7099	2.96303	4	3341.73	0.820848	0.707265	0.827151	0.767208	0.662382	1.08217	1.35508	1.43427	1.39468	0.963596	0.70424	0.863367	1.41052	1.63375	0.690911	0.504949	0.730845	1.81786	1.45474	0.650769
sIYIFcSIVtSVRsGAsELPEER	A7YK77	Toll-like receptor 10	TLR10	N-Term(iTRAQ8plex); C6(Carbamidomethyl); T10(Phospho); S14(Phospho); S17(Phospho)	0.088817	S(1): 33.4; Y(3): 33.4; S(7): 33.4; T(10): 33.9; S(11): 33.9; S(14): 57.4; S(17): 74.6	11.9045	2.81593	4	3144.4	-3.04628	0.70256	0.658719	0.68064	2.89131	0.812819	0.968116	0.963089	0.965602	0.911762	0.704366	4.24793	1.1942	0.281125	0.944242	0.729458	0.772533	1.41867	0.315346	0.866572
tPQIIQAVAIVGAVItPHNIYLHsALVk	F1N4Z6	Uncharacterized protein		N-Term(iTRAQ8plex); T1(Phospho); T16(Phospho); S24(Phospho); K28(iTRAQ8plex)	0.412428	T(1): 87.3; T(16): 58.8; Y(21): 58.8; S(24): 95.2	15.6855	3.48688	5	3815.09	17.2012	0.783687	0.83871	0.811199	0.885837	0.997716	0.950761	0.946551	0.948656	1.87152	0.706497	1.09201	1.22993	1.1263	1.97281	0.744734	0.377499	1.16945	2.11271	0.708114
tSLGsQR	F1MNA0	Junctophilin 2	JPH2	N-Term(iTRAQ8plex); S5(Phospho)	0.97892	T(1): 0.0; S(2): 2.1; S(5): 97.9	115.557	2.03902	2	1132.56	-4.36291	1.14772	0.908514	1.02812	1.31732	1.29675	0.988863	0.98674	0.987801	1.22233	0.706679	1.2813	1.26129	0.984381	1.23742	0.715406	0.578142	0.960788	0.927887	0.544962
tAkLNLLLGLFYVFGIILAPAGsLPk	F1MQC8	UbiA prenyltransferase domain containing 1	UBIAD1	N-Term(iTRAQ8plex); T1(Phospho); K3(iTRAQ8plex); S23(Phospho); K26(iTRAQ8plex)	0.00492368	T(1): 99.9; Y(12): 99.5; S(23): 0.6	24.713	3.04676	4	3802.12	-16.0512	0.736097	0.765285	0.750691	0.809231	0.902292	1.19044	1.20944	1.19994	1.12993	0.707158	1.07798	1.20195	1.115	0.941656	0.589327	0.625841	1.59845	1.3963	0.783735
isVREPMQTGIkAVDsLVPIGR	F1MLB8	ATP synthase subunit alpha	ATP5F1A	N-Term(iTRAQ8plex); S2(Phospho); K12(iTRAQ8plex); S16(Phospho)	0.965198	S(2): 98.3; T(9): 3.5; S(16): 98.3	53.7319	3.49549	5	3134.64	-8.36669	1.07286	1.13741	1.10514	1.40344	0.823092	0.998372	0.999076	0.998724	1.18036	0.707554	1.26992	0.744788	0.586484	1.18186	0.708458	0.599441	0.90371	0.841047	0.859629
gGYVWIEtQAtVIYNTk	A0JND0	Hypoxia inducible factor 1, alpha subunit (Basic helix-loop-helix transcription factor) (Hypoxia-inducible factor 1-alpha)	HIF1A	N-Term(iTRAQ8plex); T8(Phospho); T11(Phospho); K17(iTRAQ8plex)	0.999365	Y(3): 0.1; T(8): 100.0; T(11): 100.0; Y(14): 0.0; T(16): 0.0	95.8251	2.66799	3	2711.37	13.8594	0.998348	1.04041	1.01938	0.915018	1.26076	1.06822	1.08157	1.0749	1.00785	0.708128	0.897623	1.23679	1.37786	0.937624	0.658788	0.702614	1.05446	1.10145	0.561667
tLAFLFSGtPTGDSEASGGTk	F1MRC2	Myosin-2	MYH2	N-Term(iTRAQ8plex); T9(Phospho); K21(iTRAQ8plex)	0.99915	T(1): 0.0; S(7): 0.0; T(9): 99.9; T(11): 0.1; S(14): 0.0; S(17): 0.0; T(20): 0.0	302.04	7.12403	3	2732.36	-1.15551	0.878308	0.938293	0.908301	1.02754	0.996812	1.10187	1.11315	1.10751	1.19515	0.709517	1.13128	1.09745	0.970092	1.07914	0.640641	0.593661	1.21932	1.16312	0.711786
qELQQRDPtLLsVVVALLAVLLtLVFWk	F1MLG1	SRP receptor beta subunit	SRPRB	N-Term(iTRAQ8plex); T9(Phospho); S12(Phospho); T23(Phospho); K28(iTRAQ8plex)	1	T(9): 100.0; S(12): 100.0; T(23): 100.0	39.2029	3.36078	6	4041.24	13.3334	3.56477	4.22149	3.89313	0.488408	0.310908	0.263373	0.255055	0.259214	0.341816	0.710374	0.125454	0.0798607	0.636574	1.31866	2.74049	2.07823	0.0665824	0.699857	2.28484
qRVLEtAARHELELmELNSGtAGEGk	A4FV89	KCNF1 protein (Potassium voltage-gated channel modifier subfamily F member 1)	KCNF1	N-Term(iTRAQ8plex); T6(Phospho); M15(Oxidation); T21(Phospho); K26(iTRAQ8plex)	0.131099	T(6): 15.5; S(19): 86.9; T(21): 97.6	29.6007	3.87851	4	3623.77	-2.24623	0.906405	0.926458	0.916432	1.0941	1.10493	1.1065	1.11692	1.11171	1.07947	0.710598	1.19386	1.20569	1.0099	0.970999	0.639192	0.658283	1.21309	0.986634	0.643117
qALVGQPASLTVttk	A7MB36	TRIM3 protein (Tripartite motif containing 3)	TRIM3	N-Term(iTRAQ8plex); T13(Phospho); T14(Phospho); K15(iTRAQ8plex)	0.919918	S(9): 2.4; T(11): 6.4; T(13): 95.6; T(14): 95.6	23.8212	2.87472	5	2282.24	16.219	1.23885	0.808866	1.02386	1.72933	0.842633	1.00022	1.00362	1.00192	1.05318	0.710855	1.68903	0.822999	0.487261	1.05116	0.709492	0.67496	0.978575	0.609012	0.843612
aLRGtNWGPPASktItTMIDGPQDLR	F1MPK6	Tenascin XB	TNXB	N-Term(iTRAQ8plex); T5(Phospho); K13(iTRAQ8plex); T14(Phospho); T16(Phospho)	0.0449953	T(5): 16.1; S(12): 82.0; T(14): 67.3; T(16): 67.3; T(17): 67.3	31.8814	2.7432	4	3644.79	9.78448	0.907413	0.910256	0.908835	0.941467	1.05233	1.20897	1.23272	1.22085	1.17566	0.711223	1.03591	1.15789	1.11776	0.96299	0.582566	0.604955	1.34331	1.24876	0.675853
lVtVLGAGLLcGtALAVIVPEGVHALYEDILEGk	Q0Z7W5	LOC539399 protein (Fragment)		N-Term(iTRAQ8plex); T3(Phospho); C11(Carbamidomethyl); T13(Phospho); K34(iTRAQ8plex)	0.772116	T(3): 95.0; T(13): 82.2; Y(27): 22.8	20.9352	3.53253	5	4259.34	16.9019	0.722714	0.643487	0.6831	0.674948	1.06815	1.46251	1.68821	1.57536	1.06232	0.711334	0.988066	1.56368	1.58257	0.674333	0.451537	0.669605	2.30619	1.57392	0.66595
qPLVsVVDILAkQLAQIEIDLksR	A4IFJ9	V-type proton ATPase subunit C	ATP6V1C2	N-Term(iTRAQ8plex); S5(Phospho); K12(iTRAQ8plex); K22(iTRAQ8plex); S23(Phospho)	1	S(5): 100.0; S(23): 100.0	22.653	3.38665	6	3749.07	-10.963	0.760154	0.785741	0.772948	0.79377	1.09311	1.1477	1.16096	1.15433	1.06433	0.711924	1.02694	1.41421	1.37711	0.922031	0.61674	0.668893	1.49342	1.34086	0.651283
yNYPLkSPGVRPSNPRPGTMRHPtPLQQEPR	F1N7C3	SOS Ras/Rac guanine nucleotide exchange factor 1	SOS1	N-Term(iTRAQ8plex); Y1(Phospho); K6(iTRAQ8plex); T24(Phospho)	0.450812	Y(1): 45.3; Y(3): 45.3; S(7): 1.2; S(13): 7.0; T(19): 1.7; T(24): 99.4	51.7791	4.11888	5	4339.27	17.6113	0.962167	0.760262	0.861215	0.958995	1.02458	1.20988	1.235	1.22244	0.932624	0.712224	1.11354	1.18969	1.06839	0.762917	0.582623	0.763678	1.41944	0.972501	0.695137
sPAkEEAkSPEk	F1MSQ6	Neurofilament heavy	NEFH	N-Term(iTRAQ8plex); S1(Phospho); K4(iTRAQ8plex); K8(iTRAQ8plex); K12(iTRAQ8plex)	0.997518	S(1): 99.8; S(9): 0.2	62.4433	2.85735	4	2597.43	-12.1657	1.03108	0.947856	0.989469	0.803239	0.824959	1.17	1.18447	1.17723	1.19967	0.713604	0.811788	0.833739	1.02704	1.01906	0.606171	0.594836	1.18976	1.49353	0.865017
lEQEIQALEsEESQISAk	F1N1T2	Paralemmin 2	PALM2	N-Term(iTRAQ8plex); S10(Phospho); K18(iTRAQ8plex)	0.833486	S(10): 83.3; S(13): 15.0; S(16): 1.7	16.9176	2.85839	5	2720.35	-11.2003	2.02688	2.23935	2.13311	0.802221	0.832372	0.78007	0.759402	0.769736	0.897225	0.71446	0.37608	0.390215	1.03758	1.16563	0.928188	0.7963	0.360851	1.11843	0.858342
sVIDVVTSIIDGVATGTkIVTkGASILtGLAEIINk	F1MNM5	Uncharacterized protein		N-Term(iTRAQ8plex); K18(iTRAQ8plex); K22(iTRAQ8plex); T28(Phospho); K36(iTRAQ8plex)	0.396198	S(1): 10.6; T(7): 3.6; S(8): 3.6; T(15): 10.6; T(17): 10.6; T(21): 10.6; S(25): 10.6; T(28): 39.6	15.2892	6.26337	7	4893.9	8.3396	0.657666	0.682281	0.669973	0.487993	1.44615	1.2664	1.30801	1.2872	0.932812	0.714731	0.728377	2.15851	2.96346	0.724681	0.555259	0.766212	1.92128	1.91153	0.494232
kTVESLskQPIPRPDAPQLETSEIk	F1MEP8	ATM interactor	ATMIN	K1(iTRAQ8plex); N-Term(iTRAQ8plex); S7(Phospho); K8(iTRAQ8plex); K25(iTRAQ8plex)	0.241303	T(2): 24.1; S(5): 24.1; S(7): 24.1; T(21): 24.1; S(22): 3.5	34.6676	3.95987	6	4088.28	-6.96859	0.738101	0.672997	0.705549	0.659763	0.939752	1.25741	1.29246	1.27494	1.20021	0.714754	0.935106	1.33194	1.42438	0.941385	0.560619	0.595526	1.80701	1.81915	0.760577
sLVPtLLLIGIFLYAMRRGPmGAGR	E1BFQ0	Uncharacterized protein	LOC532875	N-Term(iTRAQ8plex); S1(Phospho); T5(Phospho); M21(Oxidation)	0.99956	S(1): 100.0; T(5): 100.0; Y(14): 0.0	56.357	3.66179	5	3182.65	-4.87818	1.15329	1.14096	1.14713	1.79375	0.859275	1.03855	1.04482	1.04169	0.845119	0.714814	1.56369	0.749067	0.479038	0.811299	0.686208	0.845815	0.908083	0.471146	0.83188
sLLYSAPIDPTEWVGLRkssPLLVYLR	F1N2A6	Piezo-type mechanosensitive ion channel component	PIEZO2	N-Term(iTRAQ8plex); K18(iTRAQ8plex); S19(Phospho); S20(Phospho)	0.0615592	S(1): 3.1; Y(4): 3.1; S(5): 3.1; T(11): 77.5; S(19): 46.8; S(20): 51.7; Y(25): 14.5	22.9703	3.24135	5	3842.11	15.6092	0.784571	0.758276	0.771423	0.873719	0.94914	1.2129	1.23741	1.22516	1.42593	0.715831	1.13261	1.23037	1.08632	1.16388	0.584278	0.50201	1.58817	1.63202	0.754189
aAGDGEGtkPEERESPSVsPR	F1N5U0	Alpha kinase 3	ALPK3	N-Term(iTRAQ8plex); T8(Phospho); K9(iTRAQ8plex); S19(Phospho)	0.436652	T(8): 50.0; S(15): 50.0; S(17): 11.9; S(19): 88.1	43.1481	2.89957	4	2924.36	-0.265648	2.08254	2.243	2.16277	1.04873	0.897676	0.635251	0.630022	0.632637	0.90601	0.716335	0.484903	0.415059	0.855963	1.43212	1.1323	0.790648	0.292513	0.863909	0.797987
vksPEPVtPHPk	F1N757	Titin	TTN	N-Term(iTRAQ8plex); K2(iTRAQ8plex); S3(Phospho); T8(Phospho); K12(iTRAQ8plex)	1	S(3): 100.0; T(8): 100.0	321.449	4.99825	3	2388.28	-1.93582	1.21778	1.33732	1.27755	1.23902	2.09767	0.761091	0.744446	0.752769	0.693127	0.718171	0.96984	1.64195	1.69301	0.92077	0.954039	1.03613	0.589228	0.559416	0.342366
qVESLGLTTGLAPAPGTPsPPPAPGVPNR	Q2KI85	Smoothelin-like protein 2	SMTNL2	N-Term(iTRAQ8plex); S19(Phospho)	0.994791	S(4): 0.0; T(8): 0.0; T(9): 0.0; T(17): 0.5; S(19): 99.5	144	4.96339	3	3162.64	-2.29959	0.679333	0.884896	0.782115	1.60397	0.929345	1.15567	1.17373	1.1647	1.0018	0.71918	2.05081	1.18825	0.579404	0.860133	0.617481	0.71789	1.48917	0.624574	0.773857
gSsYSSIPk	E1BE25	Filamin C	FLNC	N-Term(iTRAQ8plex); S3(Phospho); K9(iTRAQ8plex)	0.499814	S(2): 50.0; S(3): 50.0; Y(4): 0.0; S(5): 0.0; S(6): 0.0	132.747	2.63757	3	1613.83	-4.10908	1.30042	1.2315	1.26596	1.30129	0.726318	1.08569	1.09899	1.09234	1.09302	0.720041	1.02791	0.573729	0.558154	1.00063	0.659173	0.658761	0.862854	0.839955	0.991357
vPADLRLIDIksttLR	E1BMQ6	Calcium-transporting ATPase (EC 3.6.3.8)	ATP2A3	N-Term(iTRAQ8plex); K11(iTRAQ8plex); S12(Phospho); T13(Phospho); T14(Phospho)	1	S(12): 100.0; T(13): 100.0; T(14): 100.0	132.404	2.31831	3	2659.43	16.9007	0.833747	0.87553	0.854639	0.758984	1.04896	1.22902	1.25779	1.2434	1.10295	0.721137	0.888076	1.22737	1.38205	0.887039	0.579971	0.653828	1.45489	1.45319	0.68748
aGVAGLSAWTVQPQWIQVRNMATLkDItR	P05631	ATP synthase subunit gamma, mitochondrial (ATP synthase F1 subunit gamma) (F-ATPase gamma subunit)	ATP5F1C ATP5C ATP5C1	N-Term(iTRAQ8plex); K25(iTRAQ8plex); T28(Phospho)	0.953464	S(7): 0.4; T(10): 0.4; T(23): 3.9; T(28): 95.3	28.9293	3.53069	5	3899.13	7.76447	0.732647	0.724287	0.728467	0.874146	1.03744	1.25435	1.28872	1.27154	1.28242	0.721368	1.19998	1.42414	1.1868	1.00856	0.56732	0.562507	1.7455	1.46705	0.695335
lQsVkDGLVkWQQFFSEk	G3N0A7	Axonemal dynein light chain domain containing 1	AXDND1	N-Term(iTRAQ8plex); S3(Phospho); K5(iTRAQ8plex); K10(iTRAQ8plex); K18(iTRAQ8plex)	1	S(3): 100.0; S(16): 0.0	79.5079	3.06831	4	3463.97	8.04722	0.858194	0.659282	0.758738	0.945545	0.838329	1.17863	1.19557	1.1871	1.13911	0.722898	1.24621	1.1049	0.88661	0.959575	0.608961	0.634615	1.56457	1.20472	0.862309
lyVPTSGSPLVLQVDSGANATAEAR	E1BC86	Polycystin 1, transient receptor potential channel interacting	PKD1	N-Term(iTRAQ8plex); Y2(Phospho)	0.976705	Y(2): 97.7; T(5): 1.0; S(6): 1.0; S(8): 0.1; S(16): 0.1; T(21): 0.0	57.1193	3.2432	4	2900.52	15.9697	0.88143	0.882433	0.881931	0.993905	1.06437	1.13218	1.1459	1.13904	1.17942	0.723091	1.12696	1.20687	1.0709	1.03545	0.634825	0.613093	1.29153	1.18665	0.679358
eVVPGDSVNSLLSILDVItGHQHPQR	E1BMJ5	Patatin like phospholipase domain containing 6	PNPLA6	N-Term(iTRAQ8plex); T19(Phospho)	0.482814	S(7): 0.0; S(10): 3.4; S(13): 48.3; T(19): 48.3	96.4295	2.61734	4	3194.66	2.34513	1.07629	1.01004	1.04317	1.26533	1.00563	1.08695	1.10044	1.0937	1.16492	0.723426	1.21297	0.964016	0.794755	1.06512	0.66145	0.621012	1.04844	0.92064	0.719377
eGGSVLGPLAGtLQPPVVtPsEEAILFR	G3N335	Uncharacterized protein		N-Term(iTRAQ8plex); T12(Phospho); T19(Phospho); S21(Phospho)	0.25	S(4): 75.0; T(12): 75.0; T(19): 75.0; S(21): 75.0	18.8536	2.60674	4	3378.62	-3.08475	0.967299	0.8613	0.9143	0.883295	1.1501	1.24986	1.28752	1.26869	1.06049	0.723894	0.966089	1.2579	1.30206	0.835892	0.570585	0.682606	1.38761	1.2006	0.629418
lQtESGELSRLLEEkESLISQLSR	E1BPX8	Myosin heavy chain 7B	MYH7B	N-Term(iTRAQ8plex); T3(Phospho); K15(iTRAQ8plex)	0.107283	T(3): 10.7; S(5): 10.7; S(9): 66.8; S(17): 0.5; S(20): 0.5; S(23): 10.7	24.2211	3.00776	4	3433.85	3.74905	0.630453	0.741549	0.686001	0.933733	1.02221	1.20926	1.23387	1.22156	1.2707	0.724263	1.36112	1.49009	1.09475	1.04023	0.592899	0.569971	1.7807	1.36088	0.708529
tNSVATSGsAPGLsGRSRR	F1MW01	Extra spindle pole bodies like 1, separase	ESPL1	N-Term(iTRAQ8plex); S9(Phospho); S14(Phospho)	0.0615766	T(1): 4.0; S(3): 16.5; T(6): 16.5; S(7): 16.5; S(9): 16.5; S(14): 65.0; S(17): 65.0	15.2831	2.61467	4	2325.07	-12.3336	1.27024	1.75555	1.51289	1.17631	1.14838	0.885295	0.879768	0.882531	0.839695	0.724309	0.777524	0.75906	0.976252	0.951463	0.820717	0.862585	0.58334	0.713837	0.630724
aSRRSEANLQsk	P48042	P2Y purinoceptor 1 (P2Y1) (ATP receptor) (Purinergic receptor)	P2RY1	N-Term(iTRAQ8plex); S11(Phospho); K12(iTRAQ8plex)	1	S(2): 0.0; S(5): 0.0; S(11): 100.0	88.1322	2.41462	3	2035.09	-0.750756	1.164	1.65956	1.41178	1.33691	0.9708	0.946448	0.939828	0.943138	0.905167	0.724735	0.946973	0.687644	0.72615	0.959741	0.76843	0.800664	0.66805	0.677057	0.746534
vTNPVGEDVAsILLk	E1BNV1	Myosin binding protein C, fast type	MYBPC2	N-Term(iTRAQ8plex); S11(Phospho); K15(iTRAQ8plex)	1	T(2): 0.0; S(11): 100.0	367.176	5.14631	3	2243.25	-1.0583	1.14671	1.19224	1.16947	1.21229	1.09376	0.992115	0.989459	0.990787	0.991828	0.725301	1.03662	0.935257	0.902221	1.00105	0.732045	0.731277	0.847208	0.818141	0.663128
mSSFRNPkVVTtPTEVAR	E1BP01	Myosin IIIA	MYO3A	N-Term(iTRAQ8plex); K8(iTRAQ8plex); T12(Phospho)	0.479453	S(2): 0.0; S(3): 0.0; T(11): 4.1; T(12): 47.9; T(14): 47.9	53.717	2.30733	3	2708.47	11.7371	1.07347	0.898745	0.98611	0.968923	1.25686	1.04052	1.0485	1.04451	1.00527	0.725873	0.982571	1.27457	1.29718	0.962428	0.694941	0.722071	1.05922	1.03751	0.577528
lNDLNSSVsQLELksLIskSVSR	G5E577	Mitogen-activated protein kinase 6	MAPK6	N-Term(iTRAQ8plex); S9(Phospho); K14(iTRAQ8plex); S15(Phospho); S18(Phospho); K19(iTRAQ8plex)	0.00488114	S(6): 4.1; S(7): 4.1; S(9): 8.1; S(15): 84.3; S(18): 66.4; S(20): 66.4; S(22): 66.4	7.8763	3.18694	4	3669.95	13.6453	0.854275	0.827157	0.840716	0.687507	0.99136	1.21076	1.23612	1.22344	1.06905	0.726072	0.817764	1.17919	1.44196	0.873811	0.593468	0.679172	1.45524	1.55497	0.7324
mGRISGLVPsRFLTLLAHLVVVITLFWSR	A4IFS9	TMEM107 protein (Transmembrane protein 107)	TMEM107	N-Term(iTRAQ8plex); S10(Phospho)	0.471644	S(5): 5.6; S(10): 47.2; T(14): 47.2; T(24): 0.0; S(28): 0.0	50.2083	2.70493	4	3666.12	11.459	0.702387	0.784827	0.743607	0.832699	0.573341	1.31554	1.40717	1.36135	1.39539	0.72624	1.11981	0.771027	0.688533	1.025	0.533469	0.520457	1.83075	1.67574	1.26668
sLTNQSDWDSPYLDMELARPSSGTAEGR	E1BDC7	Synaptopodin 2 like	SYNPO2L	N-Term(iTRAQ8plex); S1(Phospho)	0.999844	S(1): 100.0; T(3): 0.0; S(6): 0.0; S(10): 0.0; Y(12): 0.0; S(21): 0.0; S(22): 0.0; T(24): 0.0	165.06	3.0337	3	3467.58	1.17869	0.835074	0.852423	0.843748	1.72743	1.03311	1.06795	1.08107	1.07451	1.21364	0.726366	2.04733	1.22443	0.598062	1.12948	0.675998	0.598502	1.27349	0.702568	0.703085
rsPtPER	F1N757	Titin	TTN	N-Term(iTRAQ8plex); S2(Phospho); T4(Phospho)	1	S(2): 100.0; T(4): 100.0	122.953	2.49994	3	1306.58	-3.16248	1.18609	0.955295	1.07069	1.63942	0.961888	0.954999	0.952516	0.953757	0.980847	0.727071	1.53117	0.89838	0.586726	1.0284	0.762323	0.741269	0.890786	0.59829	0.755879
vQVLDtNDLRPLFSPtSYSVsLPENTAIR	E1BKL9	Protocadherin Fat 1 precursor	FAT1	N-Term(iTRAQ8plex); T6(Phospho); T16(Phospho); S21(Phospho)	0.137984	T(6): 99.3; S(14): 8.0; T(16): 44.4; S(17): 44.4; Y(18): 34.5; S(19): 34.5; S(21): 34.5; T(26): 0.2	50.1438	3.49518	4	3776.81	6.56461	0.815623	0.909847	0.862735	1.01848	0.890736	1.22982	1.25779	1.24381	1.07313	0.727241	1.18052	1.03246	0.874575	0.862774	0.584689	0.677685	1.4417	1.05365	0.81645
hFLQFALAAILFAtGLSVyLYARALk	A6QQV8	LBR protein (Lamin B receptor)	LBR	N-Term(iTRAQ8plex); T14(Phospho); Y19(Phospho); K26(iTRAQ8plex)	0.0367455	T(14): 78.1; S(17): 78.1; Y(19): 21.9; Y(21): 21.9	10.167	4.02659	4	3666.03	10.3709	0.840898	0.798098	0.819498	0.943064	0.988426	1.27077	1.31848	1.29462	1.16943	0.727916	1.15078	1.20614	1.0481	0.903293	0.56226	0.622456	1.57978	1.24003	0.736439
eSmIQLAEGLITGTVLTQFDQLyRk	E1BJR7	Protein tyrosine phosphatase, non-receptor type 4	PTPN4	N-Term(iTRAQ8plex); M3(Oxidation); Y23(Phospho); K25(iTRAQ8plex)	0.998624	S(2): 0.0; T(12): 0.1; T(14): 0.0; T(17): 0.0; Y(23): 99.9	54.692	2.75667	4	3558.84	-9.28229	0.623553	0.689361	0.656457	0.723101	0.88432	1.4656	1.86661	1.6661	0.947691	0.728063	1.10152	1.34711	1.22295	0.568807	0.436985	0.768249	2.53803	1.31059	0.823303
rAtEDTTSGSPPk	E1BEI0	Apoptosis inhibitor 5	API5	N-Term(iTRAQ8plex); T3(Phospho); K13(iTRAQ8plex)	0.997914	T(3): 99.8; T(6): 0.2; T(7): 0.0; S(8): 0.0; S(10): 0.0	92.1453	2.74153	3	2035.04	4.68375	1.24662	2.04274	1.64468	1.8658	1.02456	0.749702	0.732071	0.740886	0.717032	0.728733	1.13445	0.622954	0.549127	0.967803	0.983595	1.01632	0.450474	0.384303	0.711263
tDMFAIHPTSGtIVLtGR	E1BKL9	Protocadherin Fat 1 precursor	FAT1	N-Term(iTRAQ8plex); T12(Phospho); T16(Phospho)	0.282625	T(1): 1.8; T(9): 37.5; S(10): 37.5; T(12): 37.5; T(16): 85.7	23.2012	2.6275	4	2381.09	-15.851	1.42267	0.832084	1.12738	1.38784	1.05245	1.14945	1.16456	1.15701	0.722924	0.729201	1.23104	0.933535	0.758332	0.624823	0.630248	1.00868	1.02628	0.520897	0.692863
lSSLQtLctIHLLVER	F1MZK6	Maestro heat like repeat family member 2A	MROH2A	N-Term(iTRAQ8plex); T6(Phospho); C8(Carbamidomethyl); T9(Phospho)	0.715122	S(2): 17.1; S(3): 17.1; T(6): 82.9; T(9): 82.9	55.9094	2.71884	4	2347.2	6.79801	1.14366	1.39827	1.27097	1.58748	0.957948	0.893453	0.885754	0.889604	1.13719	0.729974	1.24903	0.753715	0.603438	1.27831	0.82056	0.641909	0.699942	0.716348	0.762018
tkkEDFSLNLGLLDFGAVYLFVITNR	F1MPK7	Solute carrier family 15 member 2	SLC15A2	N-Term(iTRAQ8plex); T1(Phospho); K2(iTRAQ8plex); K3(iTRAQ8plex)	0.790345	T(1): 79.0; S(7): 14.3; Y(19): 3.4; T(24): 3.4	21.216	3.02593	6	3966.25	15.776	0.789078	0.681479	0.735278	0.773873	0.956604	1.23703	1.2639	1.25046	1.24296	0.730258	1.05249	1.30101	1.23613	0.993999	0.58399	0.587515	1.70067	1.60616	0.763386
lGtGENLAPWHPIkPGGVLILGQEQDTVGGR	G3MYU9	Neuronal pentraxin 2	NPTX2	N-Term(iTRAQ8plex); T3(Phospho); K14(iTRAQ8plex)	0.997882	T(3): 99.8; T(27): 0.2	35.7103	3.5716	5	3898.12	9.11688	0.857451	0.810045	0.833748	0.735965	0.938833	1.23725	1.26462	1.25093	1.23648	0.730307	0.882719	1.12604	1.27565	0.988443	0.583809	0.590635	1.50037	1.68008	0.777888
gEGPAIPGDtPPPTPRSAR	E1BIA1	PTPRF interacting protein alpha 3	PPFIA3	N-Term(iTRAQ8plex); T10(Phospho)	0.930469	T(10): 93.0; T(14): 6.4; S(17): 0.5	67.427	2.65374	3	2257.15	8.77612	0.942412	0.89499	0.918701	0.819795	1.11906	1.15521	1.17185	1.16353	1.11461	0.730944	0.892341	1.21809	1.36505	0.957958	0.628212	0.655782	1.26649	1.35962	0.653174
aTNSSWVVVFkALVTtHHLmVHGNER	F1MGT4	Synaptosome associated protein 91	SNAP91	N-Term(iTRAQ8plex); K11(iTRAQ8plex); T16(Phospho); M20(Oxidation)	0.867123	T(2): 1.6; S(4): 0.3; S(5): 0.3; T(15): 11.1; T(16): 86.7	48.0103	3.58463	4	3637.93	9.22139	0.786814	0.779887	0.78335	0.734362	0.919126	1.14329	1.1573	1.1503	1.04129	0.731164	0.937463	1.17333	1.2516	0.90524	0.635631	0.702169	1.46843	1.41796	0.795499
ltSPPDPSGLASVPIQVLDLYNSTR	A6QP91	TGFB3 protein (Transforming growth factor beta 3)	TGFB3	N-Term(iTRAQ8plex); T2(Phospho)	0.494297	T(2): 49.4; S(3): 49.4; S(8): 1.0; S(12): 0.2; Y(21): 0.0; S(23): 0.0; T(24): 0.0	42.5744	3.45485	5	3024.6	14.9456	2.03595	0.889378	1.46266	0.75504	0.957835	0.783233	0.762376	0.772805	0.740606	0.731265	0.516209	0.654856	1.26859	0.958335	0.946248	0.987387	0.528354	0.980883	0.763456
tMEGLESPVAGPSSRR	F1N0L0	HECT, C2 and WW domain containing E3 ubiquitin protein ligase 1	HECW1	N-Term(iTRAQ8plex); T1(Phospho)	0.00417492	T(1): 0.4; S(7): 0.0; S(13): 93.7; S(14): 5.8	47.2411	2.64328	4	2058.02	11.7822	0.587434	0.579074	0.583254	0.490077	0.635136	1.39537	1.48692	1.44115	1.4473	0.731331	0.840246	1.08895	1.29599	1.00427	0.507465	0.505308	2.47087	2.95321	1.15146
qmHRPHQEGAFTLAQMLLRsPSGER	F1MJD3	Zinc finger protein 16	ZNF16	N-Term(iTRAQ8plex); M2(Oxidation); S20(Phospho)	0.461225	T(12): 7.8; S(20): 46.1; S(22): 46.1	26.7528	2.35825	3	3277.58	-7.53033	1.0267	0.902153	0.964428	1.20293	1.38666	1.1508	1.16657	1.15868	0.894378	0.731485	1.2473	1.4378	1.15273	0.771892	0.631307	0.81787	1.20142	0.743501	0.527518
lLALFyGLVTPmLNPLIYTLRNk	F1MCK8	Olfactory receptor	LOC618070	N-Term(iTRAQ8plex); Y6(Phospho); M12(Oxidation); K23(iTRAQ8plex)	0.980341	Y(6): 98.0; T(10): 0.7; Y(18): 0.7; T(19): 0.7	25.2815	2.69223	4	3367.84	-19.2619	1.32451	1.01784	1.17117	1.13456	1.37725	0.96591	0.960093	0.963002	0.891394	0.73191	0.968739	1.17596	1.21391	0.925641	0.76003	0.821085	0.822254	0.785673	0.531428
kTLWkQVLTLtHLPQtLTIHLMR	A6QPU0	USP18 protein (Ubl carboxyl-terminal hydrolase 18)	USP18	N-Term(iTRAQ8plex); K1(iTRAQ8plex); K5(iTRAQ8plex); T11(Phospho); T16(Phospho)	0.281499	T(2): 1.0; T(9): 14.8; T(11): 61.4; T(16): 61.4; T(18): 61.4	30.6331	3.69367	6	3844.19	7.74627	0.805464	0.723843	0.764653	0.67432	0.91211	1.30913	1.39657	1.35285	1.10501	0.731946	0.881863	1.19284	1.35264	0.816804	0.541041	0.662388	1.76923	1.63871	0.802476
aVSsPTAGPAPPPPWPQPAPWSQPAFYDSSER	A4IFK4	SYNPO2 protein (Synaptopodin 2)	SYNPO2	N-Term(iTRAQ8plex); S4(Phospho)	0.333333	S(3): 33.3; S(4): 33.3; T(6): 33.3; S(22): 0.0; Y(27): 0.0; S(29): 0.0; S(30): 0.0	189.947	6.80171	4	3759.77	-2.1575	0.930927	0.998891	0.964909	0.869511	1.11848	1.28324	1.34009	1.31167	0.971714	0.732163	0.901133	1.15916	1.28633	0.740823	0.558192	0.753476	1.35937	1.11754	0.654604
iSVPAALALGSAALGAAFASGLFLGRWFPPWRsR	A4IFU3	COMTD1 protein (Catechol-O-methyltransferase domain containing 1)	COMTD1	N-Term(iTRAQ8plex); S33(Phospho)	0.83369	S(2): 15.0; S(11): 0.8; S(20): 0.8; S(33): 83.4	29.7394	3.5913	5	3898.14	11.6602	0.783682	0.774858	0.77927	0.905276	1.00514	1.14694	1.16082	1.15388	1.24497	0.733121	1.1617	1.28985	1.11032	1.07894	0.635351	0.588866	1.48072	1.37524	0.72937
iALHDLQTNskIAALLPYFVYVVsGVk	A1L571	TAF6-like RNA polymerase II (Fragment)	TAF6L	N-Term(iTRAQ8plex); S10(Phospho); K11(iTRAQ8plex); S24(Phospho); K27(iTRAQ8plex)	0.0344005	T(8): 3.4; S(10): 8.9; Y(18): 22.2; Y(21): 75.8; S(24): 89.7	13.9373	4.08035	5	4032.23	4.79079	0.832052	0.897399	0.864725	0.959276	1.21731	1.22168	1.25047	1.23608	0.899112	0.733394	1.10934	1.40774	1.26899	0.727391	0.593324	0.815687	1.42945	0.937282	0.602472
aTETmQLkkEIsLLNGVsLVVGNmIGSGIFVSPk	Q1JP62	Solute carrier family 7 (Cationic amino acid transporter, y+ system), member 6 (Solute carrier family 7 member 6)	SLC7A6	N-Term(iTRAQ8plex); M5(Oxidation); K8(iTRAQ8plex); K9(iTRAQ8plex); S12(Phospho); S18(Phospho); M24(Oxidation); K34(iTRAQ8plex)	0.121381	T(2): 65.1; T(4): 65.1; S(12): 18.8; S(18): 21.4; S(27): 13.3; S(32): 16.2	27.1182	2.82883	5	4969.69	0.830663	0.699687	0.648037	0.673862	0.770291	1.11922	1.32496	1.41533	1.37015	1.04139	0.734485	1.1431	1.6609	1.45298	0.76006	0.536063	0.705291	2.03327	1.35195	0.65625
qELGGLGIsIk	F1MDV3	Syntrophin beta 1	SNTB1	N-Term(iTRAQ8plex); S9(Phospho); K11(iTRAQ8plex)	1	S(9): 100.0	153.624	3.39969	3	1803.03	1.42982	0.975221	0.831911	0.903566	1.54872	0.907923	1.0796	1.09048	1.08504	1.21262	0.735573	1.71401	1.00482	0.58624	1.11758	0.677921	0.606597	1.20084	0.782983	0.810172
yGQkDSSDQNFDymFkLLIIGNSSVGk	E1BF18	Ras-related protein Rab-3C	RAB3C	N-Term(iTRAQ8plex); K4(iTRAQ8plex); Y13(Phospho); M14(Oxidation); K16(iTRAQ8plex); K27(iTRAQ8plex)	0.00672997	Y(1): 97.6; S(6): 0.7; S(7): 0.7; Y(13): 0.7; S(23): 0.2; S(24): 0.2	14.793	2.87583	5	4367.31	9.88013	0.658348	0.768758	0.713553	0.717123	0.965016	1.2993	1.37316	1.33623	1.16185	0.735781	1.005	1.35241	1.34568	0.869496	0.550639	0.633286	1.87264	1.62015	0.762454
tAGkTAATVTSALQPPVIsLTQPTQVGVGk	F1MMS1	TATA-box binding protein associated factor 4	TAF4	N-Term(iTRAQ8plex); K4(iTRAQ8plex); S19(Phospho); K30(iTRAQ8plex)	0.307176	T(1): 1.6; T(5): 1.6; T(8): 1.6; T(10): 1.6; S(11): 1.6; S(19): 30.7; T(21): 30.7; T(24): 30.7	19.7803	3.48551	6	3914.15	-16.4753	0.755802	0.882205	0.819004	0.760871	0.780242	1.19316	1.21069	1.20193	1.52337	0.735941	0.92902	0.952672	1.02546	1.26744	0.612301	0.483102	1.46755	2.00213	0.943222
aVIWtDVFQTLVmFLGQLAVIIVGSAk	A1L530	Solute carrier family 5 (Sodium-dependent vitamin transporter), member 6	SLC5A6	N-Term(iTRAQ8plex); T5(Phospho); M13(Oxidation); K27(iTRAQ8plex)	0.499008	T(5): 49.9; T(10): 49.9; S(25): 0.2	50.1764	2.92937	4	3623.96	-13.7273	0.910175	0.914163	0.912169	0.864274	0.981809	1.09245	1.1053	1.09888	1.03098	0.736242	0.947494	1.07635	1.13599	0.938207	0.669994	0.714122	1.20469	1.19288	0.749883
vPSAPVPcPPSPAPPtVPSAVPSAVPSAVPSsPk	A2VE51	BAG3 protein	BAG3	N-Term(iTRAQ8plex); C8(Carbamidomethyl); T16(Phospho); S32(Phospho); K34(iTRAQ8plex)	0.0485566	S(3): 0.0; S(11): 0.3; T(16): 5.1; S(19): 5.1; S(23): 89.4; S(27): 0.0; S(31): 5.5; S(32): 94.5	185.233	4.21063	4	3997.05	2.51604	0.845451	0.823223	0.834337	0.809324	1.05193	1.21892	1.24568	1.2323	1.14902	0.736288	0.970021	1.26079	1.29976	0.932423	0.59749	0.640793	1.47698	1.41973	0.699942
sRSssRGDVNDQDAIQEk	F1MPU4	Myotilin	MYOT	N-Term(iTRAQ8plex); S4(Phospho); S5(Phospho); K18(iTRAQ8plex)	0.0234841	S(1): 48.9; S(3): 48.9; S(4): 7.0; S(5): 95.2	167.814	8.40158	4	2760.27	-3.90065	0.981521	1.11748	1.0495	0.980334	0.609367	1.16339	1.17926	1.17132	1.49808	0.737016	0.934097	0.580626	0.621591	1.27896	0.629217	0.491974	1.11608	1.52813	1.20948
kLVIIEsDLER	Q5KR49	Tropomyosin alpha-1 chain (Alpha-tropomyosin) (Tropomyosin-1)	TPM1	N-Term(iTRAQ8plex); K1(iTRAQ8plex); S7(Phospho)	1	S(7): 100.0	278.791	4.1928	3	2003.13	-2.61871	0.741436	0.710874	0.726155	1.14782	1.08708	1.08844	1.10243	1.09544	1.2339	0.737404	1.58069	1.49703	0.947078	1.1264	0.67316	0.597621	1.50854	1.07499	0.678336
lDMLVASAGtGGTITGVAR	A7MBF8	Cystathionine beta-synthase (EC 4.2.1.22)	CBS	N-Term(iTRAQ8plex); T10(Phospho)	0.25	S(7): 25.0; T(10): 25.0; T(13): 25.0; T(15): 25.0	37.5531	2.35227	3	2174.12	-0.525277	0.848996	1.06686	0.957929	1.03489	1.05462	1.04594	1.0557	1.05082	1.18997	0.737444	1.08034	1.10093	1.01906	1.13242	0.70178	0.619715	1.09697	1.14985	0.699252
aEEGGRPLAVGtDVLGEPQAVAsLVNR	Q148I5	Protein KTI12 homolog	KTI12	N-Term(iTRAQ8plex); T12(Phospho); S23(Phospho)	1	T(12): 100.0; S(23): 100.0	50.0284	2.63143	3	3169.5	-19.0113	0.954492	0.949189	0.95184	1.23103	1.10018	1.11646	1.12887	1.12266	1.06033	0.737555	1.29332	1.15585	0.893706	0.944477	0.656968	0.695589	1.17947	0.861336	0.670394
lLGQLSGLtskLAT	G5E6B7	Olfactory receptor	LOC787500	N-Term(iTRAQ8plex); T9(Phospho); S10(Phospho); K11(iTRAQ8plex)	0.849492	S(6): 0.0; T(9): 92.5; S(10): 92.5; T(14): 15.0	59.3824	2.37027	3	2170.19	5.05843	0.88105	0.834442	0.857746	0.838445	1.19692	1.2965	1.37096	1.33373	0.922677	0.737631	0.977498	1.39542	1.42754	0.691802	0.553059	0.799446	1.55492	1.10046	0.616277
iFYQAEMEELDFLsATEEsRk	A6QQ02	LOC617406 protein (Fragment)	LOC617406	N-Term(iTRAQ8plex); S14(Phospho); S19(Phospho); K21(iTRAQ8plex)	0.10502	Y(3): 87.6; S(14): 12.4; T(16): 12.4; S(19): 87.6	37.3539	3.15767	4	3304.51	-8.8302	0.748117	1.03169	0.889904	2.93957	0.886041	0.916755	0.908265	0.91251	0.90382	0.737648	3.30324	0.995659	0.301419	0.990477	0.808373	0.816145	1.0254	0.307467	0.832521
dHGMLSAAASLGMILLWDVDGGLtQIDk	P56701	26S proteasome non-ATPase regulatory subunit 2 (26S proteasome regulatory subunit RPN1) (26S proteasome regulatory subunit S2) (26S proteasome subunit p97) (Tumor necrosis factor type 1 receptor-associated protein 2)	PSMD2 TRAP2	N-Term(iTRAQ8plex); T24(Phospho); K28(iTRAQ8plex)	0.993621	S(6): 0.3; S(10): 0.3; T(24): 99.4	52.6839	3.66621	5	3615.87	8.22449	0.948932	0.983012	0.965972	0.825834	1.07058	1.17525	1.19134	1.18329	1.04705	0.738004	0.854926	1.10829	1.29636	0.884859	0.623688	0.704844	1.22497	1.26786	0.689351
iQLIsNMLDk	Q3T0P6	Phosphoglycerate kinase 1 (EC 2.7.2.3)	PGK1	N-Term(iTRAQ8plex); S5(Phospho); K10(iTRAQ8plex)	1	S(5): 100.0	288.02	3.77722	3	1863.03	1.24571	1.49896	1.37786	1.43841	0.789059	1.70354	0.923987	0.916173	0.92008	0.737638	0.738711	0.548563	1.18432	2.15895	0.801711	0.802877	1.00145	0.63965	0.934833	0.433633
nALAHGLQsAR	F1MRC2	Myosin-2	MYH2	N-Term(iTRAQ8plex); S9(Phospho)	1	S(9): 100.0	203.229	3.61333	3	1521.78	-3.09556	1.24143	1.13953	1.19048	1.3471	1.19667	0.903613	0.899349	0.901481	1.13814	0.739161	1.13157	1.00521	0.888332	1.26252	0.819941	0.649449	0.757244	0.844877	0.61768
iFHAQsEIEVSVSAR	E1BDB5	Phosphodiesterase (EC 3.1.4.-)	PDE7A	N-Term(iTRAQ8plex); S6(Phospho)	0.999882	S(6): 100.0; S(11): 0.0; S(13): 0.0	60.7236	2.51196	3	2057.01	-10.7955	3.29395	2.62555	2.95975	0.544814	0.571706	0.536833	0.538579	0.537706	0.601123	0.739262	0.184074	0.19316	1.04936	1.11794	1.37484	1.2298	0.181672	1.10336	1.29308
rVLNLGIAAGPGkNtAEAEPPLLLLGGPGSGk	F1MER6	SWIM-type zinc finger 7 associated protein 1	SWSAP1	N-Term(iTRAQ8plex); K13(iTRAQ8plex); T15(Phospho); K32(iTRAQ8plex)	0.5	T(15): 50.0; S(30): 50.0	15.1895	3.45051	6	4060.35	9.13685	0.804591	0.792108	0.79835	0.901763	1.05197	1.28692	1.34796	1.31744	1.12452	0.739605	1.12953	1.31768	1.16657	0.853561	0.561395	0.657709	1.65021	1.24702	0.703066
mAFVTSSAAASVLTVmLIAFDRyLAIk	G5E5H9	G protein-coupled receptor 119	GPR119	N-Term(iTRAQ8plex); M16(Oxidation); Y23(Phospho); K27(iTRAQ8plex)	0.999712	T(5): 0.0; S(6): 0.0; S(7): 0.0; S(11): 0.0; T(14): 0.0; Y(23): 100.0	58.3308	4.44737	5	3593.94	0.695409	0.9365	0.680589	0.808545	0.853503	1.0853	1.19837	1.21604	1.2072	1.11709	0.742105	1.0556	1.34229	1.27159	0.925352	0.614731	0.664321	1.49306	1.30883	0.683777
lIQsAMLGGVTEVPVPTRFLFILLGPSGR	E1BBH7	Anion exchange protein	SLC4A5	N-Term(iTRAQ8plex); S4(Phospho)	0.998762	S(4): 99.9; T(11): 0.0; T(17): 0.1; S(27): 0.0	42.5222	3.62457	5	3452.89	-5.65068	1.11067	1.11057	1.11062	0.956503	0.860617	1.0672	1.08012	1.07366	1.18086	0.744249	0.861235	0.7749	0.899754	1.09985	0.693188	0.630259	0.966725	1.23456	0.864785
tADVSQMLVcTADADVQPSPEEPVTsTDPkAIRk	E1BM63	TATA-box binding protein associated factor 7 like	TAF7L	N-Term(iTRAQ8plex); C10(Carbamidomethyl); S26(Phospho); K30(iTRAQ8plex); K34(iTRAQ8plex)	0.1058	T(1): 2.6; S(5): 10.6; T(11): 52.4; S(19): 2.6; T(25): 10.6; S(26): 10.6; T(27): 10.6	16.3917	3.32787	5	4649.36	-0.8598	0.788466	0.742124	0.765295	0.799692	0.960594	1.25262	1.28829	1.27045	1.19102	0.74504	1.04495	1.2552	1.20121	0.93748	0.586436	0.625545	1.66008	1.48935	0.775603
hAVVVIYALVFLLsLLGNsLVMLVILYsRIGR	A6YM52	C-X-C chemokine receptor type 2 (Chemokine receptor CXCR2)	CXCR2	N-Term(iTRAQ8plex); S14(Phospho); S19(Phospho); S28(Phospho)	0.038545	Y(7): 93.6; S(14): 11.6; S(19): 79.5; Y(27): 32.3; S(28): 82.9	20.6777	4.3285	6	4086.22	3.56689	0.675991	0.781858	0.728924	0.624505	0.878312	1.28956	1.35049	1.32002	1.25459	0.745573	0.856749	1.20494	1.40641	0.950429	0.564818	0.594276	1.81092	2.00893	0.84887
gEPGAPGENGTPGQtGAR	P02465	Collagen alpha-2(I) chain (Alpha-2 type I collagen)	COL1A2	N-Term(iTRAQ8plex); T15(Phospho)	0.997532	T(11): 0.2; T(15): 99.8	35.6985	2.41415	3	2036.9	-17.0981	0.738766	0.860492	0.799629	0.813277	1.01483	1.23611	1.26198	1.24905	1.05896	0.74561	1.01707	1.26912	1.24783	0.847811	0.596942	0.704098	1.56204	1.30209	0.734715
mPNIVSSRDYVVTANSNLVIItAGAR	Q3T056	L-lactate dehydrogenase A-like 6B (EC 1.1.1.27)	LDHAL6B	N-Term(iTRAQ8plex); T22(Phospho)	1	S(6): 0.0; S(7): 0.0; Y(10): 0.0; T(13): 0.0; S(16): 0.0; T(22): 100.0	102.629	2.76977	4	3145.7	18.6992	0.902945	0.946417	0.924681	0.71978	1.2284	1.15108	1.16735	1.15922	1.10339	0.748155	0.778408	1.32845	1.70663	0.951842	0.645396	0.678049	1.25364	1.53296	0.60905
lFtGHPETLEkFDk	P02192	Myoglobin	MB	N-Term(iTRAQ8plex); T3(Phospho); K11(iTRAQ8plex); K14(iTRAQ8plex)	1	T(3): 100.0; T(8): 0.0	110	3.57305	4	2654.43	-0.881512	0.830708	0.811599	0.821153	1.07237	1.01853	1.14864	1.16308	1.15586	1.2142	0.748278	1.30594	1.24037	0.94979	1.05048	0.647377	0.61627	1.40761	1.13226	0.734664
tFISDLLPPTDk	A0JN78	HEAT repeat containing 3	HEATR3	N-Term(iTRAQ8plex); T1(Phospho); K12(iTRAQ8plex)	0.499966	T(1): 50.0; S(4): 50.0; T(10): 0.0	64.5324	2.34889	3	2035.13	17.1856	0.723302	1.08806	0.905683	0.74092	1.1029	1.3145	1.40356	1.35903	1.09927	0.748347	0.818079	1.21775	1.48855	0.808868	0.55065	0.680765	1.50055	1.48366	0.678529
tPEDSGTPGtRLRVWLAVALGAGGAVLLLFWGGGR	A0JNK3	Serine protease HTRA2, mitochondrial (EC 3.4.21.108)	HTRA2	N-Term(iTRAQ8plex); T10(Phospho)	0.0334367	T(1): 78.5; S(5): 14.8; T(7): 3.3; T(10): 3.3	14.8322	2.8457	4	3935.16	16.1835	0.903778	1.06108	0.98243	0.849449	1.02771	1.1096	1.12021	1.1149	1.12154	0.749354	0.864641	1.04609	1.20986	1.00595	0.672124	0.66815	1.13484	1.32031	0.729146
sSsRGDVNDQDAIQEk	F1MPU4	Myotilin	MYOT	N-Term(iTRAQ8plex); S3(Phospho); K16(iTRAQ8plex)	0.4961	S(1): 0.8; S(2): 49.6; S(3): 49.6	313.032	5.02487	4	2437.18	-0.463487	1.21548	1.13947	1.17747	1.32854	0.721476	1.07789	1.0891	1.0835	1.15007	0.750598	1.1283	0.612731	0.543057	1.06144	0.692754	0.652656	0.920188	0.86566	1.04037
tPSSPksSSSTTTGEk	F1MKU0	AT-rich interaction domain 1B	ARID1B	N-Term(iTRAQ8plex); K6(iTRAQ8plex); S7(Phospho); K16(iTRAQ8plex)	0.303758	T(1): 0.2; S(3): 2.1; S(4): 2.1; S(7): 30.4; S(8): 30.4; S(9): 30.4; S(10): 2.1; T(11): 2.1; T(12): 0.2; T(13): 0.0	59.3737	2.85264	5	2574.33	-4.11864	0.995618	1.03841	1.01702	0.665546	1.38869	1.05191	1.06274	1.05732	0.961243	0.751567	0.654411	1.36546	2.08654	0.909128	0.71082	0.78187	1.03963	1.44429	0.541205
lDGINLESGSQQAPFtPPNtPDPR	Q5E9V3	Myozenin-2 (Calsarcin-1)	MYOZ2	N-Term(iTRAQ8plex); T16(Phospho); T20(Phospho)	1	S(8): 0.0; S(10): 0.0; T(16): 100.0; T(20): 100.0	308.984	7.54715	3	3015.38	1.45836	1.01884	0.985363	1.0021	0.900926	0.928197	1.1939	1.21092	1.20241	1.04015	0.752102	0.899037	0.926251	1.03027	0.865059	0.625497	0.723068	1.19989	1.15454	0.810283
dIyItVHIIRIGRMGAGEk	E1BMG8	Dedicator of cytokinesis 4	DOCK4	N-Term(iTRAQ8plex); Y3(Phospho); T5(Phospho); K19(iTRAQ8plex)	1	Y(3): 100.0; T(5): 100.0	40.7097	2.64407	4	2910.56	11.161	3.92333	4.49969	4.21151	0.260333	0.191922	0.222537	0.22033	0.221433	0.258505	0.752126	0.0618145	0.0455708	0.737218	1.16741	3.39662	2.90952	0.0525781	0.992978	3.91892
sLRHGMANmDVLIVLATSVAYVYSLVILVVAVAEk	F1MKI1	ATPase copper transporting beta	ATP7B	N-Term(iTRAQ8plex); S1(Phospho); M9(Oxidation); K35(iTRAQ8plex)	0.985006	S(1): 98.5; T(17): 0.3; S(18): 0.3; Y(21): 0.3; Y(23): 0.3; S(24): 0.3	30.3863	4.25628	7	4449.51	13.5442	1.02753	1.15987	1.0937	1.22168	1.07032	1.0279	1.03195	1.02992	1.07923	0.752161	1.11701	0.978618	0.876103	1.04787	0.730309	0.696945	0.941686	0.883397	0.702748
lALVHNLQDcVAARLALGPsLDkAFk	F1N1K6	Dynein heavy chain domain 1	DNHD1	N-Term(iTRAQ8plex); C10(Carbamidomethyl); S20(Phospho); K23(iTRAQ8plex); K26(iTRAQ8plex)	1	S(20): 100.0	44.7997	3.8123	5	3813.09	-13.0165	0.891839	0.821638	0.856738	0.743231	1.03589	0.956168	0.953648	0.954908	1.76783	0.753214	0.867513	1.20911	1.39376	1.85131	0.788782	0.426067	1.11459	2.37857	0.72712
icsFEEAk	G3MYK1	Uncharacterized protein		N-Term(iTRAQ8plex); C2(Carbamidomethyl); S3(Phospho); K8(iTRAQ8plex)	1	S(3): 100.0	165.852	2.96328	3	1671.82	-3.57218	1.02932	1.03836	1.03384	1.43578	1.16213	1.05131	1.06206	1.05669	0.915686	0.753299	1.38879	1.1241	0.809409	0.866563	0.712888	0.822661	1.0221	0.637762	0.648204
qDmLtLQmIRIMsk	F1MBU9	Phosphatidylinositol-4-phosphate 3-kinase catalytic subunit type 2 beta	PIK3C2B	N-Term(iTRAQ8plex); M3(Oxidation); T5(Phospho); M8(Oxidation); S13(Phospho); K14(iTRAQ8plex)	1	T(5): 100.0; S(13): 100.0	64.9708	2.59584	3	2508.25	9.38867	0.95719	1.03725	0.997219	1.41998	1.22586	1.05219	1.063	1.05759	0.959325	0.753322	1.42394	1.22928	0.863296	0.907085	0.7123	0.785262	1.06054	0.675591	0.614524
nHHIIkFGTNIDLsDAk	G3N346	Lysine demethylase 6B	KDM6B	N-Term(iTRAQ8plex); K6(iTRAQ8plex); S14(Phospho); K17(iTRAQ8plex)	0.99959	T(9): 0.0; S(14): 100.0	76.9881	2.66177	4	2915.63	12.8769	0.742388	0.728833	0.735611	0.93653	0.981513	1.23244	1.25935	1.2459	1.20826	0.753579	1.27313	1.33428	1.04803	0.969793	0.604849	0.623689	1.69369	1.29015	0.767773
tSLSASNAsLEk	Q8SPR5	Hyaluronic acid-mediated motility receptor (Fragment)		N-Term(iTRAQ8plex); T1(Phospho); S9(Phospho); K12(iTRAQ8plex)	0.963182	T(1): 96.3; S(2): 3.5; S(4): 0.1; S(6): 0.0; S(9): 100.0	147.122	2.38495	3	1975.99	17.3439	1.22146	0.913488	1.06748	1.04868	1.17128	1.11204	1.12361	1.11782	0.965923	0.753726	0.982391	1.09724	1.11691	0.864109	0.674279	0.780316	1.04717	0.921086	0.643506
vQtEVLQk	F1MUZ0	EBNA1 binding protein 2	EBNA1BP2	N-Term(iTRAQ8plex); T3(Phospho); K8(iTRAQ8plex)	1	T(3): 100.0	136.298	2.35003	3	1632.93	7.08566	2.31804	2.57915	2.4486	0.721135	0.812454	0.583491	0.584195	0.583843	0.745171	0.754047	0.294509	0.331804	1.12663	1.27632	1.29152	1.01191	0.23844	1.03333	0.928111
vSGTEGGAsAAGGGLAGAsARR	F1MSU3	Relaxin/insulin like family peptide receptor 3	RXFP3	N-Term(iTRAQ8plex); S9(Phospho); S19(Phospho)	0.680717	S(2): 16.5; T(4): 27.9; S(9): 72.1; S(19): 83.5	20.9776	2.89058	4	2324.07	2.09826	1.21158	1.10969	1.16063	1.16014	1.12388	1.08524	1.09677	1.09101	0.919645	0.754238	0.999574	0.96833	0.968743	0.842934	0.691324	0.82014	0.940009	0.792703	0.671104
gSTRDTIVIATSSTAAVFALMLIITLVSVYctRk	E1B7B4	Meprin A subunit (EC 3.4.24.-) (Endopeptidase-2)	MEP1B	N-Term(iTRAQ8plex); C31(Carbamidomethyl); T32(Phospho); K34(iTRAQ8plex)	0.719919	S(2): 0.0; T(3): 0.0; T(6): 0.0; T(11): 0.0; S(12): 0.0; S(13): 0.0; T(14): 0.0; T(25): 9.3; S(28): 9.3; Y(30): 9.3; T(32): 72.0	47.9896	3.55059	5	4347.31	-12.2785	3.97095	4.07294	4.02195	0.361384	0.284474	0.281967	0.296659	0.289313	0.282996	0.755732	0.0898529	0.0707303	0.787179	0.978166	2.61216	2.67047	0.0719335	0.78309	2.6566
tGARAATGTGPSASASADPSAsARPGTsAA	G3MW04	Uncharacterized protein		N-Term(iTRAQ8plex); T1(Phospho); S22(Phospho); S28(Phospho)	0.00435993	T(1): 48.1; T(7): 48.1; T(9): 21.3; S(12): 21.3; S(14): 21.3; S(16): 49.7; S(20): 54.3; S(22): 19.2; T(27): 8.4; S(28): 8.4	10.404	2.53363	3	3146.34	-2.47342	0.921323	0.82469	0.873007	1.11067	1.14424	1.17182	1.18553	1.17867	1.05442	0.756014	1.27224	1.31069	1.03023	0.894582	0.641411	0.716995	1.35013	0.949355	0.660712
iIDRAIQVcGGAGISQDyPLAHmYALtRtLR	F1MNX2	Acyl-CoA dehydrogenase family member 11	ACAD11	N-Term(iTRAQ8plex); C9(Carbamidomethyl); Y18(Phospho); M23(Oxidation); T27(Phospho); T29(Phospho)	0.417322	S(15): 26.5; Y(18): 71.8; Y(24): 42.7; T(27): 79.5; T(29): 79.5	19.4891	3.19879	5	4019.9	1.06465	0.742594	0.679449	0.711021	0.535767	1.07336	1.36012	1.43602	1.39807	0.981508	0.756387	0.753518	1.50961	2.00341	0.702046	0.541023	0.770637	1.96628	1.83197	0.70469
dGRNLLRLLEVLsGEtLPkPTk	E1BMN5	Spectrin beta chain	SPTBN2	N-Term(iTRAQ8plex); S13(Phospho); T16(Phospho); K19(iTRAQ8plex); K22(iTRAQ8plex)	0.453868	S(13): 90.8; T(16): 54.6; T(21): 54.6	19.3909	3.28654	5	3521.93	-8.96576	0.969014	1.07677	1.02289	1.08295	1.34508	1.05515	1.06485	1.06	0.934043	0.756501	1.05872	1.31498	1.24205	0.881172	0.71368	0.809922	1.03628	0.862496	0.56242
gIsLEEAARPDVSATR	E1AXU0	Cardiomyopathy associated protein 1 (Xin actin binding repeat containing 1)	XIRP1 CMYA1	N-Term(iTRAQ8plex); S3(Phospho)	1	S(3): 100.0; S(13): 0.0; T(15): 0.0	133.887	3.64101	3	2056.04	-0.716052	1.12788	1.1736	1.15074	2.10466	1.10529	0.957852	0.954423	0.956137	0.816518	0.756588	1.82896	0.9605	0.525162	0.853975	0.791297	0.926604	0.830889	0.387958	0.684518
qSSFTsQGPTRLsRLIISLR	Q29441	Cyclic nucleotide-gated cation channel alpha-3 (Cone photoreceptor cGMP-gated channel subunit alpha) (Cyclic nucleotide-gated channel alpha-3) (CNG channel alpha-3) (CNG-3) (CNG3)	CNGA3 CNCG3	N-Term(iTRAQ8plex); S6(Phospho); S13(Phospho)	0.000939935	S(2): 97.2; S(3): 97.2; T(5): 2.5; S(6): 2.7; T(10): 0.2; S(13): 0.2; S(18): 0.0	36.6486	2.30258	3	2711.39	-0.372238	1.14672	1.0736	1.11016	0.84684	1.21948	1.05971	1.07191	1.06581	0.948487	0.756699	0.76281	1.09848	1.44004	0.88992	0.709974	0.797796	0.960053	1.12003	0.620507
lGYILTcPsNLGTGLR	F1MJT6	Creatine kinase S-type, mitochondrial	CKMT2	N-Term(iTRAQ8plex); C7(Carbamidomethyl); S9(Phospho)	1	Y(3): 0.0; T(6): 0.0; S(9): 100.0; T(13): 0.0	333.452	5.64401	3	2119.1	2.28772	1.01836	1.01402	1.01619	1.10438	1.08313	1.06605	1.07877	1.07241	1.09226	0.756728	1.08679	1.06587	0.980751	1.01851	0.705633	0.692809	1.05532	0.989023	0.698652
rHQQtITIPARssVAVPYVIVPLk	A0A0F6QNP7	Complement component 3	C3	N-Term(iTRAQ8plex); T5(Phospho); S12(Phospho); S13(Phospho); K24(iTRAQ8plex)	0.00137504	T(5): 11.6; T(7): 87.6; S(12): 50.9; S(13): 50.9; Y(18): 99.0	32.6801	2.6631	4	3521.9	9.71208	1.04747	1.08892	1.0682	1.72844	1.23402	0.935878	0.928447	0.932162	0.989695	0.756992	1.61809	1.15524	0.713951	1.06172	0.812082	0.764874	0.872651	0.572594	0.613435
vAQYmADVLEDSkDkVQENLLANGVDLVTYItR	P21282	V-type proton ATPase subunit C 1 (V-ATPase subunit C 1) (Vacuolar proton pump subunit C 1)	ATP6V1C1 ATP6C VATC	N-Term(iTRAQ8plex); M5(Oxidation); K13(iTRAQ8plex); K15(iTRAQ8plex); T32(Phospho)	0.122514	Y(4): 0.1; S(12): 0.1; T(29): 75.2; Y(30): 12.3; T(32): 12.3	32.8903	2.88623	5	4719.53	13.0221	0.66382	0.879417	0.771619	0.820987	1.10295	1.24143	1.27256	1.25699	1.17087	0.757323	1.06398	1.4294	1.34345	0.931487	0.602488	0.646802	1.62904	1.42618	0.686631
sRsYsPAHNR	E1B7W1	Thyroid hormone receptor associated protein 3	THRAP3	N-Term(iTRAQ8plex); S3(Phospho); S5(Phospho)	0.928418	S(1): 3.5; S(3): 93.0; Y(4): 3.7; S(5): 99.8	77.1614	2.31904	3	1638.7	-4.19698	0.596666	0.352077	0.474371	0.694532	0.608899	1.05516	1.0656	1.06038	2.49899	0.75805	1.46411	1.28359	0.876705	2.35669	0.714887	0.303343	2.23533	3.59809	1.24495
dPPPsTEQPAPLLQVLsPQR	F1MLY3	mRNA-decapping enzyme 1B	DCP1B	N-Term(iTRAQ8plex); S5(Phospho); S17(Phospho)	0.908246	S(5): 90.9; T(6): 9.2; S(17): 100.0	49.424	2.45089	3	2634.33	14.3113	0.888563	0.88595	0.887257	0.95512	1.01984	1.14664	1.16027	1.15345	1.06074	0.758446	1.07649	1.14943	1.06776	0.919622	0.657544	0.715015	1.30002	1.11058	0.743694
isFDLsLARGLDYYtGVIYEAVLLQPPAR	Q3T0B1	HARS protein (Fragment)	HARS	N-Term(iTRAQ8plex); S2(Phospho); S6(Phospho); T15(Phospho)	0.0920748	S(2): 97.8; S(6): 95.2; Y(13): 46.8; Y(14): 46.8; T(15): 12.0; Y(19): 1.3	25.5585	2.63235	4	3784.82	-3.7267	0.713068	0.705731	0.709399	0.935173	1.19422	1.22286	1.25253	1.23769	1.04594	0.758462	1.31826	1.68343	1.27701	0.845073	0.612804	0.725149	1.7447	1.11844	0.635109
lLsNHLALALAGGVATsILGRQAGPLR	F1MNS0	HECT and RLD domain containing E3 ubiquitin protein ligase family member 1	HERC1	N-Term(iTRAQ8plex); S3(Phospho); S17(Phospho)	0.494094	S(3): 98.8; T(16): 50.6; S(17): 50.6	44.4131	3.44278	4	3133.64	-17.6976	1.29677	1.35334	1.32505	1.68436	0.907293	0.866984	0.8594	0.863192	1.03931	0.758772	1.27116	0.684722	0.538657	1.20403	0.87903	0.730073	0.651439	0.617035	0.836303
gARGPHGLSGPHGLSGLxGPxGYTGPIGMxGLtGLR	P84291	Pregnancy-associated protein bPAP (Fragments)		N-Term(iTRAQ8plex); X18(L); X21(L); X30(L); T33(Phospho)	0.801048	S(9): 5.0; S(15): 5.0; Y(23): 5.0; T(24): 5.0; T(33): 80.1	24.3362	4.43188	5	3821.09	15.4098	0.760583	0.653683	0.707133	0.545885	0.891408	1.39639	1.49031	1.44335	1.21961	0.759601	0.771969	1.26059	1.63296	0.844985	0.526276	0.622823	2.04113	2.23419	0.852137
sFPTmVGsSMQMkAPVTLTSGILMGAkLPk	G3N3A8	Uncharacterized protein		N-Term(iTRAQ8plex); S1(Phospho); M5(Oxidation); S8(Phospho); K13(iTRAQ8plex); K27(iTRAQ8plex); K30(iTRAQ8plex)	0.107907	S(1): 79.9; T(4): 79.9; S(8): 25.2; S(9): 7.9; T(17): 2.4; T(19): 2.4; S(20): 2.4	23.8569	3.08898	5	4501.41	5.82086	0.75832	0.737556	0.747938	0.85459	1.01858	1.27021	1.31813	1.29417	1.18367	0.759795	1.1426	1.36185	1.19189	0.91462	0.587091	0.641896	1.73032	1.38508	0.745936
msIkAYVSTLMGVPGRTMGVmFTPLTVk	E1BLZ8	Eukaryotic translation initiation factor 3 subunit F (eIF3f) (Eukaryotic translation initiation factor 3 subunit 5) (eIF-3-epsilon) (eIF3 p47)	EIF3F EIF3S5	N-Term(iTRAQ8plex); S2(Phospho); K4(iTRAQ8plex); M21(Oxidation); K28(iTRAQ8plex)	0.880479	S(2): 88.0; Y(6): 9.5; S(8): 1.2; T(9): 1.2; T(17): 0.0; T(23): 0.0; T(26): 0.0	47.4407	2.92275	5	4024.23	15.446	3.83557	4.36967	4.10262	0.204712	0.128758	0.277582	0.279663	0.278622	0.297381	0.75985	0.0498979	0.0313844	0.628972	1.06733	2.72717	2.55514	0.0679133	1.45268	5.90137
eSIFcIQyNIR	F1MRC2;A6QPA6	Myosin-2	MYH2	N-Term(iTRAQ8plex); C5(Carbamidomethyl); Y8(Phospho)	1	S(2): 0.0; Y(8): 100.0	235.646	3.74085	2	1826.89	2.07081	0.880743	0.897683	0.889213	1.18455	1.15589	1.08881	1.10248	1.09565	1.09249	0.760037	1.33213	1.29991	0.975808	0.997123	0.693688	0.69569	1.23215	0.922287	0.657532
ssPETLIsDLLmRESTGNIPR	Q6RUW3	Pro-neuropeptide Y [Cleaved into: Neuropeptide Y (Neuropeptide tyrosine) (NPY); C-flanking peptide of NPY (CPON)]	NPY	N-Term(iTRAQ8plex); S2(Phospho); S8(Phospho); M12(Oxidation)	0.0654254	S(1): 6.7; S(2): 6.7; T(5): 86.7; S(8): 98.7; S(15): 0.7; T(16): 0.7	67.7102	3.27469	4	2796.35	10.1421	1.18497	1.21294	1.19896	1.17348	1.11573	1.07305	1.08668	1.07987	0.903597	0.761119	0.97875	0.930581	0.950785	0.836765	0.704825	0.842321	0.900673	0.770014	0.682173
gPPPARPEyDLVcIGLTGSGk	G8JKY9	ADP-ribosylation factor-like protein 15	ARL15	N-Term(iTRAQ8plex); Y9(Phospho); C13(Carbamidomethyl); K21(iTRAQ8plex)	0.906004	Y(9): 90.6; T(17): 8.5; S(19): 0.9	57.7217	2.75462	4	2872.49	0.930048	0.985977	1.0456	1.01579	1.22	1.16388	0.983911	0.983454	0.983682	1.2674	0.76198	1.20104	1.14579	0.953998	1.28843	0.77462	0.601213	0.968392	1.03886	0.654692
fWITNGPDADVLVVyAkTDVTAVPASR	Q3SZI8	Isovaleryl-CoA dehydrogenase, mitochondrial (IVD) (EC 1.3.8.4)	IVD	N-Term(iTRAQ8plex); Y15(Phospho); K17(iTRAQ8plex)	0.67193	T(4): 8.2; Y(15): 67.2; T(18): 8.2; T(21): 8.2; S(26): 8.2	38.6101	3.36069	5	3593.95	17.9796	1.05487	0.859443	0.957155	1.10936	1.30056	0.943859	0.938515	0.941187	0.995153	0.762558	1.15902	1.35877	1.17234	1.05734	0.810209	0.766273	0.983318	0.897047	0.586332
vsGLDGIAIQQISAGTSHSLAWTALPR	F1MNS0	HECT and RLD domain containing E3 ubiquitin protein ligase family member 1	HERC1	N-Term(iTRAQ8plex); S2(Phospho)	0.999982	S(2): 100.0; S(13): 0.0; T(16): 0.0; S(17): 0.0; S(19): 0.0; T(23): 0.0	71.7051	2.4456	3	3133.64	2.61335	0.940221	1.16179	1.05101	1.10878	1.01073	1.00481	1.00746	1.00613	1.17346	0.762643	1.05497	0.961677	0.911572	1.16631	0.757993	0.649909	0.957306	1.05834	0.754548
rVksPEPVtPHPk	F1N757	Titin	TTN	N-Term(iTRAQ8plex); K3(iTRAQ8plex); S4(Phospho); T9(Phospho); K13(iTRAQ8plex)	1	S(4): 100.0; T(9): 100.0	186.516	3.80235	4	2544.38	-2.36808	1.3445	1.32841	1.33645	1.34357	1.63836	0.73993	0.718289	0.72911	1.05332	0.762817	1.00532	1.2259	1.21941	1.44467	1.04623	0.724199	0.545556	0.783978	0.465598
iETLRFAHNyIWALTQTLR	F1MGY3	Neurogenin 3	NEUROG3 Neurog3	N-Term(iTRAQ8plex); Y10(Phospho)	0.993874	T(3): 0.6; Y(10): 99.4; T(15): 0.1; T(17): 0.0	74.3803	2.6643	4	2730.48	14.7604	0.843655	0.958249	0.900952	0.912384	0.823598	1.22334	1.25321	1.23827	1.20159	0.76288	1.01269	0.914142	0.902688	0.970371	0.616084	0.634895	1.37441	1.31697	0.926277
vLRcLkSPLEtLWITNcQISEsDLR	G3MYJ9	Uncharacterized protein	LOC100850028	N-Term(iTRAQ8plex); C4(Carbamidomethyl); K6(iTRAQ8plex); T11(Phospho); C17(Carbamidomethyl); S22(Phospho)	0.391578	S(7): 7.6; T(11): 45.8; T(15): 45.8; S(20): 15.0; S(22): 85.8	36.6806	3.30287	4	3799.89	-7.35978	0.869379	0.890498	0.879938	0.984338	0.941762	1.21235	1.23716	1.22476	1.0536	0.763354	1.11864	1.07026	0.956747	0.860255	0.623271	0.724518	1.39187	1.07037	0.810559
tSSPLSSFHHWENPSPLPSYSSRDLVtQR	A5PJD4	KLKBL4 protein (Serine protease 54)	PRSS54 KLKBL4	N-Term(iTRAQ8plex); T1(Phospho); T27(Phospho)	0.35891	T(1): 46.8; S(2): 46.8; S(3): 6.3; S(6): 0.0; S(7): 0.0; S(15): 0.3; S(19): 1.5; Y(20): 1.5; S(21): 10.1; S(22): 10.1; T(27): 76.5	57.798	2.60789	3	3776.81	16.9884	0.876545	0.942707	0.909626	1.25755	0.921208	1.02069	1.02394	1.02231	1.17178	0.763427	1.38249	1.01273	0.732542	1.1462	0.746763	0.65151	1.12388	0.931798	0.828724
aERPHYVLtLSAHDQGSPPRSSSLQLLVQVLPstR	E1B969	Dachsous cadherin-related 1	DCHS1	N-Term(iTRAQ8plex); T9(Phospho); S33(Phospho); T34(Phospho)	0.17875	Y(6): 30.1; T(9): 30.1; S(11): 30.1; S(17): 10.8; S(21): 10.8; S(22): 10.8; S(23): 23.2; S(33): 68.6; T(34): 85.6	26.3374	2.77571	5	4384.1	-13.0127	0.752153	0.984911	0.868532	1.10324	1.27137	0.996421	0.99428	0.99535	1.1263	0.764363	1.27023	1.46382	1.1524	1.13156	0.767934	0.678651	1.14601	1.0209	0.601212
tSLSALtQLmk	A3KMZ0	STXBP3 protein	STXBP3	N-Term(iTRAQ8plex); T1(Phospho); T7(Phospho); M10(Oxidation); K11(iTRAQ8plex)	0.99711	T(1): 99.7; S(2): 0.3; S(4): 0.0; T(7): 100.0	79.7574	2.33373	3	1977	1.17175	1.18277	0.866374	1.02457	0.933384	1.16877	1.15154	1.16764	1.15959	0.974346	0.764504	0.910997	1.14073	1.25218	0.840254	0.659291	0.784633	1.13177	1.04389	0.654112
tVRLWSTQQGNsVR	F1N575	Uncharacterized protein		N-Term(iTRAQ8plex); T1(Phospho); S12(Phospho)	0.332011	T(1): 99.6; S(6): 33.5; T(7): 33.5; S(12): 33.5	56.8198	2.82628	4	2096.03	14.4895	0.670923	0.55054	0.610732	0.749634	0.940246	1.26172	1.29387	1.27779	1.25679	0.764996	1.22744	1.53954	1.25427	0.983563	0.598685	0.60869	2.09224	1.67654	0.813613
sGVGLAVVNGQLmAVGGFDGtTYLk	Q08DK3	Kelch-like protein 20	KLHL20	N-Term(iTRAQ8plex); S1(Phospho); M13(Oxidation); T21(Phospho); K25(iTRAQ8plex)	0.495284	S(1): 100.0; T(21): 49.5; T(22): 49.5; Y(23): 0.9	57.9103	2.78936	4	3238.55	-17.5943	0.941614	0.930037	0.935826	0.975026	1.22157	1.08532	1.09737	1.09134	0.972848	0.765334	1.04189	1.30534	1.25286	0.891423	0.701277	0.786694	1.16618	0.997766	0.626518
tFSVAYVLVGAGVmLLLLsIcLsIRDk	A5PKD5	TMEM51 protein (Transmembrane protein 51)	TMEM51	N-Term(iTRAQ8plex); M14(Oxidation); S19(Phospho); C21(Carbamidomethyl); S23(Phospho); K27(iTRAQ8plex)	0.996453	T(1): 0.1; S(3): 0.1; Y(6): 0.3; S(19): 99.7; S(23): 100.0	55.8233	3.03377	4	3723.02	8.23414	0.763423	0.860311	0.811867	0.747479	0.940454	1.21058	1.23556	1.22307	1.23045	0.765369	0.920691	1.15838	1.25817	1.00604	0.625778	0.622024	1.50649	1.64613	0.813829
eTEsAPGsPR	F1MZU1	La ribonucleoprotein domain family member 1	LARP1	N-Term(iTRAQ8plex); S4(Phospho); S8(Phospho)	0.5	T(2): 50.0; S(4): 50.0; S(8): 100.0	113.275	2.1439	2	1494.62	-0.384085	1.4024	1.04478	1.22359	1.0826	1.13832	0.860912	0.85107	0.855991	1.30025	0.765505	0.884769	0.930313	1.05148	1.519	0.894291	0.588738	0.699572	1.20105	0.672484
dDTSTILELFsAk	F1N757	Titin	TTN	N-Term(iTRAQ8plex); S11(Phospho); K13(iTRAQ8plex)	0.999993	T(3): 0.0; S(4): 0.0; T(5): 0.0; S(11): 100.0	75.7932	2.41297	3	2128.1	-3.60555	0.948243	0.89054	0.919392	0.890804	1.1714	1.14315	1.15656	1.14985	1.13462	0.766328	0.968906	1.27411	1.31499	0.986747	0.666456	0.675407	1.25067	1.2737	0.654197
sTRQSHGALQADVFVELLsPR	E1BN25	Bromodomain adjacent to zinc finger domain protein 1A	BAZ1A	N-Term(iTRAQ8plex); S19(Phospho)	0.999999	S(1): 0.0; T(2): 0.0; S(5): 0.0; S(19): 100.0	79.4355	2.54185	3	2695.39	1.99522	0.929572	0.937256	0.933414	0.988782	1.21572	1.11708	1.12969	1.12338	1.10372	0.766412	1.05932	1.30244	1.22951	0.982496	0.682236	0.694391	1.20352	1.11624	0.63042
asLHEAWTR	Q0III9	Alpha-actinin-3 (Alpha-actinin skeletal muscle isoform 3) (F-actin cross-linking protein)	ACTN3	N-Term(iTRAQ8plex); S2(Phospho)	1	S(2): 100.0; T(8): 0.0	206.925	2.67765	2	1454.71	-1.33028	1.34476	1.10423	1.2245	1.40002	1.03714	0.901312	0.896638	0.898975	0.841148	0.766698	1.14334	0.846994	0.740807	0.935674	0.852858	0.91149	0.734159	0.600813	0.739242
vLGAGGtGPVPttPSRTPSLSPASSLDV	A6QLB5	EML3 protein (Echinoderm microtubule associated protein like 3)	EML3	N-Term(iTRAQ8plex); T7(Phospho); T12(Phospho); T13(Phospho)	0.0403175	T(7): 78.6; T(12): 24.8; T(13): 36.4; S(15): 36.4; T(17): 24.7; S(19): 24.7; S(21): 24.7; S(24): 24.7; S(25): 24.7	31.0575	3.23442	4	3165.52	11.2572	1.01105	0.792139	0.901596	1.2566	1.211	1.08308	1.09487	1.08897	1.04203	0.766996	1.39375	1.34317	0.96371	0.956895	0.704329	0.736056	1.20783	0.829248	0.633358
aQSESAQskmLSGVGGFVLGLIFLGLGLIVHHR	Q17QX3	Uncharacterized protein LOC790858	LOC790858	N-Term(iTRAQ8plex); S8(Phospho); K9(iTRAQ8plex); M10(Oxidation)	0.415352	S(3): 8.5; S(5): 8.5; S(8): 41.5; S(12): 41.5	26.8629	3.79217	6	4126.31	14.1541	0.892502	0.955709	0.924105	0.928436	1.32058	1.09184	1.10507	1.09846	1.01998	0.767061	1.00469	1.42904	1.42237	0.92856	0.698307	0.752032	1.18867	1.09861	0.580851
imRVPSTPEtELtNQAWLPDGVQVPIHQVPYtVkGR	A5PJU0	Nucleolar protein 6	NOL6	N-Term(iTRAQ8plex); M2(Oxidation); T10(Phospho); T13(Phospho); T32(Phospho); K34(iTRAQ8plex)	0.0889602	S(6): 25.1; T(7): 25.1; T(10): 55.5; T(13): 43.2; Y(31): 75.5; T(32): 75.5	10.387	2.88231	5	4921.53	18.5238	0.812383	0.903245	0.857814	0.903159	0.986529	1.2654	1.30771	1.28656	1.07647	0.767268	1.05286	1.15005	1.09231	0.83671	0.596373	0.71276	1.49981	1.1919	0.777745
lsIPGTGVsLLVPNGAIPQGk	A5PJP9	UNC5B protein (Unc-5 netrin receptor B)	UNC5B	N-Term(iTRAQ8plex); S2(Phospho); S9(Phospho); K21(iTRAQ8plex)	0.499997	S(2): 100.0; T(6): 50.0; S(9): 50.0	64.7914	2.31846	3	2786.53	9.27435	0.831401	0.912995	0.872198	0.935749	0.920278	1.36335	1.43642	1.39989	1.06561	0.767898	1.07286	1.05513	0.983467	0.76121	0.548543	0.72062	1.60501	1.13877	0.834419
lNQPStPTR	Q17QH2	MAP2K2 protein	MAP2K2	N-Term(iTRAQ8plex); T6(Phospho)	0.974246	S(5): 2.5; T(6): 97.4; T(8): 0.1	99.0879	2.13443	2	1397.71	-1.40328	1.42288	1.58827	1.50558	1.81424	1.02713	0.747953	0.73012	0.739036	0.886739	0.768443	1.20502	0.682219	0.56615	1.19986	1.03979	0.866595	0.490866	0.488765	0.748143
cAELEEELktVTNNLk	Q5KR49	Tropomyosin alpha-1 chain (Alpha-tropomyosin) (Tropomyosin-1)	TPM1	N-Term(iTRAQ8plex); C1(Carbamidomethyl); K9(iTRAQ8plex); T10(Phospho); K16(iTRAQ8plex)	0.971515	T(10): 97.2; T(12): 2.8	212.338	3.92499	3	2883.53	0.327994	0.969902	0.897281	0.933591	1.23891	1.26663	1.04125	1.04981	1.04553	1.06589	0.768623	1.32704	1.35673	1.02237	1.01947	0.735151	0.721109	1.1199	0.860346	0.606826
vVsLYsVAAGLAVDcVR	A6H6W7	BOK protein (BOK, BCL2 family apoptosis regulator)	BOK	N-Term(iTRAQ8plex); S3(Phospho); S6(Phospho); C15(Carbamidomethyl)	0.485182	S(3): 97.0; Y(5): 51.5; S(6): 51.5	111.413	3.22198	3	2243.09	3.65457	0.84358	0.826593	0.835086	0.922422	0.9356	1.20173	1.22281	1.21227	1.19297	0.768765	1.10458	1.12036	1.01429	0.984082	0.634154	0.644411	1.45167	1.2933	0.821681
lLEAcPPYALSPGEHPQDGNSVLmkAEMTtVDAAGFP	E1BPE6	Gap junction protein	GJB4	N-Term(iTRAQ8plex); C5(Carbamidomethyl); M24(Oxidation); K25(iTRAQ8plex); T30(Phospho)	0.49522	Y(8): 0.4; S(11): 0.2; S(21): 0.4; T(29): 49.5; T(30): 49.5	27.1178	2.72986	4	4618.26	9.25215	1.10181	0.899543	1.00068	0.547401	1.09338	1.40786	1.54054	1.4742	1.08423	0.769147	0.547032	1.09264	1.9974	0.735472	0.521739	0.709393	1.4732	1.98069	0.703459
tLFELAADSDVSTAIDLFRQAGLSSHLsGNER	P55906	Transforming growth factor-beta-induced protein ig-h3 (Beta ig-h3) (MP70) (MP78)	TGFBI BIGH3	N-Term(iTRAQ8plex); T1(Phospho); S28(Phospho)	0.199224	T(1): 43.6; S(9): 43.6; S(12): 18.3; T(13): 18.3; S(24): 13.0; S(25): 13.0; S(28): 50.3	20.3692	2.60634	4	3884.86	5.09653	0.975879	0.936644	0.956262	0.841645	1.18766	1.1036	1.1139	1.10875	1.14737	0.769288	0.880141	1.24198	1.41111	1.03483	0.693834	0.670479	1.15946	1.36325	0.647735
vksPEGAksPk	F1N757	Titin	TTN	N-Term(iTRAQ8plex); K2(iTRAQ8plex); S3(Phospho); K8(iTRAQ8plex); S9(Phospho); K11(iTRAQ8plex)	1	S(3): 100.0; S(9): 100.0	238.647	3.76329	3	2504.4	0.0842865	1.21995	1.43071	1.32533	1.80571	1.46199	0.733695	0.714177	0.723936	0.890938	0.769292	1.36247	1.10312	0.809649	1.23069	1.06265	0.863462	0.546231	0.4934	0.526194
nVTNTPIDPsGkFPFIsLASkk	F1MXV4	Signal induced proliferation associated 1 like 1	SIPA1L1	N-Term(iTRAQ8plex); S10(Phospho); K12(iTRAQ8plex); S17(Phospho); K21(iTRAQ8plex); K22(iTRAQ8plex)	0.0339784	T(3): 79.6; T(5): 30.1; S(10): 30.1; S(17): 30.1; S(20): 30.1	14.4042	2.67347	4	3738.06	6.28598	0.690115	0.666085	0.6781	0.679375	0.821183	1.27713	1.33061	1.30387	1.19485	0.769337	1.00188	1.21101	1.20873	0.916388	0.590041	0.643876	1.92283	1.75875	0.936865
lGHILEEFAtLQDEAEk	F1MJT0	N(alpha)-acetyltransferase 35, NatC auxiliary subunit	NAA35	N-Term(iTRAQ8plex); T10(Phospho); K17(iTRAQ8plex)	1	T(10): 100.0	74.7934	3.58792	5	2631.36	1.34463	1.17396	1.11765	1.1458	0.88606	1.33195	1.06157	1.07393	1.06775	0.785833	0.769596	0.773308	1.16246	1.50323	0.735974	0.720767	0.979338	0.931875	0.886885	0.577795
qRsDLSR	Q9BE40;F1MRC2	Myosin-1 (Myosin heavy chain 1) (Myosin heavy chain 2x) (MyHC-2x) (Myosin heavy chain, skeletal muscle, adult 1)	MYH1	N-Term(iTRAQ8plex); S3(Phospho)	1	S(3): 100.0; S(6): 0.0	112.669	2.08417	2	1245.62	-2.07283	1.57956	1.26819	1.42387	2.32722	1.3108	0.542663	0.540371	0.541517	0.875587	0.770187	1.63443	0.92059	0.563249	1.61691	1.42228	0.879623	0.380312	0.376237	0.587568
vLVDQttGLSRGVAFIR	Q3ZCE2	ELAV-like protein	ELAVL1	N-Term(iTRAQ8plex); T6(Phospho); T7(Phospho)	1	T(6): 100.0; T(7): 100.0; S(10): 0.0	115.977	2.70615	3	2296.2	7.97507	0.808021	0.812318	0.81017	0.799164	1.20158	1.21267	1.23727	1.22497	1.21045	0.770411	0.986416	1.48312	1.50355	0.988149	0.628923	0.636466	1.51199	1.51465	0.641164
kTIsLSVPQTETSSTk	A6QPA7	AMP deaminase (EC 3.5.4.6)	AMPD1	N-Term(iTRAQ8plex); K1(iTRAQ8plex); S4(Phospho); K16(iTRAQ8plex)	0.487482	T(2): 48.7; S(4): 48.7; S(6): 2.5; T(10): 0.0; T(12): 0.0; S(13): 0.0; S(14): 0.0; T(15): 0.0	85.7057	2.94359	4	2699.5	-1.04371	1.02049	0.881575	0.951033	0.808521	1.01628	1.15938	1.17664	1.16801	1.03201	0.770485	0.85015	1.0686	1.25696	0.883565	0.659656	0.746585	1.22815	1.27642	0.758145
tPQGGSRELVMRVTTV	F1N6G0	E3 ubiquitin-protein ligase MARCH4 precursor	MARCH4	N-Term(iTRAQ8plex); T1(Phospho)	0.946003	T(1): 94.6; S(6): 5.4; T(14): 0.0; T(15): 0.0	65.2778	2.3665	3	2115.13	19.1213	0.920549	0.706903	0.813726	0.792318	0.753113	1.11661	1.12917	1.12289	1.1532	0.770534	0.973692	0.925511	0.950518	1.02699	0.686207	0.668171	1.37993	1.45547	1.02313
rLSSLPLATPttVPRLLASPLPtSAk	A6QQW4	GTSE1 protein	GTSE1	N-Term(iTRAQ8plex); T11(Phospho); T12(Phospho); T23(Phospho); K26(iTRAQ8plex)	0.0614885	S(3): 76.2; S(4): 9.7; T(9): 15.9; T(11): 15.9; T(12): 82.3; S(19): 10.5; T(23): 88.2; S(24): 1.4	65.3674	3.86712	5	3535.94	14.2105	1.27615	1.11977	1.19796	0.738704	1.89647	0.912115	0.904908	0.908512	0.643709	0.770542	0.616635	1.58308	2.5673	0.708532	0.848137	1.19703	0.758382	0.871403	0.406303
gEGESPQARALAsQLQDsLk	F1N789	Vinculin	VCL	N-Term(iTRAQ8plex); S13(Phospho); S18(Phospho); K20(iTRAQ8plex)	0.903305	S(5): 9.7; S(13): 90.5; S(18): 99.8	48.2248	2.83811	4	2853.36	-12.5917	0.81474	1.16694	0.990839	0.876615	1.06055	1.17607	1.19177	1.18392	1.04732	0.770637	0.88472	1.07036	1.20983	0.884621	0.650918	0.735816	1.19487	1.19473	0.726638
dcQAYLSEsSNPLDSFLAGRPMAPR	E1BFD3	Membrane associated ring-CH-type finger 10	MARCH10	N-Term(iTRAQ8plex); C2(Carbamidomethyl); S9(Phospho)	0.323983	Y(5): 2.8; S(7): 32.4; S(9): 32.4; S(10): 32.4; S(15): 0.0	60.4586	3.15014	4	3166.45	-4.12948	1.04683	0.928942	0.987887	1.5076	1.14403	1.02936	1.0345	1.03193	0.961504	0.771274	1.52609	1.15805	0.75884	0.931754	0.747409	0.802153	1.04458	0.637772	0.674174
dRsLGVAAASEAEQQAWYSALLEARATAGEAPAPR	G3N0N9	Uncharacterized protein		N-Term(iTRAQ8plex); S3(Phospho)	0.844198	S(3): 84.4; S(10): 3.9; Y(18): 3.9; S(19): 3.9; T(27): 3.9	24.1396	3.4391	5	3998.01	10.7824	1.03907	1.01385	1.02646	1.13738	1.09695	1.13165	1.14558	1.13862	0.960199	0.771702	1.10805	1.06867	0.964453	0.843303	0.677754	0.80369	1.10926	0.844222	0.7035
sIGmDPSDIYAVIQIPGSREFDVsFR	A1A4J3	Zinc finger CCHC-type containing 3 (Zinc finger, CCHC domain containing 3)	ZCCHC3	N-Term(iTRAQ8plex); M4(Oxidation); S24(Phospho)	0.997127	S(1): 0.0; S(7): 0.0; Y(10): 0.0; S(18): 0.3; S(24): 99.7	45.1823	2.45131	3	3299.65	16.7057	0.802767	0.817339	0.810053	1.00755	1.35335	1.1297	1.1439	1.1368	1.04078	0.771778	1.24381	1.67069	1.34321	0.915532	0.678905	0.741541	1.40336	1.03298	0.570272
vISYLEGEAVRLSRQLPMYLsk	A0JNP9	PMS1 postmeiotic segregation increased 1 (S. cerevisiae)	PMS1	N-Term(iTRAQ8plex); S21(Phospho); K22(iTRAQ8plex)	0.922491	S(3): 0.0; Y(4): 0.0; S(13): 0.1; Y(19): 7.7; S(21): 92.2	68.4088	3.60668	5	3240.8	8.84679	1.17361	1.997	1.5853	1.51481	0.998336	0.797714	0.780199	0.788956	0.816517	0.772911	0.955533	0.629745	0.659051	1.03493	0.979663	0.946596	0.497669	0.539023	0.7742
tLNQNNLSFATPtLkcTIAGk	F1MB15	Fibrous sheath interacting protein 2	FSIP2	N-Term(iTRAQ8plex); T13(Phospho); K15(iTRAQ8plex); C16(Carbamidomethyl); K21(iTRAQ8plex)	0.603085	T(1): 9.9; S(8): 9.9; T(11): 9.9; T(13): 60.3; T(17): 9.9	17.9639	3.16112	5	3284.81	7.03601	1.07356	1.28352	1.17854	1.17731	1.13787	0.882004	0.87484	0.878422	0.85566	0.772962	0.99896	0.965491	0.966496	0.974088	0.879944	0.903352	0.745349	0.726791	0.679307
gANPDHLsVLEk	F1MNU9	Ankyrin repeat and sterile alpha motif domain containing 6	ANKS6	N-Term(iTRAQ8plex); S8(Phospho); K12(iTRAQ8plex)	1	S(8): 100.0	98.9103	2.62262	3	1968.04	-2.24843	3.55533	2.08632	2.82082	0.604004	0.545803	0.585504	0.585455	0.585479	0.624747	0.773406	0.214123	0.193491	0.903641	1.06707	1.32098	1.23795	0.207556	1.03434	1.41701
lWsPQVTEDGk	Q3SYZ8	PDZ and LIM domain protein 3	PDLIM3	N-Term(iTRAQ8plex); S3(Phospho); K11(iTRAQ8plex)	0.999973	S(3): 100.0; T(7): 0.0	141.468	3.34511	3	1948	-3.19332	1.00203	0.949503	0.975765	1.04469	0.937892	0.906616	0.899975	0.903295	1.0768	0.773675	1.07064	0.961187	0.897767	1.19207	0.856503	0.718497	0.92573	1.03073	0.824908
lETDLAQLQsEVEDASRDARNAEEk	A6QPA6	MYH3 protein	MYH3	N-Term(iTRAQ8plex); S10(Phospho); K25(iTRAQ8plex)	0.470199	T(3): 47.0; S(10): 47.0; S(16): 6.0	32.276	3.4278	4	3505.79	17.8439	1.87443	1.54122	1.70783	1.37082	0.871179	0.746319	0.729898	0.738108	0.935686	0.774194	0.802669	0.510109	0.635517	1.26768	1.04889	0.827408	0.432191	0.682574	0.888675
tLEDQVNELkskEEEQQR	F1MRC2	Myosin-2	MYH2	N-Term(iTRAQ8plex); K10(iTRAQ8plex); S11(Phospho); K12(iTRAQ8plex)	1	T(1): 0.0; S(11): 100.0	118.954	4.78108	4	3195.66	-2.76405	1.08464	0.998359	1.0415	1.25523	1.08974	0.999787	1.00183	1.00081	1.1839	0.774299	1.20521	1.04631	0.868159	1.18294	0.773673	0.654025	0.960931	0.943176	0.710538
lEtLSmRLTALLVRVLVYLGImPDTk	A6QPC3	ADCK5 protein (Fragment)	ADCK5	N-Term(iTRAQ8plex); T3(Phospho); M6(Oxidation); M22(Oxidation); K26(iTRAQ8plex)	0.423534	T(3): 42.4; S(5): 42.4; T(9): 7.4; Y(18): 7.4; T(25): 0.5	21.7576	3.39054	5	3666.12	16.136	0.926586	0.888633	0.90761	0.750676	0.683373	1.26735	1.3117	1.28953	1.34778	0.774596	0.827091	0.752937	0.910343	1.04518	0.600682	0.574718	1.42079	1.79543	1.13349
vcLQTFESTGVLLEHLkSHAGksAGGVk	E1BEA5	PLAG1 zinc finger	PLAG1	N-Term(iTRAQ8plex); C2(Carbamidomethyl); K17(iTRAQ8plex); K22(iTRAQ8plex); S23(Phospho); K28(iTRAQ8plex)	0.987939	T(5): 0.0; S(8): 0.1; T(9): 0.1; S(18): 1.0; S(23): 98.8	70.7846	2.7599	5	4250.38	7.338	0.752865	0.814033	0.783449	0.707815	1.05529	1.27697	1.33053	1.30375	1.15245	0.774678	0.90346	1.34698	1.49092	0.883955	0.594193	0.672198	1.66411	1.62819	0.734089
aYLPsEGVPAADVAk	E1BJY5	Ring finger protein 125	RNF125	N-Term(iTRAQ8plex); S5(Phospho); K15(iTRAQ8plex)	0.949228	Y(2): 5.1; S(5): 94.9	84.0508	2.37576	3	2176.11	-16.9993	4.23898	2.83719	3.53808	0.441378	0.604043	0.366473	0.352343	0.359408	0.45461	0.775054	0.124751	0.170726	1.36854	1.26489	2.15647	1.70488	0.101583	1.02998	1.28311
yDGYARVIQk	F1MQ65	Myosin IE	MYO1E	N-Term(iTRAQ8plex); Y1(Phospho); K10(iTRAQ8plex)	0.5	Y(1): 50.0; Y(4): 50.0	170.951	2.61937	3	1901.03	10.0614	2.52057	2.35329	2.43693	0.60828	0.751916	0.637018	0.632197	0.634608	0.752849	0.775321	0.24961	0.308551	1.23613	1.18632	1.22173	1.02985	0.260413	1.23767	1.03113
aAAyDAPPPARHGcsPR	Q1ADE8	Voltage-dependent P/Q-type calcium channel subunit alpha	CACNA1A	N-Term(iTRAQ8plex); Y4(Phospho); C14(Carbamidomethyl); S15(Phospho)	1	Y(4): 100.0; S(15): 100.0	68.5534	2.3175	3	2258.02	12.9002	0.756098	0.88643	0.821264	1.13218	1.06058	1.13856	1.15133	1.14494	1.17706	0.775771	1.37858	1.2914	0.93676	1.02805	0.677563	0.659077	1.39412	1.03964	0.73146
mGSRIHVyPNGSLFVGsVtEk	E1BAU3	Immunoglobulin superfamily member 10 precursor	IGSF10	N-Term(iTRAQ8plex); Y8(Phospho); S17(Phospho); T19(Phospho); K21(iTRAQ8plex)	0.325698	S(3): 34.7; Y(8): 65.3; S(12): 32.7; S(17): 67.3; T(19): 100.0	131.677	2.96693	3	3126.48	1.84475	0.883372	0.860913	0.872143	1.79621	1.63358	0.859079	0.847056	0.853067	0.881328	0.775907	2.05953	1.87306	0.90946	1.03313	0.909549	0.880383	0.978128	0.490661	0.474973
gQWIQEPGtLGDVRkPRP	A5D7V2	PCDH12 protein	PCDH12	N-Term(iTRAQ8plex); T9(Phospho); K15(iTRAQ8plex)	1	T(9): 100.0	20.8693	2.74907	4	2722.49	8.12163	0.829959	0.659423	0.744691	0.8033	0.952328	1.2835	1.34023	1.31187	1.08838	0.775937	1.0787	1.27882	1.18552	0.829645	0.591476	0.712926	1.76162	1.35489	0.814779
iVIGmALVGImLVcGIGNFIFIAALARyk	F1MF63	Prokineticin receptor 1	PROKR1	N-Term(iTRAQ8plex); M5(Oxidation); M11(Oxidation); C14(Carbamidomethyl); Y28(Phospho); K29(iTRAQ8plex)	1	Y(28): 100.0	33.0459	3.22245	6	3844.2	17.6933	0.792103	0.886897	0.8395	0.839238	0.806329	1.2592	1.29271	1.27595	0.994338	0.775991	0.999688	0.960487	0.960787	0.77929	0.608165	0.78041	1.5199	1.18481	0.962376
sLGSyLyLkLtLDLFQR	G3X6E6	Tetratricopeptide repeat, ankyrin repeat and coiled-coil containing 1	TANC1	N-Term(iTRAQ8plex); Y5(Phospho); Y7(Phospho); K9(iTRAQ8plex); T11(Phospho)	0.00167372	S(1): 93.1; S(4): 53.3; Y(5): 53.3; Y(7): 13.5; T(11): 86.8	25.802	2.87561	4	2878.46	5.82762	1.40453	1.32631	1.36542	1.92821	0.990729	0.797417	0.779215	0.788316	0.977341	0.776732	1.41217	0.725587	0.513808	1.23978	0.985305	0.79474	0.577344	0.506865	0.784
tNsLLIsWSRGSGNVER	E1BFE2	Protein tyrosine phosphatase, receptor type B	PTPRB	N-Term(iTRAQ8plex); S3(Phospho); S7(Phospho)	0.354371	T(1): 14.1; S(3): 49.1; S(7): 49.1; S(9): 38.5; S(12): 49.1	26.008	2.615	4	2340.07	-15.7052	1.33793	1.32487	1.3314	1.09629	1.01596	0.97499	0.970495	0.972742	0.880961	0.776904	0.823412	0.763077	0.926726	0.905647	0.798674	0.881882	0.730617	0.803586	0.7647
iGMyALHLEsWLRYFPLAQIHFVsGER	E1BKQ1	Sulfotransferase (EC 2.8.2.-)	HS3ST2	N-Term(iTRAQ8plex); Y4(Phospho); S10(Phospho); S24(Phospho)	0.25	Y(4): 75.0; S(10): 75.0; Y(14): 75.0; S(24): 75.0	47.233	2.33686	3	3777.8	6.43918	0.884721	0.94113	0.912925	1.30017	1.00441	1.0834	1.0955	1.08945	1.15435	0.776909	1.42418	1.10021	0.772521	1.05957	0.713121	0.673027	1.19336	0.887847	0.7735
ePTPVLGsGAAVAGRSRAAVGR	A5D7N8	TMPO protein	TMPO	N-Term(iTRAQ8plex); S8(Phospho)	0.488145	T(3): 48.8; S(8): 48.8; S(16): 2.4	16.6496	3.24688	5	2463.36	17.7129	1.12709	1.06771	1.0974	0.883294	1.22635	0.995336	0.993923	0.994629	1.00074	0.776969	0.804897	1.11751	1.38839	1.00615	0.781164	0.776391	0.906351	1.13297	0.63356
iEQVFALQNAtGDGkFIDQFVYStk	F6QQ19	Nuclear receptor binding SET domain protein 3	NSD3	N-Term(iTRAQ8plex); T11(Phospho); K15(iTRAQ8plex); T24(Phospho); K25(iTRAQ8plex)	0.333159	T(11): 99.9; Y(22): 33.3; S(23): 33.4; T(24): 33.4	41.0338	4.76038	6	3891.95	-7.06288	1.03783	1.07314	1.05548	1.55844	1.337	0.869034	0.860384	0.864709	1.04628	0.777603	1.47652	1.26672	0.857911	1.20997	0.899265	0.74321	0.819254	0.671362	0.581603
fSPPLPASGPQPSFmAHLAGAVVGVsmGLtILR	F1MEJ0	Rhomboid-like protein (EC 3.4.21.-)	RHBDL1	N-Term(iTRAQ8plex); M15(Oxidation); S26(Phospho); M27(Oxidation); T30(Phospho)	0.938001	S(2): 1.7; S(8): 1.7; S(13): 3.7; S(26): 96.5; T(30): 96.5	28.7299	2.68448	4	3801.83	-14.2637	0.924545	0.720145	0.822345	1.5396	1.08104	1.20449	1.22671	1.2156	0.981557	0.778081	1.87221	1.31459	0.702159	0.807467	0.64008	0.792701	1.47821	0.63754	0.71975
lGVYAALGILQGLLVMLsAITMAVGGVQAAR	F1N3Y6	ATP binding cassette subfamily C member 3	ABCC3	N-Term(iTRAQ8plex); S18(Phospho)	0.882348	Y(4): 0.0; S(18): 88.2; T(21): 11.8	56.9667	3.45859	5	3440.94	8.65526	1.07728	1.07889	1.07809	0.816743	1.03188	1.03501	1.04056	1.03778	1.2067	0.778148	0.757587	0.957138	1.2634	1.16276	0.749817	0.644858	0.962618	1.47745	0.75411
gkGLVPVWHSLHskAGPLHAsEGk	A7MBH5	Coiled-coil domain-containing protein 151	CCDC151	N-Term(iTRAQ8plex); K2(iTRAQ8plex); S13(Phospho); K14(iTRAQ8plex); S21(Phospho); K24(iTRAQ8plex)	0.877906	S(10): 12.2; S(13): 89.3; S(21): 98.5	49.6356	2.64091	4	3869.16	14.334	0.755054	0.710615	0.732835	0.836397	1.01851	1.27769	1.3309	1.30429	1.11649	0.778185	1.14132	1.38982	1.21773	0.856014	0.596633	0.69699	1.77979	1.33489	0.764046
tIGAkQFRGPDPSVPAyR	Q28195	Thrombospondin-2 (Fragment)		N-Term(iTRAQ8plex); K5(iTRAQ8plex); Y17(Phospho)	0.897336	T(1): 0.2; S(13): 10.0; Y(17): 89.7	40.4954	3.68914	4	2648.46	16.6202	0.798092	0.902619	0.850356	0.882301	0.735006	1.23612	1.26258	1.24935	1.26432	0.77905	1.03757	0.864351	0.833056	1.01198	0.623564	0.616179	1.46921	1.43299	1.05992
yIDTcmVIFAPRyLLDNk	E1BIF6	Vacuolar protein sorting-associated protein 13D	VPS13D	N-Term(iTRAQ8plex); C5(Carbamidomethyl); M6(Oxidation); Y13(Phospho); K18(iTRAQ8plex)	0.0454625	Y(1): 47.7; T(4): 47.7; Y(13): 4.5	27.6928	2.34964	3	2936.46	-10.5682	0.916666	0.93516	0.925913	1.16594	0.950729	1.12984	1.14425	1.13705	1.16019	0.779189	1.25924	1.0268	0.815416	1.02035	0.685273	0.671604	1.22803	0.995066	0.819569
asVPSVQIQGQR	A7YY50	GATA zinc finger domain containing 2A (GATAD2A protein)	GATAD2A	N-Term(iTRAQ8plex); S2(Phospho)	0.962898	S(2): 96.3; S(5): 3.7	76.37	2.4956	3	1653.85	-7.39141	1.18644	1.21821	1.20232	0.793238	2.77409	0.567457	0.560307	0.563882	0.936058	0.779769	0.659754	2.30727	3.49717	1.66002	1.38286	0.833035	0.468993	1.18005	0.28109
sssPLTPAQRRLEVPVSGLR	G3MXB9	Chromosome 10 open reading frame 71	C28H10orf71 C10orf71	N-Term(iTRAQ8plex); S1(Phospho); S2(Phospho); S3(Phospho)	0.245954	S(1): 74.6; S(2): 74.6; S(3): 74.8; T(6): 74.4; S(17): 1.6	27.2855	2.3035	3	2694.35	14.6872	1.16497	0.918966	1.04197	0.978259	1.17915	1.15171	1.16798	1.15985	0.944033	0.779998	0.938858	1.13166	1.20535	0.81393	0.672501	0.82624	1.11313	0.965014	0.661492
lLPySTStILPSIHtIILDFSMVHLVDAR	A6QNW6	Testis anion transporter 1 (Anion exchange transporter) (Solute carrier family 26 member 8)	SLC26A8	N-Term(iTRAQ8plex); Y4(Phospho); T8(Phospho); T15(Phospho)	0.0120344	Y(4): 32.6; S(5): 32.6; T(6): 32.6; S(7): 32.6; T(8): 32.6; S(12): 32.6; T(15): 25.3; S(21): 79.1	13.3449	2.66873	4	3796.86	-3.89859	1.03105	0.856735	0.943892	0.95407	1.11131	1.23948	1.26709	1.25329	0.862241	0.780066	1.01078	1.17737	1.16481	0.687984	0.622416	0.904696	1.32779	0.903751	0.701936
mASVFYtLVIPALNPLIYsLR	F1MRD3	Olfactory receptor	OR5C1	N-Term(iTRAQ8plex); T7(Phospho); S19(Phospho)	0.0180106	S(3): 0.0; Y(6): 0.1; T(7): 3.6; Y(18): 98.1; S(19): 98.1	40.6779	2.35924	3	2845.46	-4.2965	0.904922	0.870849	0.887885	1.06644	1.03973	1.17232	1.18573	1.17903	1.0198	0.780725	1.2011	1.17102	0.974956	0.864952	0.662178	0.765566	1.3279	0.956265	0.750889
mLASGLLLVALLAcLtImVLmsVWRQR	G3MYH2	Uncharacterized protein	LOC540707	N-Term(iTRAQ8plex); C14(Carbamidomethyl); T16(Phospho); M18(Oxidation); M21(Oxidation); S22(Phospho)	0.997497	S(4): 0.3; T(16): 99.9; S(22): 99.9	29.9527	2.93949	5	3554.9	14.2625	0.940943	0.904267	0.922605	0.878059	1.12549	1.13819	1.15097	1.14458	1.12021	0.781376	0.951717	1.21991	1.2818	0.978707	0.682673	0.697525	1.2406	1.27578	0.694252
nLQQEIsDLTEQIAEGGkR	Q9BE40;F1MRC2	Myosin-1 (Myosin heavy chain 1) (Myosin heavy chain 2x) (MyHC-2x) (Myosin heavy chain, skeletal muscle, adult 1)	MYH1	N-Term(iTRAQ8plex); S7(Phospho); K18(iTRAQ8plex)	1	S(7): 100.0; T(10): 0.0	292.882	7.64221	4	2817.45	-3.32989	1.08363	1.25568	1.16965	1.70055	1.1399	0.874969	0.865585	0.870277	1.0187	0.7822	1.45389	0.974558	0.67031	1.17055	0.898794	0.767841	0.744046	0.599041	0.686203
nSAGSSPPSkIAsMEIPNDDLkIEQALGmGNR	E1BAT3	LIF receptor alpha	LIFR	N-Term(iTRAQ8plex); K10(iTRAQ8plex); S13(Phospho); K22(iTRAQ8plex); M29(Oxidation)	0.2	S(2): 20.0; S(5): 20.0; S(6): 20.0; S(9): 20.0; S(13): 20.0	56.3026	3.50405	5	4336.25	9.15902	0.836751	0.819022	0.827886	0.80317	1.20337	1.12126	1.13418	1.12772	1.09916	0.782962	0.970146	1.45355	1.49828	0.974681	0.69429	0.712325	1.36216	1.36853	0.650639
aSEAEAAEPAAPtkDDk	P80724	Brain acid soluble protein 1 (22 kDa neuronal tissue-enriched acidic protein) (Neuronal axonal membrane protein NAP-22)	BASP1 NAP22	N-Term(iTRAQ8plex); T13(Phospho); K14(iTRAQ8plex); K17(iTRAQ8plex)	0.999666	S(2): 0.0; T(13): 100.0	101.489	2.63016	3	2693.36	-8.2511	1.17214	0.926049	1.04909	1.19436	1.37916	1.01418	1.01671	1.01544	0.895293	0.783109	1.13847	1.31462	1.15473	0.881677	0.7712	0.874696	0.967923	0.7496	0.567816
rPIPISTAAPPIQsPLPVIPHQk	G3N3C9	LIM domain binding 3	LDB3	N-Term(iTRAQ8plex); S14(Phospho); K23(iTRAQ8plex)	1	S(6): 0.0; T(7): 0.0; S(14): 100.0	272.041	5.24318	3	3145.81	-1.9599	0.830053	0.815502	0.822778	0.818238	0.803254	1.27596	1.32809	1.30203	1.26421	0.783314	0.994483	0.976272	0.981687	0.970954	0.601612	0.619609	1.58248	1.54503	0.975175
rHPGLIPmIGFIGLGMGsAALyLLR	Q3SZ44	NADH dehydrogenase [ubiquinone] 1 alpha subcomplex subunit 4-like 2	NDUFA4L2	N-Term(iTRAQ8plex); M8(Oxidation); S18(Phospho); Y22(Phospho)	1	S(18): 100.0; Y(22): 100.0	40.6743	3.38037	4	3133.64	8.32528	1.39396	1.24509	1.31953	1.78958	0.838869	0.844259	0.830698	0.837479	1.06827	0.783777	1.35623	0.635736	0.468752	1.27558	0.935878	0.73369	0.634682	0.596937	0.934326
sASPGVEQEVEHGPPVPEFEFSALSEEIk	F1ME62	Uncharacterized protein	CMYA5	N-Term(iTRAQ8plex); S1(Phospho); K29(iTRAQ8plex)	0.996617	S(1): 99.7; S(3): 0.3; S(22): 0.0; S(25): 0.0	149.024	4.44361	4	3813.88	3.27539	0.76272	0.776923	0.769822	0.881167	1.04061	1.24524	1.28238	1.26381	1.13373	0.783808	1.14464	1.35176	1.18095	0.897075	0.620194	0.691352	1.64169	1.28663	0.753218
sVRPtDSNISPAIsIR	G3X778	Phosphorylase b kinase regulatory subunit	PHKA1	N-Term(iTRAQ8plex); T5(Phospho); S14(Phospho)	1.4092e-10	S(1): 100.0; T(5): 0.0; S(7): 0.0; S(10): 0.0; S(14): 100.0	174.005	3.83678	3	2177.07	-0.683209	1.30665	1.33026	1.31845	1.36411	1.18796	0.9381	0.930931	0.934515	0.95828	0.783956	1.03463	0.901027	0.87087	1.02543	0.83889	0.818087	0.708796	0.702494	0.659916
rESIFcIQyNIR	F1MRC2;A6QPA6	Myosin-2	MYH2	N-Term(iTRAQ8plex); C6(Carbamidomethyl); Y9(Phospho)	1	S(3): 0.0; Y(9): 100.0	149.855	4.16933	3	1982.98	-1.81561	1.14917	0.914327	1.03175	1.07452	1.13897	1.10965	1.12069	1.11517	1.1558	0.78406	1.04146	1.10392	1.05998	1.03643	0.703083	0.678368	1.08086	1.07564	0.688395
gHPQILEAAGNAtAGtVLLRWLPPVPAER	E1BIU8	Protein tyrosine phosphatase, receptor type S	PTPRS	N-Term(iTRAQ8plex); T13(Phospho); T16(Phospho)	1	T(13): 100.0; T(16): 100.0	69.1617	2.87832	4	3498.83	8.12005	0.89687	0.748448	0.822659	0.803694	1.08531	1.24469	1.28172	1.2632	1.04259	0.784332	0.976947	1.31927	1.3504	0.825358	0.620908	0.752289	1.53551	1.29725	0.722681
rkyITEPLSk	Q92180	Beta-1,3-galactosyl-O-glycosyl-glycoprotein beta-1,6-N-acetylglucosaminyltransferase (EC 2.4.1.102) (Core 2-branching enzyme) (Core2-GlcNAc-transferase) (C2GNT) (Core 2 GNT)	GCNT1	N-Term(iTRAQ8plex); K2(iTRAQ8plex); Y3(Phospho); K10(iTRAQ8plex)	1	Y(3): 100.0; T(5): 0.0; S(9): 0.0	108.993	2.30487	3	2227.27	-13.0839	0.998138	0.968466	0.983302	0.842058	1.0483	1.16547	1.18044	1.17295	0.99965	0.784752	0.856357	1.06611	1.24493	0.852251	0.669039	0.785026	1.19287	1.18715	0.748592
tLtPIRtPtPVRTPTPVPPSTPVR	E1B9S3	Selenoprotein V	SELENOV	N-Term(iTRAQ8plex); T3(Phospho); T7(Phospho); T9(Phospho)	0.00633277	T(1): 47.2; T(3): 47.2; T(7): 9.4; T(9): 9.4; T(13): 19.1; T(15): 55.9; S(20): 55.9; T(21): 55.9	9.75796	2.68704	4	3125.64	16.2174	1.18639	1.01051	1.09845	1.16856	1.02368	1.02159	1.0251	1.02334	1.06869	0.784865	1.06382	0.931927	0.876019	1.04431	0.766962	0.734419	0.931623	0.914538	0.766712
nLQQEISDLtEQIAEGGk	Q9BE40;F1MRC2	Myosin-1 (Myosin heavy chain 1) (Myosin heavy chain 2x) (MyHC-2x) (Myosin heavy chain, skeletal muscle, adult 1)	MYH1	N-Term(iTRAQ8plex); T10(Phospho); K18(iTRAQ8plex)	0.99943	S(7): 0.1; T(10): 99.9	265.966	4.46449	3	2661.35	-1.89757	0.955884	0.922283	0.939083	0.931597	1.14348	1.10953	1.12016	1.11484	1.12234	0.785496	0.992028	1.21765	1.22744	1.00672	0.704579	0.699876	1.18716	1.20474	0.686935
qRPLAmGmtFVILRIcGtLPGPVIFk	E1B7Z8	Solute carrier organic anion transporter family member	SLCO6A1	N-Term(iTRAQ8plex); M6(Oxidation); M8(Oxidation); T9(Phospho); C16(Carbamidomethyl); T18(Phospho); K26(iTRAQ8plex)	1	T(9): 100.0; T(18): 100.0	31.043	2.65235	4	3715.95	-0.52409	0.850359	0.806427	0.828393	0.880403	1.14097	1.21908	1.2468	1.23294	1.07552	0.785502	1.06278	1.37733	1.29596	0.872323	0.637097	0.730345	1.48835	1.22162	0.688451
kAsDVHEVR	Q3ZC87	Pyruvate kinase (EC 2.7.1.40) (Fragment)	PKM2	N-Term(iTRAQ8plex); K1(iTRAQ8plex); S3(Phospho)	1	S(3): 100.0	309.247	3.03229	3	1728.92	-3.09685	1.66544	1.74588	1.70566	1.43527	1.72184	0.645929	0.637106	0.641518	0.725834	0.785514	0.841479	1.00949	1.19966	1.13143	1.22446	1.08222	0.376111	0.505711	0.456206
tPVQVGPGERAPELAPtPGSLLRVDSPtPR	E1BHU1	Treacle ribosome biogenesis factor 1	TCOF1	N-Term(iTRAQ8plex); T17(Phospho); T28(Phospho)	0.0264012	T(1): 91.3; T(17): 8.8; S(20): 12.1; S(26): 43.9; T(28): 43.9	14.6492	2.76868	4	3558.84	11.2702	0.969376	1.04637	1.00787	1.0279	1.06878	0.999172	1.00075	0.999963	1.10739	0.785787	1.01987	1.06043	1.03977	1.10743	0.785816	0.709585	0.992153	1.07733	0.735221
tPAGmQVVSHGDERPAWLmSEtLR	E1B9D0	Hexosyltransferase (EC 2.4.1.-)	CHPF2	N-Term(iTRAQ8plex); T1(Phospho); M5(Oxidation); M19(Oxidation); T22(Phospho)	0.499005	T(1): 99.9; S(9): 0.2; S(20): 49.9; T(22): 49.9	54.283	2.54268	3	3164.41	-6.01513	0.817377	1.15765	0.987512	2.30815	1.39928	0.810969	0.791925	0.801447	0.822832	0.786006	2.33734	1.41698	0.606234	1.02668	0.980733	0.955244	0.811582	0.356489	0.561722
gIVIAtGDRTVMGRIATLASGLEVGR	A2VDL6	Sodium/potassium-transporting ATPase subunit alpha-2 (Na(+)/K(+) ATPase alpha-2 subunit) (EC 3.6.3.9) (Sodium pump subunit alpha-2)	ATP1A2	N-Term(iTRAQ8plex); T6(Phospho)	0.497094	T(6): 49.7; T(10): 49.7; T(17): 0.3; S(20): 0.3	81.0407	2.39045	3	2997.57	-16.6096	0.710247	0.732479	0.721363	0.919278	1.04892	1.22582	1.25515	1.24049	1.06937	0.786841	1.27436	1.45408	1.14103	0.862056	0.634301	0.7358	1.71964	1.16327	0.750144
lVGPsPAGPQEAASIIVAPRSHWR	F1MZ55	Otopetrin 2	OTOP2	N-Term(iTRAQ8plex); S5(Phospho)	0.998594	S(5): 99.9; S(14): 0.1; S(21): 0.0	52.4073	2.6732	4	2880.49	-9.62083	1.44312	1.40392	1.42352	1.49259	1.08607	0.738409	0.717758	0.728083	1.07395	0.787943	1.04853	0.762944	0.727636	1.47503	1.08222	0.733689	0.511468	0.719518	0.725503
sSWLMVkVASVFYIVVIPmLNPLIYsLRNk	G5E6A8	Olfactory receptor		N-Term(iTRAQ8plex); K7(iTRAQ8plex); M19(Oxidation); S26(Phospho); K30(iTRAQ8plex)	0.780025	S(1): 0.7; S(2): 2.7; S(10): 2.7; Y(13): 2.7; Y(25): 13.1; S(26): 78.0	26.8145	3.69569	6	4489.53	-0.361242	0.645541	0.865094	0.755318	0.744728	0.93492	1.33418	1.42229	1.37823	1.12385	0.787973	0.985979	1.23778	1.25539	0.815428	0.571728	0.701138	1.8247	1.50907	0.842824
rHPDSStLQQAWPAELPDEFYEVtAGDVR	F1MTZ8	Uncharacterized protein		N-Term(iTRAQ8plex); T7(Phospho); T24(Phospho)	0.215698	S(5): 8.7; S(6): 44.4; T(7): 44.4; Y(21): 51.3; T(24): 51.3	24.6351	2.80323	4	3778.66	-14.2927	1.02594	0.95999	0.992963	1.64142	0.893459	1.00419	1.00673	1.00546	0.991395	0.787978	1.65305	0.899791	0.544321	0.986012	0.7837	0.794818	1.01259	0.603986	0.881941
mDGSHckVIAPLLtER	E1BN00	Potassium voltage-gated channel subfamily J member 13	KCNJ13	N-Term(iTRAQ8plex); C6(Carbamidomethyl); K7(iTRAQ8plex); T14(Phospho)	0.999991	S(4): 0.0; T(14): 100.0	66.4983	2.63829	4	2515.31	1.97804	1.01465	0.911267	0.962957	0.917414	1.24384	0.997515	0.996187	0.996851	1.07771	0.789151	0.952706	1.29168	1.35581	1.08111	0.791643	0.732248	1.0352	1.17473	0.63445
gVLAVLVVLAVLAAcGSSsEIIEGPkNVtALk	E1BPQ9	Immunoglobulin superfamily member 5	IGSF5	N-Term(iTRAQ8plex); C15(Carbamidomethyl); S19(Phospho); K26(iTRAQ8plex); T29(Phospho); K32(iTRAQ8plex)	0.072489	S(17): 59.4; S(18): 59.4; S(19): 59.4; T(29): 21.7	11.9668	2.75131	5	4251.37	1.7324	1.02848	0.837534	0.933008	0.956414	1.04087	1.20538	1.22857	1.21698	1.05848	0.789512	1.02509	1.11561	1.08831	0.869762	0.648749	0.745892	1.30436	1.10672	0.758511
sGsAskPEFGFTR	E1BMA4	SECIS binding protein 2	SECISBP2	N-Term(iTRAQ8plex); S3(Phospho); S5(Phospho); K6(iTRAQ8plex)	0.0253786	S(1): 97.5; S(3): 51.3; S(5): 51.3; T(12): 0.0	97.8475	2.34526	3	2139.04	12.4915	1.08512	0.975187	1.03015	1.40408	1.24081	0.940878	0.934138	0.937508	1.00921	0.78997	1.36298	1.20449	0.883716	1.07648	0.842628	0.78276	0.910067	0.718772	0.636659
qETVPVPPkSTskELEAVLsR	O77480	Methionyl-tRNA formyltransferase, mitochondrial (MtFMT) (EC 2.1.2.9)	MTFMT FMT	N-Term(iTRAQ8plex); K9(iTRAQ8plex); S12(Phospho); K13(iTRAQ8plex); S20(Phospho)	0.0545056	T(3): 0.0; S(10): 47.3; T(11): 47.3; S(12): 5.6; S(20): 99.8	58.5176	2.74949	4	3367.81	2.18626	1.29417	0.960255	1.12721	1.20677	1.13441	1.02728	1.03072	1.029	0.895619	0.790046	1.07058	1.00639	0.940039	0.870379	0.767782	0.882123	0.912871	0.742163	0.696438
hEsLGSPMGER	E1BAJ4	Starch binding domain 1	STBD1	N-Term(iTRAQ8plex); S3(Phospho)	1	S(3): 100.0; S(6): 0.0	149.507	3.51418	3	1583.72	-2.32054	1.06624	1.01842	1.04233	1.54797	1.18275	0.978312	0.974772	0.976542	0.93073	0.790183	1.4851	1.13471	0.764062	0.953088	0.809164	0.848993	0.93688	0.601257	0.668091
vGPALAAAPGPAAcPLPRDskPGGLPRR	E1BH60	Phosphoinositide phospholipase C (EC 3.1.4.11)	PLCL2	N-Term(iTRAQ8plex); C14(Carbamidomethyl); S20(Phospho); K21(iTRAQ8plex)	1	S(20): 100.0	31.2278	2.86206	5	3437.89	3.85274	0.752413	0.711353	0.731883	0.807723	1.02951	1.25529	1.28987	1.27258	0.97884	0.790277	1.10362	1.40666	1.27458	0.769178	0.621004	0.80736	1.73877	1.21185	0.767626
vIEDPAQSsGFHPsGSVVAVGTLTGR	F1N6P6	Echinoderm microtubule associated protein like 1	EML1	N-Term(iTRAQ8plex); S9(Phospho); S14(Phospho)	0.00408499	S(8): 99.5; S(9): 99.5; S(14): 0.8; S(16): 0.2; T(22): 0.0; T(24): 0.0	26.0223	2.51903	3	3032.39	-18.6214	0.925319	0.97824	0.951779	0.950814	1.17739	0.998528	0.999194	0.998861	1.24344	0.790922	0.998986	1.23704	1.2383	1.24486	0.791823	0.636074	1.04947	1.30777	0.671756
qVTIARQAsLPGSPEVLRNPLLR	F1MT13	PDZ domain containing 2	PDZD2	N-Term(iTRAQ8plex); S9(Phospho)	0.832084	T(3): 8.4; S(9): 83.2; S(13): 8.4	36.8231	3.06744	5	2899.65	10.779	1.02893	0.901465	0.965197	0.798259	0.957937	1.23817	1.26609	1.25213	1.17014	0.791152	0.827042	0.992478	1.20003	0.934521	0.631844	0.676116	1.29728	1.46587	0.825891
mAsEEEEVPLVVYLk	E1BA93	Synaptopodin	SYNPO	N-Term(iTRAQ8plex); S3(Phospho); K15(iTRAQ8plex)	1	S(3): 100.0; Y(13): 0.0	387.666	5.23561	3	2424.26	0.919262	0.801872	0.736431	0.769151	1.00673	0.808554	1.2856	1.34069	1.31314	1.28205	0.791181	1.30888	1.05123	0.80315	0.97632	0.602509	0.617122	1.70726	1.27348	0.978512
iGPLAFLtAsPEQVRAMVRTVENVVLPR	A5PJZ9	FBXO18 protein	FBXO18	N-Term(iTRAQ8plex); T8(Phospho); S10(Phospho)	0.948052	T(8): 97.4; S(10): 97.4; T(20): 5.2	17.6815	2.92123	4	3527.86	1.02161	0.846845	0.802004	0.824425	1.03611	1.21824	1.3161	1.41127	1.36368	1.23888	0.791465	1.25677	1.47768	1.17578	0.908482	0.580387	0.638853	1.65411	1.19571	0.649681
sPPGPAGGsPk	E1BCQ9	Zinc finger protein 408	ZNF408	N-Term(iTRAQ8plex); S9(Phospho); K11(iTRAQ8plex)	1	S(1): 0.0; S(9): 100.0	177.436	3.2149	3	1639.88	5.25889	1.07442	0.906322	0.99037	0.956344	7.95597	0.523554	0.514807	0.519181	1.01304	0.792263	0.965643	8.03333	8.31915	1.95123	1.52599	0.782063	0.524229	1.05929	0.0995809
mALtLFDtDEYRPPVWk	A7Z037	CHN1 protein (N-chimaerin)	CHN1	N-Term(iTRAQ8plex); T4(Phospho); T8(Phospho); K17(iTRAQ8plex)	0.992753	T(4): 99.9; T(8): 99.3; Y(11): 0.7	84.9972	2.41601	3	2850.42	13.0918	1.44528	1.59669	1.52099	1.12602	0.42393	0.979653	0.977725	0.978689	1.21308	0.792543	0.740319	0.27872	0.376487	1.2395	0.809801	0.653331	0.643457	1.07732	1.86951
rHsMQVEQMkQLsDFEETMT	G3N3W0	Ankyrin repeat domain 34C	ANKRD34C	N-Term(iTRAQ8plex); S3(Phospho); K10(iTRAQ8plex); S13(Phospho)	0.123215	S(3): 93.3; S(13): 16.2; T(18): 16.2; T(20): 74.4	13.8274	2.61477	4	3223.46	2.67748	0.857435	0.828452	0.842944	1.14176	1.38187	1.21558	1.24151	1.22855	0.868011	0.793024	1.35449	1.63933	1.2103	0.706536	0.645498	0.91361	1.45745	0.76024	0.573879
lDFGVIHFIVItGLPyIk	F1MTI6	Cytochrome P450, family 2, subfamily J	LOC521656	N-Term(iTRAQ8plex); T12(Phospho); Y16(Phospho); K18(iTRAQ8plex)	1	T(12): 100.0; Y(16): 100.0	89.4932	2.3758	3	2813.5	-10.5555	0.880536	0.888185	0.884361	0.885349	1.07379	1.16502	1.18042	1.17272	1.0664	0.793035	1.00112	1.21419	1.21284	0.90934	0.676234	0.743653	1.32607	1.2045	0.73854
gALQAIDQIALFRPLckFcAsVRR	A6QQT9	Acetolactate synthase-like protein (EC 2.2.1.-) (IlvB-like protein)	ILVBL	N-Term(iTRAQ8plex); C16(Carbamidomethyl); K17(iTRAQ8plex); C19(Carbamidomethyl); S21(Phospho)	1	S(21): 100.0	29.1582	4.1903	5	3478.92	12.3438	0.965131	0.980259	0.972695	0.670244	1.80401	1.02284	1.02694	1.02489	0.834903	0.793171	0.689059	1.85465	2.69157	0.814629	0.77391	0.950015	1.05366	1.24567	0.439671
tTQEPPARPkGAmsIRPEAPR	F1MMT7	Nuclear receptor interacting protein 2	NRIP2	N-Term(iTRAQ8plex); T1(Phospho); K10(iTRAQ8plex); M13(Oxidation); S14(Phospho)	0.459418	T(1): 54.1; T(2): 54.1; S(14): 91.9	21.5432	2.66641	4	3074.6	15.9233	1.22389	1.11207	1.16798	1.60756	0.781939	0.926239	0.917738	0.921989	1.20004	0.793552	1.37636	0.66948	0.486412	1.30158	0.860697	0.661269	0.789387	0.746499	1.01485
nETQGMIDSLLSPDLLNGVLtR	Q08DC0	Serpin peptidase inhibitor, clade E (Nexin, plasminogen activator inhibitor type 1), member 2	SERPINE2	N-Term(iTRAQ8plex); T21(Phospho)	0.999354	T(3): 0.0; S(9): 0.0; S(12): 0.1; T(21): 99.9	91.5387	2.57336	3	2770.42	5.59454	1.28068	1.10972	1.1952	1.16993	0.819781	1.02154	1.0247	1.02312	1.02117	0.794036	0.978856	0.685896	0.700712	0.998094	0.776093	0.777575	0.856026	0.87285	0.968595
kAVskDGtTGDVPAEIcVVIGGVR	E1BJV7	Zinc finger protein 618	ZNF618	K1(iTRAQ8plex); N-Term(iTRAQ8plex); S4(Phospho); K5(iTRAQ8plex); T8(Phospho); C17(Carbamidomethyl)	0.495119	S(4): 99.0; T(8): 50.5; T(9): 50.5	47.3499	3.97485	4	3500.81	-7.80197	1.07806	0.905207	0.991631	0.977159	0.841058	1.07394	1.08739	1.08067	1.18567	0.794061	0.985406	0.848157	0.860718	1.09717	0.734789	0.669713	1.08979	1.21339	0.944122
aDELsDsSkmLk	G3MZK1	Uncharacterized protein		N-Term(iTRAQ8plex); S5(Phospho); S7(Phospho); K9(iTRAQ8plex); M10(Oxidation); K12(iTRAQ8plex)	0.999801	S(5): 100.0; S(7): 100.0; S(8): 0.0	93.8785	2.41587	3	2412.17	-8.93025	0.825779	0.961245	0.893512	1.16158	1.35328	1.03597	1.04215	1.03906	1.00324	0.794441	1.30001	1.51456	1.16504	0.965529	0.764578	0.791874	1.16289	0.86369	0.587048
vLVcTATLAWGVNLPAHAVIIkGtQIyAAk	E1BNG3	Activating signal cointegrator 1 complex subunit 3 (EC 3.6.4.12)	ascc3	N-Term(iTRAQ8plex); C4(Carbamidomethyl); K22(iTRAQ8plex); T24(Phospho); Y27(Phospho); K30(iTRAQ8plex)	0.998704	T(5): 0.1; T(7): 0.1; T(24): 99.9; Y(27): 99.9	38.661	4.28122	6	4251.35	4.28311	0.939673	0.93043	0.935052	0.825304	0.897324	1.13203	1.14576	1.13889	1.15106	0.794627	0.882629	0.959652	1.08727	1.01069	0.697719	0.690342	1.218	1.39471	0.885551
eVGLLLLyLSVGISIFSVVAyTIEk	F1MPV7	Potassium voltage-gated channel modifier subfamily S member 2	KCNS2	N-Term(iTRAQ8plex); Y8(Phospho); Y21(Phospho); K25(iTRAQ8plex)	0.217089	Y(8): 44.3; S(10): 44.3; S(14): 6.4; S(17): 6.4; Y(21): 49.3; T(22): 49.3	37.9115	3.0773	5	3494.91	2.07195	1.08243	1.30693	1.19468	0.81582	1.32878	0.971481	0.96558	0.968531	0.872304	0.795102	0.682877	1.11225	1.62876	0.900647	0.820936	0.911496	0.810703	1.06924	0.59837
eALVsQLSR	F1MRC2	Myosin-2	MYH2	N-Term(iTRAQ8plex); S5(Phospho)	1	S(5): 100.0; S(8): 0.0	221.287	3.01117	2	1386.73	-1.34386	0.967164	0.976101	0.971633	1.2311	1.08989	1.04995	1.0603	1.05512	1.16162	0.795916	1.26705	1.12171	0.885294	1.10094	0.754334	0.685175	1.08593	0.943563	0.730272
qVGNVtkPTVIISQEGDRVVIRTQSTFk	Q09139	Fatty acid-binding protein, brain (Brain-type fatty acid-binding protein) (B-FABP) (Fatty acid-binding protein 7)	FABP7	N-Term(iTRAQ8plex); T6(Phospho); K7(iTRAQ8plex); K28(iTRAQ8plex)	0.0617871	T(6): 6.2; T(9): 6.2; S(13): 6.2; T(23): 37.6; S(25): 37.6; T(26): 6.2	19.3944	4.37227	7	4093.31	3.41274	0.649068	0.528078	0.588573	0.679088	0.872971	1.40507	1.52067	1.46287	1.08714	0.795931	1.15379	1.4832	1.2855	0.743156	0.544089	0.732132	2.48545	1.60088	0.911749
dVNDHAPTFPtSPLRLRLPRPGPVFStPVLPLAtLR	E1B969	Dachsous cadherin-related 1	DCHS1	N-Term(iTRAQ8plex); T11(Phospho); T27(Phospho); T34(Phospho)	0.177192	T(8): 9.9; T(11): 48.5; S(12): 48.5; S(26): 55.6; T(27): 55.6; T(34): 81.9	16.11	4.0856	5	4492.35	9.89044	0.942934	0.924771	0.933853	1.15406	1.09601	1.15196	1.16852	1.16024	1.11407	0.796002	1.2358	1.17364	0.9497	0.960209	0.686066	0.714496	1.24242	0.965354	0.726273
tskDHIVIsLSDIEPSLIESVGTk	F1N415	Piccolo presynaptic cytomatrix protein	PCLO	N-Term(iTRAQ8plex); S2(Phospho); K3(iTRAQ8plex); S9(Phospho); K24(iTRAQ8plex)	0.499441	T(1): 50.0; S(2): 50.0; S(9): 99.9; S(11): 0.1; S(16): 0.0; S(20): 0.0; T(23): 0.0	96.2474	2.61729	4	3640.87	-15.4523	1.08741	0.913824	1.00062	1.194	1.1201	1.04297	1.0517	1.04733	1.03429	0.79626	1.19327	1.11941	0.938106	0.987548	0.760273	0.769859	1.04669	0.86624	0.710882
aGSLQQPLGttkPRYLEQLENYLR	E1BLA2	Translin associated factor X interacting protein 1	TSNAXIP1	N-Term(iTRAQ8plex); T10(Phospho); T11(Phospho); K12(iTRAQ8plex)	0.973532	S(3): 2.6; T(10): 98.7; T(11): 98.7; Y(15): 0.0; Y(22): 0.1	70.5362	4.03875	4	3543.8	-5.20051	0.895154	0.935135	0.915144	0.933001	1.01335	1.19831	1.21602	1.20717	1.13352	0.796329	1.01951	1.10731	1.08612	0.93899	0.659668	0.702529	1.3191	1.21492	0.78584
kFELGSFPIRMIISGttSHFSSk	A6QPT7	Endoplasmic reticulum aminopeptidase 2 (EC 3.4.11.-)	ERAP2	N-Term(iTRAQ8plex); K1(iTRAQ8plex); T16(Phospho); T17(Phospho); K23(iTRAQ8plex)	0.0133495	S(6): 0.0; S(14): 26.7; T(16): 26.7; T(17): 26.7; S(18): 26.7; S(21): 46.7; S(22): 46.7	35.8455	2.6852	4	3642.93	10.3381	0.880339	1.01051	0.945422	0.967068	1.15299	1.23851	1.26676	1.25263	0.770958	0.796615	1.02289	1.21955	1.19225	0.615472	0.635954	1.03328	1.32494	0.797212	0.690913
aPsWIDTGLSEMR	P02510	Alpha-crystallin B chain (Alpha(B)-crystallin)	CRYAB CRYA2	N-Term(iTRAQ8plex); S3(Phospho)	1	S(3): 100.0; T(7): 0.0; S(10): 0.0	221.286	2.93959	2	1846.87	-0.0654898	1.1712	1.24815	1.20968	1.14759	1.08554	0.993424	0.990747	0.992086	1.03869	0.796677	0.948676	0.897379	0.945928	1.04698	0.803033	0.767	0.820124	0.905106	0.7339
sAsGLsISGGEEk	F1MQI3	Nebulin	NEB	N-Term(iTRAQ8plex); S3(Phospho); S6(Phospho); K13(iTRAQ8plex)	0.000641645	S(1): 99.9; S(3): 0.1; S(6): 100.0; S(8): 0.0	259.49	5.78824	3	1989.93	-5.73627	0.952167	0.929771	0.940969	1.56796	1.21433	1.07003	1.08375	1.07689	1.02216	0.796708	1.66633	1.29051	0.774465	0.949179	0.739824	0.779436	1.14445	0.651902	0.656087
qQEVAVAGASSPTSsk	F1MRE5	Acyl-CoA binding domain containing 3	ACBD3	N-Term(iTRAQ8plex); S15(Phospho); K16(iTRAQ8plex)	0.487341	S(10): 0.0; S(11): 0.0; T(13): 2.5; S(14): 48.7; S(15): 48.7	102.555	2.46444	3	2235.14	-3.49575	0.958344	0.892888	0.925616	0.922328	1.01118	1.13989	1.1535	1.14669	1.08786	0.79761	0.996448	1.09244	1.09634	0.948691	0.695574	0.733193	1.23884	1.17947	0.78879
lsGVmmPAPIQDLEALRALtALFkEQR	F1MH20	Ataxin-10	ATXN10	N-Term(iTRAQ8plex); S2(Phospho); M5(Oxidation); M6(Oxidation); T20(Phospho); K24(iTRAQ8plex)	1	S(2): 100.0; T(20): 100.0	63.5078	3.50244	4	3798.9	-14.282	0.874491	0.919888	0.897189	1.04216	1.01863	1.14127	1.15473	1.148	1.04196	0.797698	1.16159	1.13536	0.97742	0.907631	0.694858	0.765574	1.27955	0.999807	0.783108
qRAAAAFAQLQGAmEmLGIsDGEQR	E1BA80	Myosin XVIIIB	MYO18B	N-Term(iTRAQ8plex); M14(Oxidation); M16(Oxidation); S20(Phospho)	1	S(20): 100.0	25.4977	3.11938	4	3065.43	-6.92539	0.935787	0.81578	0.875784	3.45831	0.853073	0.770546	0.752038	0.761292	0.987416	0.797729	3.94882	0.974068	0.246673	1.29703	1.04786	0.807896	0.869269	0.28552	0.935124
sGQLDkVVELmTGGAQtPVTNANk	F1N495	Apoptosis resistant E3 ubiquitin protein ligase 1	AREL1	N-Term(iTRAQ8plex); K6(iTRAQ8plex); M11(Oxidation); T17(Phospho); K24(iTRAQ8plex)	0.421229	S(1): 7.9; T(12): 42.1; T(17): 42.1; T(20): 7.9	16.4553	2.88659	5	3466.9	19.2287	0.73778	1.04522	0.891501	1.11789	0.89351	1.2614	1.29309	1.27724	0.957308	0.798405	1.25394	1.00225	0.799284	0.74951	0.625099	0.83401	1.43269	0.856354	0.89356
fsNNIIstFQNLYR	F1MYK6	SR-related CTD associated factor 8	SCAF8	N-Term(iTRAQ8plex); S2(Phospho); S7(Phospho); T8(Phospho)	0.983358	S(2): 99.8; S(7): 98.6; T(8): 100.0; Y(13): 1.7	52.1166	2.58587	3	2261.01	13.9975	1.01577	0.916608	0.966189	1.01609	0.943889	1.08769	1.10099	1.09434	1.05784	0.798811	1.05165	0.97692	0.92894	0.966653	0.729951	0.755132	1.13263	1.04109	0.846298
rTVPPAVPGITFLsGGQSEEEASINLNAINk	A6QLL8	Fructose-bisphosphate aldolase (EC 4.1.2.13)	ALDOA	N-Term(iTRAQ8plex); S14(Phospho); K31(iTRAQ8plex)	0.471039	T(2): 0.0; T(11): 2.9; S(14): 47.1; S(18): 47.1; S(23): 2.9	150.954	5.34327	4	3898.06	0.182605	0.898906	0.923435	0.911171	0.905358	1.22815	1.10017	1.11213	1.10615	1.09167	0.79967	0.993621	1.34789	1.35654	0.986905	0.72293	0.732522	1.21399	1.20578	0.651115
lsLQGHPtDLQTTNVkNEEk	F1MF02	SLAIN motif-containing protein 2	SLAIN2	N-Term(iTRAQ8plex); S2(Phospho); T8(Phospho); K16(iTRAQ8plex); K20(iTRAQ8plex)	0.966802	S(2): 99.5; T(8): 97.1; T(12): 1.7; T(13): 1.7	51.8293	2.65194	4	3324.71	2.7287	0.701586	0.887257	0.794421	0.855035	1.06629	1.28235	1.33689	1.30962	0.990955	0.799679	1.0763	1.34223	1.24707	0.756676	0.610622	0.806979	1.64852	1.15896	0.749963
gFELLLDYyAGk	F1MZL5	SPHK1 interactor, AKAP domain containing	SPHKAP	N-Term(iTRAQ8plex); Y9(Phospho); K12(iTRAQ8plex)	0.999982	Y(8): 0.0; Y(9): 100.0	137.639	2.38108	3	2077.13	19.199	1.06482	0.999386	1.0321	0.874983	1.15488	1.01293	1.01586	1.0144	1.09877	0.800299	0.847768	1.11896	1.31989	1.08318	0.788942	0.72836	0.982845	1.25576	0.692971
vPGSIQHVYGAQHPPFDPLVHGTLLtAtPk	F1MZ74	TBC1 domain family member 22A	TBC1D22A	N-Term(iTRAQ8plex); T26(Phospho); T28(Phospho); K30(iTRAQ8plex)	0.0752373	S(4): 0.3; Y(9): 0.3; T(23): 92.2; T(26): 53.6; T(28): 53.6	45.8865	2.62873	4	3946.01	-5.29766	1.00479	0.928239	0.966517	1.4626	1.01206	1.02524	1.03008	1.02766	1.06237	0.800883	1.51327	1.04712	0.691961	1.03378	0.779328	0.753864	1.06326	0.726357	0.791337
gSAAAQGPAsTQAEPk	G5E628	Ubiquilin 2	UBQLN2	N-Term(iTRAQ8plex); S10(Phospho); K16(iTRAQ8plex)	0.859383	S(2): 7.0; S(10): 85.9; T(11): 7.0	47.9863	2.30714	3	2159.05	-18.8321	1.41685	1.00724	1.21205	0.865503	0.976097	1.06322	1.07552	1.06937	1.00464	0.801103	0.714083	0.805329	1.12778	0.939473	0.749135	0.797399	0.882284	1.16076	0.82072
rELyHLLLALLLAPSPRcPPPLAcALR	E1BDV5	Proline, glutamate and leucine rich protein 1	PELP1	N-Term(iTRAQ8plex); Y4(Phospho); C18(Carbamidomethyl); C24(Carbamidomethyl)	0.5	Y(4): 50.0; S(15): 50.0	41.5555	3.20469	5	3494.93	2.05212	1.20003	1.04531	1.12267	0.838359	1.4768	0.959272	0.95494	0.957106	0.907037	0.801348	0.746754	1.31544	1.76154	0.947687	0.837261	0.883479	0.852526	1.08192	0.542625
cVsPAPVsPTGR	G3N2Y8	Myopalladin	MYPN	N-Term(iTRAQ8plex); C1(Carbamidomethyl); S3(Phospho); S8(Phospho)	0.999983	S(3): 100.0; S(8): 100.0; T(10): 0.0	249.728	3.213	2	1691.75	-0.443543	1.36303	1.20327	1.28315	2.06319	0.570059	0.849497	0.834618	0.842058	1.12812	0.801984	1.60792	0.444266	0.276299	1.33972	0.95241	0.710901	0.656244	0.546785	1.40684
iSVMGGEQAANVLAtVAk	G3N1Q0	Methylcrotonoyl-CoA carboxylase 2	MCCC2	N-Term(iTRAQ8plex); T15(Phospho); K18(iTRAQ8plex)	1	S(2): 0.0; T(15): 100.0	82.5545	2.72941	4	2447.31	-3.89544	0.589143	0.662704	0.625924	0.51878	0.642766	1.41302	1.54938	1.4812	1.19536	0.802294	0.828823	1.02691	1.23899	0.807025	0.541652	0.671172	2.36642	2.30418	1.24819
lVGSEAGDRMLPGQPIRLPDPATSLtDk	Q4JF28	Interferon regulatory factor 3 (IRF-3)	IRF3	N-Term(iTRAQ8plex); T26(Phospho); K28(iTRAQ8plex)	0.332997	S(4): 0.1; T(23): 33.3; S(24): 33.3; T(26): 33.3	27.6065	3.46764	5	3622.97	14.8733	0.70606	0.647575	0.676817	0.656675	0.712455	1.38816	1.46855	1.42835	1.12458	0.802533	0.970239	1.05266	1.08494	0.787323	0.561859	0.713632	2.1104	1.71253	1.12643
lDtAQRSHLLAADAPSSAAWVQtLcQNAFPk	Q58DP1	Docking protein 1	DOK1	N-Term(iTRAQ8plex); T3(Phospho); T23(Phospho); C25(Carbamidomethyl); K31(iTRAQ8plex)	0.00993628	T(3): 87.4; S(7): 12.6; S(16): 49.4; S(17): 49.4; T(23): 1.2	37.8781	2.7722	4	4136.1	17.1744	1.05758	1.02076	1.03917	1.17263	0.996662	1.02888	1.03395	1.03141	1.09379	0.802638	1.12843	0.959097	0.84994	1.06048	0.778192	0.733812	0.992539	0.932772	0.805326
aAFIPPQMHsTLAPIFR	F1MUS1	L-Fucosyltransferase (EC 2.4.1.-)	FUT2	N-Term(iTRAQ8plex); S10(Phospho)	0.996814	S(10): 99.7; T(11): 0.3	84.5969	2.98147	3	2281.2	6.08872	0.903596	0.993776	0.948686	0.822051	1.20418	1.02018	1.02321	1.02169	1.17495	0.802948	0.866516	1.26931	1.46485	1.15001	0.7859	0.683387	1.07696	1.42929	0.6668
cVEDLALYLkPLSGGkGVAsLNQsALsRPmQR	E1BP22	Ring finger and CCCH-type domains 2	RC3H2	N-Term(iTRAQ8plex); C1(Carbamidomethyl); K10(iTRAQ8plex); K16(iTRAQ8plex); S20(Phospho); S24(Phospho); S27(Phospho); M30(Oxidation)	0.870434	Y(8): 7.9; S(13): 12.0; S(20): 94.8; S(24): 92.6; S(27): 92.6	47.392	3.52816	5	4627.26	-15.6498	0.701794	0.764389	0.733091	0.882326	0.764107	1.35685	1.43446	1.39566	1.06461	0.803384	1.20357	1.04231	0.866015	0.762799	0.575632	0.754631	1.9038	1.20659	1.0514
sVVVSSFLVVLIPLSLILASYTLIFLAVLRmNSSEGR	G3X858	Olfactory receptor		N-Term(iTRAQ8plex); S1(Phospho); M31(Oxidation)	0.0780203	S(1): 7.8; S(5): 7.8; S(6): 7.8; S(15): 7.8; S(20): 2.6; Y(21): 2.6; T(22): 2.6; S(33): 30.6; S(34): 30.6	10.0683	3.90125	5	4407.44	-6.88805	1.10284	0.923963	1.0134	0.992972	1.05527	1.11021	1.12149	1.11585	1.05879	0.803688	0.979842	1.04131	1.06273	0.948861	0.720248	0.759066	1.10109	1.06628	0.761598
tNPGsVFDYDPAEDNIQSR	F1MQI3	Nebulin	NEB	N-Term(iTRAQ8plex); S5(Phospho)	0.999962	T(1): 0.0; S(5): 100.0; Y(9): 0.0; S(18): 0.0	208.337	4.45284	3	2509.12	1.13658	0.793303	0.922881	0.858092	0.820596	0.909766	1.15593	1.17409	1.16501	1.112	0.80426	0.956303	1.06022	1.10866	0.954496	0.690345	0.723256	1.35768	1.35511	0.88403
lPILQGGtFAFLGPSLAmLSLPTWk	F1N117	Uncharacterized protein LOC514257	LOC514257	N-Term(iTRAQ8plex); T8(Phospho); M18(Oxidation); K25(iTRAQ8plex)	0.853423	T(8): 85.3; S(15): 13.1; S(20): 0.8; T(23): 0.8	23.6905	3.23951	6	3362.79	-16.893	1.30051	1.1987	1.24961	0.442773	0.731274	1.21343	1.23872	1.22607	1.06131	0.804378	0.354329	0.585203	1.65158	0.865618	0.65606	0.75791	0.981166	2.39697	1.09997
gsQGPAGEPGIQGPRGLPGLPGtPGtPGNDGAPGR	F1MBG3	Uncharacterized protein		N-Term(iTRAQ8plex); S2(Phospho); T23(Phospho); T26(Phospho)	1	S(2): 100.0; T(23): 100.0; T(26): 100.0	40.0119	2.74429	4	3720.63	-14.7833	0.808152	0.85184	0.829996	1.35658	1.01135	1.24445	1.28075	1.2626	1.02028	0.804797	1.63445	1.2185	0.745512	0.808078	0.637413	0.788801	1.52121	0.752094	0.795766
tFALAGsVDSPEVSEVADSGR	E1BIS6	Synemin	SYNM	N-Term(iTRAQ8plex); S7(Phospho)	0.999997	T(1): 0.0; S(7): 100.0; S(10): 0.0; S(14): 0.0; S(19): 0.0	213.881	5.46786	3	2478.17	-0.562042	0.784243	0.841469	0.812856	1.0275	1.07416	1.24289	1.27624	1.25957	1.05105	0.80485	1.26406	1.32147	1.04542	0.834453	0.63899	0.765758	1.54956	1.02292	0.749281
rAsPsPPPk	E1BP16	Serine and arginine repetitive matrix 1	SRRM1	N-Term(iTRAQ8plex); S3(Phospho); S5(Phospho); K9(iTRAQ8plex)	1	S(3): 100.0; S(5): 100.0	183.627	3.49226	3	1704.86	-6.35568	1.0355	0.975251	1.00537	0.782385	0.809826	0.973004	0.967088	0.970046	1.72463	0.804963	0.778202	0.805497	1.03507	1.77789	0.829819	0.466745	0.96486	2.20433	0.993995
tSDEGRQGDtcLNGPTPQFPEPPSPSGPDAsPGVAGFHDNLR	E1B970	Golgin A3	GOLGA3	T1(Phospho); N-Term(iTRAQ8plex); T10(Phospho); C11(Carbamidomethyl); S31(Phospho)	0.00622767	T(1): 5.6; S(2): 5.6; T(10): 94.3; T(16): 94.3; S(24): 33.4; S(26): 33.4; S(31): 33.4	20.4232	3.87787	5	4906.17	17.6743	1.40203	1.54715	1.47459	1.77901	1.01485	0.679939	0.664315	0.672127	0.846117	0.805102	1.20644	0.688223	0.570456	1.25887	1.19784	0.951525	0.455806	0.475611	0.793324
tELGkDSGVEARAPLTLDGPLLPAPkPDsVGQLR	F1MM99	TSC complex subunit 1	TSC1	N-Term(iTRAQ8plex); K5(iTRAQ8plex); K26(iTRAQ8plex); S29(Phospho)	0.367415	T(1): 13.3; S(7): 36.7; T(16): 13.3; S(29): 36.7	9.04597	4.26448	5	4490.52	8.65717	0.688231	0.675654	0.681943	0.714036	0.985297	1.33382	1.42196	1.37789	1.18351	0.805595	1.04706	1.44484	1.3799	0.85893	0.584659	0.680682	2.02054	1.65749	0.817616
dGAAPPPQsPR	E1BK71	Protein kinase C and casein kinase substrate in neurons 3	PACSIN3	N-Term(iTRAQ8plex); S9(Phospho)	1	S(9): 100.0	200.783	2.58904	2	1476.71	-2.22439	0.744828	0.4964	0.620614	0.911596	0.683653	1.32746	1.41869	1.37308	1.3094	0.805761	1.46886	1.10158	0.749951	0.953622	0.586829	0.615368	2.21245	1.43638	1.17861
vVESMQTMLDAEIRsR	F1MRC2	Myosin-2	MYH2	N-Term(iTRAQ8plex); S15(Phospho)	0.993773	S(4): 0.1; T(7): 0.6; S(15): 99.4	73.6928	3.11285	3	2249.1	2.00013	0.995403	0.872023	0.933713	0.832129	1.0816	1.18882	1.2083	1.19856	1.11611	0.806004	0.891204	1.15839	1.2998	0.931211	0.672477	0.722154	1.28365	1.34127	0.745193
nAALERVEELEENISHLSEkLQDtENEAMsk	E1BB06	Formin like 2	FMNL2	N-Term(iTRAQ8plex); K20(iTRAQ8plex); T24(Phospho); S30(Phospho); K31(iTRAQ8plex)	0.127176	S(15): 13.6; S(18): 73.9; T(24): 16.0; S(30): 96.5	26.4853	3.66941	5	4629.25	-0.848908	0.740947	0.801256	0.771102	0.904369	0.832256	1.28975	1.35053	1.32014	1.17066	0.806198	1.17283	1.07931	0.920261	0.886766	0.610691	0.688672	1.71202	1.29445	0.96869
aLHPSVPAFGGHSFLAFPtLR	F1MSI2	Agrin	AGRN	N-Term(iTRAQ8plex); T19(Phospho)	0.994039	S(5): 0.0; S(13): 0.6; T(19): 99.4	73.2545	2.47376	3	2606.38	8.01859	0.928733	0.976235	0.952484	0.919108	1.01501	1.12787	1.1403	1.13408	1.06383	0.806292	0.964958	1.06564	1.10434	0.938056	0.710965	0.757913	1.19066	1.15746	0.794372
rWIFHtAskLNLQVLLsHVLGk	A6QNS7	Cardiomyopathy-associated protein 2 (PDE4DIP protein) (Phosphodiesterase 4D interacting protein)	PDE4DIP CMYA2	N-Term(iTRAQ8plex); T6(Phospho); S8(Phospho); K9(iTRAQ8plex); S17(Phospho); K22(iTRAQ8plex)	1	T(6): 100.0; S(8): 100.0; S(17): 100.0	36.8289	3.43135	5	3713.02	4.55269	1.11225	1.19837	1.15531	1.35922	0.98406	0.992089	0.989162	0.990626	0.93677	0.806528	1.1765	0.851775	0.723989	0.945635	0.81416	0.860966	0.857457	0.689197	0.819592
fRFLHETGGAmVyGLVMGLILR	F1N798	Sodium/hydrogen exchanger	SLC9A9	N-Term(iTRAQ8plex); M11(Oxidation); Y13(Phospho)	0.99772	T(7): 0.2; Y(13): 99.8	144.401	2.5129	3	2880.49	-3.03032	1.37942	1.27154	1.32548	1.61279	1.14672	0.928399	0.919384	0.923892	1.12374	0.806598	1.21676	0.86514	0.711021	1.21632	0.873044	0.717777	0.697025	0.696773	0.703393
nRPTsITWDGLDPGk	P13696	Phosphatidylethanolamine-binding protein 1 (PEBP-1) (Basic cytosolic 21 kDa protein) (HCNPpp) [Cleaved into: Hippocampal cholinergic neurostimulating peptide (HCNP)]	PEBP1 PBP PEBP	N-Term(iTRAQ8plex); S5(Phospho); K15(iTRAQ8plex)	0.96898	T(4): 3.0; S(5): 96.9; T(7): 0.1	136.265	2.81505	4	2345.21	-2.5249	1.03758	1.08489	1.06123	1.50079	0.911525	1.18663	1.20475	1.19569	0.909469	0.80664	1.41419	0.85893	0.607364	0.760625	0.674625	0.886935	1.12669	0.605994	0.884934
isRNGNVLYsIRITLTLAcPMDLk	P57695	Glycine receptor subunit alpha-1 (Glycine receptor 48 kDa subunit) (Glycine receptor strychnine-binding subunit)	GLRA1	N-Term(iTRAQ8plex); S2(Phospho); S10(Phospho); C19(Carbamidomethyl); K24(iTRAQ8plex)	0.0943216	S(2): 96.8; Y(9): 77.1; S(10): 11.1; T(14): 12.2; T(16): 2.8	50.9683	3.48796	4	3516.82	-5.00188	1.24857	0.991061	1.11982	0.999106	0.924771	1.03656	1.04254	1.03955	1.05483	0.806734	0.892206	0.825825	0.925598	1.0147	0.776043	0.7648	0.92832	1.05577	0.87236
aTLEQTERsR	Q9BE40;F1MRC2;A6QPA6	Myosin-1 (Myosin heavy chain 1) (Myosin heavy chain 2x) (MyHC-2x) (Myosin heavy chain, skeletal muscle, adult 1)	MYH1	N-Term(iTRAQ8plex); S9(Phospho)	0.999024	T(2): 0.0; T(6): 0.1; S(9): 99.9	116.05	2.8461	3	1574.78	-2.11866	1.53206	1.00803	1.27004	2.3735	1.12675	0.838623	0.82153	0.830077	0.809926	0.806807	1.86884	0.887174	0.47472	0.975724	0.971967	0.996149	0.653582	0.341237	0.716049
mRTPVVMTLGMVLAPcGLLLTLTSTLtPGWR	F1MGT6	Claudin	CLDN23	M1(Oxidation); N-Term(iTRAQ8plex); C16(Carbamidomethyl); T27(Phospho)	0.311406	T(3): 0.0; T(8): 0.0; T(21): 3.3; T(23): 3.3; S(24): 31.1; T(25): 31.1; T(27): 31.1	71.9194	3.2695	4	3786.02	6.90716	0.795427	0.907681	0.851554	0.910473	1.05403	1.12853	1.14166	1.1351	1.06568	0.806975	1.06919	1.23777	1.15767	0.938846	0.710929	0.757238	1.33297	1.17047	0.765609
mVVtAVGVNsQTGIIFTLLGAGGEEEEk	F1MN60	Calcium-transporting ATPase (EC 3.6.3.8)	ATP2B2	N-Term(iTRAQ8plex); T4(Phospho); S10(Phospho); K28(iTRAQ8plex)	0.489402	T(4): 98.3; S(10): 50.6; T(12): 50.6; T(17): 0.5	39.0141	2.63775	4	3617.82	5.3893	0.868448	0.980363	0.924405	1.17281	1.07506	1.04741	1.05688	1.05215	1.20352	0.8075	1.26871	1.16298	0.916659	1.14387	0.767479	0.670947	1.13819	1.02619	0.751119
vtWLGHATVmVEmDELILLTDPIFSARASPsQR	Q29RP6	NAPEPLD protein	NAPEPLD	N-Term(iTRAQ8plex); T2(Phospho); M10(Oxidation); M13(Oxidation); S31(Phospho)	0.38738	T(2): 84.5; T(8): 15.4; T(20): 0.1; S(25): 8.4; S(29): 45.8; S(31): 45.8	49.7282	2.94932	4	4180.05	6.70789	0.80624	0.980906	0.893573	1.20299	1.03694	1.20326	1.2246	1.21393	1.08748	0.807535	1.34627	1.16044	0.861969	0.89583	0.665223	0.742577	1.35851	0.903979	0.778769
sLkDEDVLQk	Q3ZCD7	Very-long-chain enoyl-CoA reductase (EC 1.3.1.93) (Synaptic glycoprotein SC2) (Trans-2,3-enoyl-CoA reductase) (TER)	TECR GPSN2	N-Term(iTRAQ8plex); S1(Phospho); K3(iTRAQ8plex); K10(iTRAQ8plex)	1	S(1): 100.0	93.0022	3.23987	4	2167.22	4.46154	3.67953	4.3509	4.01522	0.2683	0.264761	0.257647	0.250935	0.254291	0.354867	0.807723	0.0668209	0.0659395	0.986809	1.39552	3.17638	2.27613	0.0633318	1.32265	3.05076
gILAADEsTGsIAk	A6QLL8	Fructose-bisphosphate aldolase (EC 4.1.2.13)	ALDOA	N-Term(iTRAQ8plex); S8(Phospho); S11(Phospho); K14(iTRAQ8plex)	0.99982	S(8): 100.0; T(9): 0.0; S(11): 100.0	399.844	5.68997	3	2101.04	-2.67918	1.08461	1.10365	1.09413	1.00563	1.22661	0.986418	0.984897	0.985657	1.00873	0.808087	0.919111	1.12109	1.21975	1.02341	0.819846	0.801093	0.900861	1.00309	0.658795
vMGPRtLFVLLLGALVLtETR	O77973	MHC class I antigen	4221.1	N-Term(iTRAQ8plex); T6(Phospho); T18(Phospho)	0.93943	T(6): 100.0; T(18): 93.9; T(20): 6.1	116.725	3.01126	3	2763.5	3.54792	0.710264	0.802678	0.756471	0.838775	1.02969	1.2619	1.29398	1.27794	1.0597	0.808469	1.1088	1.36118	1.22761	0.829225	0.632634	0.762922	1.68935	1.26339	0.785157
sVSSGLTIGVGIRGVPVTVTAGVSmSk	Q1JPD0	Complement component 8, alpha polypeptide (Fragment)	C8A	N-Term(iTRAQ8plex); S1(Phospho); M25(Oxidation); K27(iTRAQ8plex)	0.0158641	S(1): 1.6; S(3): 1.6; S(4): 1.6; T(7): 1.6; T(18): 7.0; T(20): 39.9; S(24): 39.9; S(26): 7.0	7.72877	3.46861	6	3263.83	11.4408	1.12019	0.966831	1.04351	0.752995	1.22257	1.1586	1.17556	1.16708	1.04366	0.808949	0.721596	1.17159	1.62361	0.89425	0.693139	0.775106	1.11842	1.38602	0.661681
ntHIVVSWmIAQTVTAVAGVVsYPFDTVRR	P32007	ADP/ATP translocase 3 (ADP,ATP carrier protein 3) (ADP,ATP carrier protein, isoform T2) (ANT 2) (Adenine nucleotide translocator 3) (ANT 3) (Solute carrier family 25 member 6) [Cleaved into: ADP/ATP translocase 3, N-terminally processed]	SLC25A6 ANT3	N-Term(iTRAQ8plex); T2(Phospho); M9(Oxidation); S22(Phospho)	0.0424883	T(2): 14.5; S(7): 83.6; T(13): 31.9; T(15): 31.9; S(22): 31.8; Y(23): 5.4; T(27): 1.0	41.4482	3.99045	4	3797.83	-14.2372	0.670319	0.824705	0.747512	0.956223	1.01831	1.26829	1.31361	1.29095	1.17433	0.809027	1.27921	1.36226	1.06492	0.909663	0.626692	0.688928	1.72699	1.22809	0.794484
lARALVDDyccLVPGsVQtLR	Q148F9	Chromosome 7 open reading frame 26 ortholog	C25H7orf26 C25H7ORF26	N-Term(iTRAQ8plex); Y9(Phospho); C10(Carbamidomethyl); C11(Carbamidomethyl); S16(Phospho); T19(Phospho)	1	Y(9): 100.0; S(16): 100.0; T(19): 100.0	40.8587	2.59412	3	2950.31	-6.86844	0.836564	0.729041	0.782802	1.22119	1.06681	1.26703	1.30981	1.28842	0.972866	0.809709	1.56002	1.36281	0.873584	0.755086	0.628453	0.832293	1.6459	0.796654	0.759
aLTFLLLQPPSPkLPPHStIR	E1BEC1	WD repeat domain 7	WDR7	N-Term(iTRAQ8plex); K13(iTRAQ8plex); T19(Phospho)	0.49945	T(3): 0.0; S(11): 0.1; S(18): 49.9; T(19): 49.9	47.1884	2.8506	5	3014.69	-17.1267	0.827048	0.697142	0.762095	0.471181	0.553188	1.3906	1.47622	1.43341	1.22067	0.809878	0.618271	0.725879	1.17405	0.851583	0.565001	0.663471	1.88088	2.59066	1.46402
iGEHTPSsLAIMENANVLAR	A6QLL8	Fructose-bisphosphate aldolase (EC 4.1.2.13)	ALDOA	N-Term(iTRAQ8plex); S8(Phospho)	0.998918	T(5): 0.0; S(7): 0.1; S(8): 99.9	248.936	5.64344	4	2507.26	-0.908296	1.08307	1.04854	1.0658	1.03325	1.15509	1.04859	1.05796	1.05327	1.07229	0.810018	0.969453	1.08378	1.11793	1.01805	0.769048	0.755412	0.988244	1.03778	0.701257
wGDAGAEYVVESTGVFtTMEk	P10096;Q862P5	Glyceraldehyde-3-phosphate dehydrogenase (GAPDH) (EC 1.2.1.12) (Peptidyl-cysteine S-nitrosylase GAPDH) (EC 2.6.99.-)	GAPDH GAPD	N-Term(iTRAQ8plex); T17(Phospho); K21(iTRAQ8plex)	0.5	Y(8): 0.0; S(12): 0.0; T(13): 0.0; T(17): 50.0; T(18): 50.0	239.343	4.87717	3	2965.42	0.137989	0.933347	0.96066	0.947003	0.891159	1.09743	1.19877	1.21658	1.20768	1.05655	0.810404	0.94103	1.15884	1.23146	0.874864	0.671044	0.767026	1.27526	1.1856	0.738458
tQGcFTRPTEAssAVIPVLR	F1MZA7	Nucleolar pre-ribosomal-associated protein 1	URB1	N-Term(iTRAQ8plex); C4(Carbamidomethyl); S12(Phospho); S13(Phospho)	0.00967001	T(1): 89.4; T(6): 16.8; T(9): 74.8; S(12): 9.5; S(13): 9.5	28.2733	2.33972	3	2654.25	-6.52524	1.08546	1.30292	1.19419	1.19306	1.45615	0.882445	0.87624	0.879342	0.927572	0.810602	0.999052	1.21937	1.22052	1.05485	0.921828	0.873897	0.736352	0.777476	0.556675
qLVVtQRRFPtLETFLcEVTSAVR	G3MX78	Doublecortin domain containing 2B	DCDC2B	N-Term(iTRAQ8plex); T5(Phospho); T11(Phospho); C17(Carbamidomethyl)	0.0119692	T(5): 83.8; T(11): 14.9; T(14): 9.9; T(20): 45.7; S(21): 45.7	21.1108	2.86397	4	3314.65	-5.29835	0.916773	0.784743	0.850758	0.987528	1.01908	1.11231	1.1237	1.118	1.09534	0.811347	1.16076	1.19785	1.03195	0.979726	0.725712	0.740729	1.31412	1.10917	0.796159
rNsMLmmNLLAFVsAVLMGFSk	P27674	Solute carrier family 2, facilitated glucose transporter member 1 (Glucose transporter type 1, erythrocyte/brain) (GLUT-1)	SLC2A1 GLUT-I GLUT1	N-Term(iTRAQ8plex); S3(Phospho); M6(Oxidation); M7(Oxidation); S14(Phospho); K22(iTRAQ8plex)	0.0048099	S(3): 2.9; S(14): 97.6; S(21): 99.5	16.3658	2.83637	4	3260.63	11.6987	0.823055	0.711418	0.767236	1.09055	1.10194	1.18248	1.19886	1.19067	1.11644	0.811508	1.4214	1.43624	1.01044	0.937657	0.681556	0.726871	1.55189	1.02374	0.736436
lcTDNLDQGSkTLEtck	Q58DL7	Rho guanine nucleotide exchange factor 9 (Collybistin) (Rac/Cdc42 guanine nucleotide exchange factor 9)	ARHGEF9	N-Term(iTRAQ8plex); C2(Carbamidomethyl); K11(iTRAQ8plex); T15(Phospho); C16(Carbamidomethyl); K17(iTRAQ8plex)	0.94228	T(3): 0.0; S(10): 0.0; T(12): 5.7; T(15): 94.2	87.3459	2.75148	4	2975.56	19.1757	0.793786	0.962363	0.878074	0.763515	1.00893	1.3333	1.42158	1.37744	1.04747	0.811639	0.869534	1.14903	1.32143	0.760445	0.589237	0.774857	1.56871	1.3719	0.804452
rTVLtTQPNGLTTVGkTGLPVVPER	E1BG90	Dual specificity tyrosine phosphorylation regulated kinase 2	DYRK2	N-Term(iTRAQ8plex); T5(Phospho); K16(iTRAQ8plex)	0.0959035	T(2): 70.7; T(5): 9.6; T(6): 9.6; T(12): 0.3; T(13): 0.3; T(17): 9.6	37.5115	2.99744	4	3322.89	5.75796	0.955601	0.987384	0.971493	0.877761	1.11593	1.10329	1.11332	1.10831	1.11912	0.811835	0.903517	1.14868	1.27134	1.00976	0.7325	0.725422	1.14083	1.27497	0.727495
qTVELLQGTkNsHLHSTDRLLSDPELSAAESPLADk	F1MDL5	BicC family RNA binding protein 1	BICC1	N-Term(iTRAQ8plex); K10(iTRAQ8plex); S12(Phospho); K36(iTRAQ8plex)	0.294552	T(2): 4.8; T(9): 29.5; S(12): 29.5; S(16): 29.5; T(17): 4.8; S(22): 0.9; S(27): 0.9; S(31): 0.2	32.0319	4.78539	6	4893.48	-19.4936	0.666922	0.69721	0.682066	0.994284	0.928986	1.3757	1.44681	1.41126	1.13329	0.812072	1.45775	1.36202	0.934327	0.803038	0.575425	0.71656	2.06909	1.13981	0.874149
qVsLsERsVGIPAVAAGIQTSPSSVRk	E1BQ13	Leucine rich repeat containing 66	LRRC66	N-Term(iTRAQ8plex); S3(Phospho); S5(Phospho); S8(Phospho); K27(iTRAQ8plex)	0.168557	S(3): 74.3; S(5): 46.1; S(8): 46.1; T(20): 33.4; S(21): 33.4; S(23): 33.4; S(24): 33.4	16.7204	2.87645	5	3572.76	-13.9024	0.869113	0.995799	0.932456	0.874374	0.891289	1.18504	1.20318	1.19411	1.19006	0.812392	0.937711	0.95585	1.01934	0.99661	0.680331	0.682645	1.28061	1.36105	0.91148
aEAEWFkENEPLsSk	F1N757	Titin	TTN	N-Term(iTRAQ8plex); K7(iTRAQ8plex); S13(Phospho); K15(iTRAQ8plex)	0.5	S(13): 50.0; S(14): 50.0	158.313	3.34162	4	2757.41	-5.57438	1.18503	1.39706	1.29105	1.00589	1.10242	0.940964	0.93417	0.937567	1.02454	0.812789	0.779132	0.853899	1.09596	1.09276	0.866913	0.793322	0.726208	1.01853	0.737276
hTWsPGALk	F1N1U1	Synaptojanin 2	SYNJ2	N-Term(iTRAQ8plex); S4(Phospho); K9(iTRAQ8plex)	0.976313	T(2): 2.4; S(4): 97.6	123.537	2.38803	3	1684.9	-3.94845	2.41101	3.54561	2.97831	0.583113	0.422693	0.546651	0.540988	0.543819	0.521625	0.812935	0.195786	0.141924	0.72489	0.959189	1.49486	1.55847	0.182593	0.894552	1.92323
gGGPGGLGtRPAFEVPAIVVEDAR	F6Q044	G protein-coupled receptor 162	GPR162	N-Term(iTRAQ8plex); T9(Phospho)	1	T(9): 100.0	111.838	2.82442	3	2706.42	11.1963	0.607699	0.598179	0.602939	0.687036	0.824797	1.16568	1.18091	1.17329	1.20846	0.813214	1.13948	1.36796	1.20052	1.02997	0.693103	0.672935	1.94596	1.75895	0.985956
lQcQQSLLtVSESERkTEHFPSsk	F1MB15	Fibrous sheath interacting protein 2	FSIP2	N-Term(iTRAQ8plex); C3(Carbamidomethyl); T9(Phospho); K16(iTRAQ8plex); S23(Phospho); K24(iTRAQ8plex)	0.0095077	S(6): 98.9; T(9): 1.0; S(11): 0.1; S(13): 0.0; T(17): 0.0; S(22): 1.0; S(23): 99.0	69.1942	3.71989	4	3891.95	0.769077	0.970386	0.969127	0.969756	1.26633	1.26562	1.02069	1.02383	1.02226	1.02828	0.813555	1.30583	1.30509	0.999434	1.00589	0.795842	0.791181	1.05414	0.812013	0.642814
qPIPASSLPQQIAGIPASSLTQVVHsAGRR	E1BN63	WNK lysine deficient protein kinase 1	WNK1	N-Term(iTRAQ8plex); S26(Phospho)	0.0218866	S(6): 48.1; S(7): 48.1; S(18): 0.7; S(19): 0.7; T(21): 0.3; S(26): 2.2	10.8333	2.6524	4	3450.86	2.59315	0.736529	0.896628	0.816578	0.794653	1.0254	1.21052	1.23545	1.22299	1.10282	0.813714	0.973149	1.25573	1.29038	0.901746	0.66535	0.737847	1.4977	1.3878	0.793555
iRsIsPR	F1N757	Titin	TTN	N-Term(iTRAQ8plex); S3(Phospho); S5(Phospho)	1	S(3): 100.0; S(5): 100.0	132.747	2.22715	2	1292.64	-2.51825	1.47985	1.48526	1.48255	1.86848	1.22974	0.705715	0.685266	0.69549	0.890903	0.814034	1.26031	0.829472	0.65815	1.28097	1.17045	0.913717	0.469116	0.476808	0.661958
iLDDEAAQELMPVVAGAVFTLTAHLSQAVRtEQk	F1N1V3	Nucleoporin 205	NUP205	N-Term(iTRAQ8plex); T31(Phospho); K34(iTRAQ8plex)	0.984081	T(20): 0.5; T(22): 0.5; S(26): 0.5; T(31): 98.4	38.6846	3.42763	5	4340.29	2.06316	0.912381	0.884998	0.898689	0.829083	1.05557	1.14851	1.16295	1.15573	0.938525	0.814058	0.922547	1.17456	1.27317	0.812065	0.704369	0.86738	1.28601	1.132	0.771205
aDALQILycQTLDALQTLLNALFVEDPYVSLLSSR	F1MME7	Maestro heat-like repeat-containing protein family member 7	MROH7	N-Term(iTRAQ8plex); Y8(Phospho); C9(Carbamidomethyl)	0.097534	Y(8): 9.8; T(11): 9.8; T(17): 9.8; Y(28): 57.1; S(30): 9.8; S(33): 1.9; S(34): 1.9	27.4638	3.30932	5	4338.3	16.4278	0.914715	0.928342	0.921529	0.907567	1.22663	1.0835	1.09616	1.08983	0.956704	0.814199	0.984849	1.33108	1.35155	0.877848	0.747089	0.851046	1.18263	1.05414	0.663771
aEAEkMSAPLAPSFALRsVsHR	F6Q161	Coiled-coil domain containing 85A	CCDC85A	N-Term(iTRAQ8plex); K5(iTRAQ8plex); S18(Phospho); S20(Phospho)	0.785781	S(7): 17.6; S(13): 4.7; S(18): 82.4; S(20): 95.3	25.9846	2.902	4	3123.51	-18.7595	0.841851	0.788025	0.814938	1.30333	1.4414	1.0248	1.02978	1.02729	1.02977	0.8143	1.5993	1.76873	1.10594	1.00242	0.792669	0.790756	1.26057	0.79011	0.564936
lVIIEsDLERAEER	Q5KR49	Tropomyosin alpha-1 chain (Alpha-tropomyosin) (Tropomyosin-1)	TPM1	N-Term(iTRAQ8plex); S6(Phospho)	1	S(6): 100.0	200.115	3.26387	3	2056.06	-3.24103	0.83399	0.779358	0.806674	1.49069	1.21676	1.09213	1.10525	1.09869	1.15575	0.814309	1.84795	1.50836	0.816237	1.05194	0.741164	0.70457	1.362	0.775314	0.669245
kEIMVGsMFQAEIPVGIcRyk	Q08DY2	MIER1 transcriptional regulator (Mesoderm induction early response 1 homolog (Xenopus laevis))	MIER1	K1(iTRAQ8plex); N-Term(iTRAQ8plex); S7(Phospho); C18(Carbamidomethyl); Y20(Phospho); K21(iTRAQ8plex)	1	S(7): 100.0; Y(20): 100.0	71.3958	3.05212	4	3528.75	-14.9444	0.920871	1.00061	0.960742	1.02885	0.997246	1.06478	1.0772	1.07099	1.13919	0.814565	1.07089	1.038	0.969285	1.06369	0.760575	0.715036	1.11475	1.10725	0.816815
rNGsIVSMNMkDAFPR	E1BDC5	Potassium voltage-gated channel subfamily B member 1	KCNB1	N-Term(iTRAQ8plex); S4(Phospho); K11(iTRAQ8plex)	0.893475	S(4): 89.3; S(7): 10.7	27.6615	3.03328	5	2511.33	18.6256	0.953605	0.871691	0.912648	0.901972	0.998976	1.10639	1.11633	1.11136	1.20676	0.814577	0.988302	1.09459	1.10755	1.08584	0.732954	0.675013	1.21773	1.33791	0.815412
lILLItQVtASEk	A6H7C7	WDR43 protein (Fragment)	WDR43	N-Term(iTRAQ8plex); T6(Phospho); T9(Phospho); K13(iTRAQ8plex)	0.89083	T(6): 99.6; T(9): 89.5; S(11): 10.9	27.7979	2.68237	4	2197.24	12.1945	3.92241	4.02977	3.97609	0.277677	0.276097	0.248232	0.24558	0.246906	0.334324	0.814696	0.0698367	0.0694392	0.994308	1.35405	3.29962	2.43684	0.0620977	1.204	2.95076
wRIPkLsQDDLEmVRPAR	F1N757	Titin	TTN	N-Term(iTRAQ8plex); K5(iTRAQ8plex); S7(Phospho); M13(Oxidation)	1	S(7): 100.0	57.4936	3.33989	4	2914.6	15.7941	1.52541	1.08465	1.30503	0.734292	0.735417	1.2022	1.22457	1.21339	0.855979	0.814726	0.562664	0.563526	1.00153	0.705445	0.671447	0.951805	0.92978	1.16572	1.10784
qRASQGsQRGGVAsLR	E1BIR5	Cartilage intermediate layer protein	CILP	N-Term(iTRAQ8plex); S7(Phospho); S14(Phospho)	0.497493	S(4): 50.3; S(7): 99.5; S(14): 50.3	57.7217	2.32398	3	2122.04	6.84389	0.895088	1.10687	1.00098	0.982453	0.956341	1.11041	1.1217	1.11605	1.05356	0.814856	0.981494	0.955407	0.973421	0.944007	0.730124	0.773431	1.11496	1.07238	0.852056
eSVADEEEEDsDDDIEPISEFR	Q1LZ90	Chloride channel, nucleotide-sensitive, 1A (Chloride nucleotide-sensitive channel 1A)	CLNS1A	N-Term(iTRAQ8plex); S11(Phospho)	0.999993	S(2): 0.0; S(11): 100.0; S(19): 0.0	160.834	4.09893	3	2939.22	0.211205	0.778345	0.926252	0.852299	0.967742	1.14976	1.18405	1.2021	1.19307	1.04534	0.814971	1.13545	1.34901	1.18808	0.876175	0.683085	0.779621	1.39983	1.08019	0.70882
iNFQtPGMLSHPPIPIGDmAEHtER	E1BIU8	Protein tyrosine phosphatase, receptor type S	PTPRS	N-Term(iTRAQ8plex); T5(Phospho); M19(Oxidation); T23(Phospho)	0.633285	T(5): 81.7; S(10): 36.7; T(23): 81.7	14.1611	2.67505	4	3268.53	13.0223	0.818346	0.828034	0.82319	1.29051	1.43719	1.04193	1.05035	1.04614	1.00759	0.815219	1.5677	1.74588	1.11366	0.963153	0.779263	0.809075	1.27084	0.780771	0.567231
iAQPSYAPARPAsALNLAGPFk	A4IFK4	SYNPO2 protein (Synaptopodin 2)	SYNPO2	N-Term(iTRAQ8plex); S13(Phospho); K22(iTRAQ8plex)	0.333333	S(5): 33.3; Y(6): 33.3; S(13): 33.3	144.19	2.41275	3	2928.59	-0.553828	0.99429	0.927584	0.960937	1.38842	1.0677	1.1438	1.15769	1.15074	1.07968	0.815393	1.44486	1.11111	0.769005	0.938247	0.708579	0.755216	1.19752	0.777633	0.763689
tIVMGAsFR	G5E5C8	Transaldolase (EC 2.2.1.2)	TALDO1	N-Term(iTRAQ8plex); S7(Phospho)	1	T(1): 0.0; S(7): 100.0	163.521	2.14463	2	1365.69	-1.97163	1.03722	0.98152	1.00937	0.971567	1.18905	1.09984	1.11163	1.10573	1.03908	0.816082	0.962548	1.17801	1.22384	0.939719	0.738046	0.785391	1.09547	1.06949	0.686333
qVEQEksEIQAALEEAEASLEHEEGk	Q9BE40;F1MRC2	Myosin-1 (Myosin heavy chain 1) (Myosin heavy chain 2x) (MyHC-2x) (Myosin heavy chain, skeletal muscle, adult 1)	MYH1	N-Term(iTRAQ8plex); K6(iTRAQ8plex); S7(Phospho); K26(iTRAQ8plex)	1	S(7): 100.0; S(19): 0.0	214.026	6.85145	4	3903.97	2.41509	0.864688	0.988567	0.926628	1.07395	1.01308	1.04278	1.05105	1.04691	1.10803	0.816109	1.15898	1.09329	0.943321	1.05837	0.779537	0.736544	1.12981	1.03173	0.805575
nSTGALStRLAMDASQVQGATGTR	E1BLT5	ATP binding cassette subfamily B member 4	ABCB4	N-Term(iTRAQ8plex); T8(Phospho)	0.0981791	S(2): 0.4; T(3): 0.4; S(7): 9.8; T(8): 9.8; S(15): 9.8; T(21): 9.8; T(23): 59.9	28.2001	2.37858	3	2777.34	-3.8708	0.808242	0.864068	0.836155	0.838223	1.17865	1.13601	1.14868	1.14234	1.08772	0.816155	1.00247	1.40961	1.40613	0.952186	0.714457	0.750334	1.36619	1.29765	0.692447
aNRDyIPMEGELLFQPGETWk	E1B864	Integrin beta	ITGB4	N-Term(iTRAQ8plex); Y5(Phospho); K21(iTRAQ8plex)	0.990964	Y(5): 99.1; T(19): 0.9	53.0201	2.73679	4	3182.53	-18.5397	0.697388	1.00018	0.848783	1.24309	1.1683	1.13313	1.14718	1.14016	1.05999	0.816685	1.46456	1.37644	0.939832	0.929688	0.716292	0.770465	1.34328	0.852703	0.699038
sIDDLEDELYAQk	Q5KR49	Tropomyosin alpha-1 chain (Alpha-tropomyosin) (Tropomyosin-1)	TPM1	N-Term(iTRAQ8plex); S1(Phospho); K13(iTRAQ8plex)	1	S(1): 100.0; Y(10): 0.0	465.265	5.48558	3	2227.1	-0.172092	0.870446	0.926634	0.89854	1.35735	1.19379	1.10975	1.12089	1.11532	1.12202	0.816928	1.51062	1.32859	0.879501	1.006	0.732461	0.72809	1.24126	0.82662	0.684312
eAAGkSsGPTSLFAVTVAPPGARQGQQQAGGk	F1MFT4	Heterogeneous nuclear ribonucleoprotein U	HNRNPU	N-Term(iTRAQ8plex); K5(iTRAQ8plex); S7(Phospho); K32(iTRAQ8plex)	0.240793	S(6): 24.1; S(7): 24.1; T(10): 24.1; S(11): 24.1; T(16): 3.7	28.6388	3.13563	5	4046.16	-0.749424	0.818429	0.969058	0.893743	0.898334	1.03056	1.19728	1.21437	1.20583	1.11173	0.817092	1.00514	1.15308	1.14719	0.921968	0.677621	0.734972	1.34919	1.23755	0.792861
kVsEsQQsLLSNQILELkSSHER	G3MYK5	Ninein	NIN	K1(iTRAQ8plex); N-Term(iTRAQ8plex); S3(Phospho); S5(Phospho); S8(Phospho); K18(iTRAQ8plex)	0.999988	S(3): 100.0; S(5): 100.0; S(8): 100.0; S(11): 0.0; S(19): 0.0; S(20): 0.0	73.7234	3.20037	5	3792.95	9.4892	1.05665	0.882357	0.969503	0.971935	1.0532	1.06205	1.0743	1.06818	1.21068	0.817144	1.00251	1.08633	1.08362	1.13341	0.76499	0.674948	1.10178	1.24564	0.775865
aIPSALPStPSRTGYVPRQVPVGSASTQHVFGSR	P20237	Gamma-aminobutyric acid receptor subunit alpha-4 (GABA(A) receptor subunit alpha-4)	GABRA4	N-Term(iTRAQ8plex); T9(Phospho)	0.0808675	S(4): 0.2; S(8): 1.2; T(9): 8.1; S(11): 1.2; T(13): 1.2; Y(15): 1.2; S(24): 62.6; S(26): 8.1; T(27): 8.1; S(33): 8.1	33.7443	3.70575	6	3891.94	-18.9846	1.16386	1.31488	1.23937	1.59854	1.13925	0.884936	0.879418	0.882177	0.910442	0.81746	1.2898	0.919212	0.71268	1.03204	0.92664	0.897871	0.711792	0.569546	0.717544
aAGSPLsRAAMVLVVsALVLWAPPSVGYLDRLPR	F1N369	Zona pellucida binding protein	ZPBP	N-Term(iTRAQ8plex); S7(Phospho); S16(Phospho)	0.00485413	S(4): 99.5; S(7): 99.5; S(16): 1.0; S(25): 0.0; Y(28): 0.1	37.3013	2.66436	4	3997.17	11.4965	0.884767	0.906481	0.895624	0.782478	0.915291	1.24285	1.27564	1.25925	1.21016	0.817528	0.873667	1.02196	1.16973	0.961019	0.64922	0.675554	1.406	1.54658	0.893189
tVPPAVPGITFLsGGQSEEEASINLNAINk	A6QLL8	Fructose-bisphosphate aldolase (EC 4.1.2.13)	ALDOA	N-Term(iTRAQ8plex); S13(Phospho); K30(iTRAQ8plex)	0.950984	T(1): 0.0; T(10): 0.2; S(13): 95.1; S(17): 4.5; S(22): 0.2	179.716	4.07543	4	3741.95	-1.9506	0.809864	0.978329	0.894097	1.03235	1.09641	1.06165	1.07423	1.06794	1.12096	0.818033	1.15462	1.22628	1.06206	1.04965	0.765993	0.729762	1.19443	1.08584	0.7461
lDGINLESGSQQAPFtPPNTPDPR	Q5E9V3	Myozenin-2 (Calsarcin-1)	MYOZ2	N-Term(iTRAQ8plex); T16(Phospho)	0.999999	S(8): 0.0; S(10): 0.0; T(16): 100.0; T(20): 0.0	334.382	6.18748	3	2935.41	0.237368	0.853482	0.797167	0.825325	0.803637	0.999932	1.20829	1.23266	1.22048	1.14147	0.818136	0.973723	1.21156	1.24426	0.935267	0.670341	0.716738	1.47878	1.42038	0.818192
lFVLEILIsFIDRHGNR	F1MPD4	EFR3 homolog B	EFR3B	N-Term(iTRAQ8plex); S9(Phospho)	1	S(9): 100.0	41.41	2.80745	4	2426.3	-10.778	2.34128	2.12127	2.23127	0.992343	0.893693	0.679882	0.662796	0.671339	0.719382	0.818819	0.444743	0.40053	0.900589	1.07156	1.21968	1.13823	0.300877	0.724933	0.916219
aPGLSSVAVASVGNYtVVFLGTVSGR	F1N4C5	Plexin D1	PLXND1	N-Term(iTRAQ8plex); T16(Phospho)	0.298375	S(5): 4.7; S(6): 4.7; S(11): 29.8; Y(15): 29.8; T(16): 29.8; T(22): 0.9; S(24): 0.2	28.1258	2.68868	4	2892.55	9.62353	3.89361	4.28491	4.08926	0.235427	0.261109	0.182045	0.193331	0.187688	0.212483	0.819617	0.0575719	0.0638523	1.10909	1.13211	4.36691	3.85733	0.0458978	0.902546	3.13899
fESPATGILsPR	F1MXS1	E3 SUMO-protein ligase RanBP2	RANBP2	N-Term(iTRAQ8plex); S10(Phospho)	0.5	S(3): 0.0; T(6): 50.0; S(10): 50.0	75.3017	2.74036	3	1658.84	-4.67648	2.23574	2.47765	2.35669	0.857111	0.643281	0.689767	0.670143	0.679955	0.726046	0.820107	0.363692	0.272959	0.750523	1.06779	1.20612	1.12955	0.288521	0.847086	1.27488
sLRIVHsARALFVGLSDGVLR	F1MTB6	Semaphorin 5B	SEMA5B	N-Term(iTRAQ8plex); S1(Phospho); S7(Phospho)	0.117982	S(1): 99.9; S(7): 11.9; S(16): 88.2	32.8479	2.83755	4	2730.47	7.47699	1.18285	1.13333	1.15809	0.994442	0.938395	1.04652	1.05655	1.05153	0.977767	0.820228	0.858693	0.810297	0.94364	0.92985	0.780031	0.838879	0.90799	0.983232	0.874075
aTLALSGALcVAVsFLcLLLIRNEPADVGLQNLDPTPsk	E1BK31	Solute carrier family 37 member 4	SLC37A4	N-Term(iTRAQ8plex); C10(Carbamidomethyl); S14(Phospho); C17(Carbamidomethyl); S38(Phospho); K39(iTRAQ8plex)	0.108805	T(2): 15.3; S(6): 15.3; S(14): 71.7; T(36): 82.5; S(38): 15.3	34.639	4.42142	6	4905.53	-4.15595	0.889994	0.855384	0.872689	1.09955	1.15135	1.24933	1.28662	1.26798	0.940506	0.821094	1.25995	1.31931	1.04711	0.741736	0.647561	0.873034	1.45296	0.855358	0.71316
aPSPAPSTRFLTVPVPEsPGFSR	F1MYJ2	Killer cell lectin like receptor G2	KLRG2	N-Term(iTRAQ8plex); S18(Phospho)	0.996014	S(3): 0.0; S(7): 0.0; T(8): 0.0; T(12): 0.0; S(18): 99.6; S(22): 0.4	127.255	2.97605	3	2781.4	-9.36315	0.858198	0.848317	0.853257	1.15606	1.05549	1.11639	1.12885	1.12262	1.05919	0.821395	1.35487	1.23701	0.913007	0.943499	0.731678	0.775494	1.31568	0.916209	0.778214
mtQLEMEIQEAFLRFmAsILkGyR	F1N032	DENN domain containing 4C	DENND4C	N-Term(iTRAQ8plex); T2(Phospho); M16(Oxidation); S18(Phospho); K21(iTRAQ8plex); Y23(Phospho)	1	T(2): 100.0; S(18): 100.0; Y(23): 100.0	22.2443	3.46542	4	3769.84	14.3919	0.810169	0.856152	0.833161	0.888075	1.16479	1.29518	1.37011	1.33265	1.06	0.821415	1.06591	1.39803	1.31159	0.795406	0.616378	0.774923	1.59951	1.19359	0.705206
iFIQLcLALRyLHkEk	G3N110	NIMA related kinase 10	NEK10	N-Term(iTRAQ8plex); C6(Carbamidomethyl); Y11(Phospho); K14(iTRAQ8plex); K16(iTRAQ8plex)	1	Y(11): 100.0	77.3799	2.80206	4	3037.74	-5.48702	0.773171	0.893796	0.833483	0.833104	1.11347	1.1997	1.21874	1.20922	1.07693	0.821713	0.999545	1.33592	1.33653	0.890594	0.679539	0.763017	1.4508	1.29267	0.737976
yAAIcSPLLYPVVMSNR	E1BFC7	Olfactory receptor	LOC783514	N-Term(iTRAQ8plex); Y1(Phospho); C5(Carbamidomethyl)	0.915045	Y(1): 91.5; S(6): 4.2; Y(10): 4.2; S(15): 0.0	98.5891	2.40019	3	2338.16	-0.203075	0.980688	0.917078	0.948883	0.901665	1.46085	1.0572	1.06874	1.06297	0.981221	0.821843	0.950239	1.53955	1.62017	0.923095	0.773159	0.837572	1.12023	1.08823	0.562578
ksSkLIMELTGGGQESSGLNLGk	Q0IIE1	MYOZ1 protein	MYOZ1	K1(iTRAQ8plex); N-Term(iTRAQ8plex); S2(Phospho); K4(iTRAQ8plex); K23(iTRAQ8plex)	0.5	S(2): 50.0; S(3): 50.0; T(10): 0.0; S(16): 0.0; S(17): 0.0	141.243	7.10924	4	3631.02	0.0415064	1.09686	1.17366	1.13526	1.29833	0.979934	1.01575	1.01867	1.01721	0.995711	0.821977	1.14364	0.863178	0.754767	0.978864	0.808069	0.825517	0.896014	0.766919	0.838808
iESsFDVVSSkLVSGEAIVAIPELNIQQTNNIELQHGER	Q9TTG6	Beta-mannosidase (EC 3.2.1.25)		N-Term(iTRAQ8plex); S4(Phospho); K11(iTRAQ8plex)	0.483732	S(3): 48.4; S(4): 48.4; S(9): 1.6; S(10): 1.6; S(14): 0.0; T(29): 0.0	47.2256	3.55574	5	4952.66	14.3545	0.752916	0.979302	0.866109	0.97251	1.12479	0.952198	0.947901	0.95005	1.08791	0.822031	1.12285	1.29867	1.15659	1.14511	0.865251	0.755607	1.09692	1.11866	0.730828
fINIGDkEcEyNPRFR	Q5H9M6	Dynein heavy chain (Fragment)	Bv2	N-Term(iTRAQ8plex); K7(iTRAQ8plex); C9(Carbamidomethyl); Y11(Phospho)	1	Y(11): 100.0	45.311	2.35289	3	2746.36	-0.0411337	0.725689	0.844721	0.785205	1.35269	1.26692	1.0037	1.00608	1.00489	1.0799	0.822236	1.72272	1.61348	0.936592	1.07465	0.818234	0.761399	1.27978	0.798338	0.649006
gAEYVISPLPNtSAPATQR	E1BN99	ADAM metallopeptidase with thrombospondin type 1 motif 15	ADAMTS15	N-Term(iTRAQ8plex); T12(Phospho)	0.944874	Y(4): 0.0; S(7): 0.0; T(12): 94.5; S(13): 5.2; T(17): 0.3	100.1	2.4078	3	2356.23	18.7337	0.860309	0.937415	0.898862	0.84461	1.10519	1.08541	1.09798	1.0917	1.11935	0.822264	0.939644	1.22954	1.30852	1.02534	0.753199	0.734587	1.21453	1.32529	0.744003
aAQSQLsQGDLVVAIDGVNTDTMTHLEAQNk	G3N3C9	LIM domain binding 3	LDB3	N-Term(iTRAQ8plex); S7(Phospho); K31(iTRAQ8plex)	0.985676	S(4): 1.3; S(7): 98.6; T(20): 0.0; T(22): 0.0; T(24): 0.0	64.2408	2.67393	4	3942.93	-9.63878	0.95725	0.83641	0.89683	0.952315	1.13781	1.13954	1.15272	1.14613	1.09873	0.822306	1.06187	1.2687	1.19478	0.958646	0.717464	0.748414	1.27798	1.15375	0.722708
ltPSLLcGmVAkNSkPAGGPk	E1BLK1	Trinucleotide repeat containing 18	TNRC18	N-Term(iTRAQ8plex); T2(Phospho); C7(Carbamidomethyl); M9(Oxidation); K12(iTRAQ8plex); K15(iTRAQ8plex); K21(iTRAQ8plex)	0.498446	T(2): 49.8; S(4): 49.8; S(14): 0.3	86.353	2.66496	4	3438.89	-12.6363	1.02489	0.877639	0.951265	1.03221	0.996365	1.1664	1.18192	1.17416	1.01288	0.822854	1.0851	1.04741	0.96527	0.862641	0.7008	0.812389	1.23432	0.981271	0.825856
ePQVYVLDPPkEELsk	G3N0V0	Uncharacterized protein		N-Term(iTRAQ8plex); K11(iTRAQ8plex); S15(Phospho); K16(iTRAQ8plex)	0.99974	Y(5): 0.0; S(15): 100.0	97.8678	2.90335	4	2863.56	-0.514272	0.905213	1.02647	0.965844	1.2564	0.980141	1.08004	1.09062	1.08533	1.0437	0.822951	1.30083	1.0148	0.780117	0.961643	0.758248	0.788492	1.12371	0.830706	0.839624
aALtEAGmPEsAGDk	F1N3I3	Ubiquitin conjugating enzyme E2 O	UBE2O	N-Term(iTRAQ8plex); T4(Phospho); M8(Oxidation); S11(Phospho); K15(iTRAQ8plex)	1	T(4): 100.0; S(11): 100.0	55.6442	2.48347	3	2232	-5.59481	1.05217	0.959225	1.0057	0.981609	1.1196	1.10419	1.11434	1.10927	1.11483	0.822953	0.976047	1.11325	1.14057	1.00501	0.741889	0.73819	1.10298	1.13571	0.735043
sSVVLAWLkPDHDGGSRITGYLLEmR	F1N757	Titin	TTN	N-Term(iTRAQ8plex); S1(Phospho); K9(iTRAQ8plex); M25(Oxidation)	0.499415	S(1): 49.9; S(2): 49.9; S(16): 0.0; T(19): 0.1; Y(21): 0.1	40.7192	2.90785	4	3604.86	-6.8595	0.786412	0.824537	0.805474	0.791886	1.34472	1.18272	1.19946	1.19109	1.10426	0.823184	0.98313	1.66947	1.69812	0.927102	0.691119	0.745462	1.47874	1.39447	0.612162
nQVFEFLIRLHStEAPPEEEIYPYIR	E1BPY6	VPS8, CORVET complex subunit	VPS8	N-Term(iTRAQ8plex); T13(Phospho)	0.100801	S(12): 10.1; T(13): 10.1; Y(22): 78.3; Y(24): 1.5	33.7247	2.62157	4	3574.73	-16.243	0.735048	0.903963	0.819505	0.824303	1.27351	1.19205	1.21021	1.20113	1.04434	0.823349	1.00585	1.554	1.54496	0.869462	0.685479	0.788394	1.46568	1.26693	0.646518
dHLPVsQVVVGDTDRQGSEAkLSVGPLR	G3MXA7	Uncharacterized protein		N-Term(iTRAQ8plex); S6(Phospho); K21(iTRAQ8plex)	0.975788	S(6): 97.6; T(13): 0.8; S(18): 0.8; S(23): 0.8	31.2278	2.95125	5	3647.96	5.03683	1.21161	1.1494	1.18051	1.20907	0.919738	0.981141	0.978968	0.980054	1.02681	0.823628	1.0242	0.779104	0.760698	1.0477	0.84039	0.802125	0.830198	0.849252	0.895502
sVIPAIVQNSPDckMLIVSNPVDILTYVVWk	F1MK19	L-lactate dehydrogenase (EC 1.1.1.27)	LDHC	S1(Phospho); N-Term(iTRAQ8plex); C13(Carbamidomethyl); K14(iTRAQ8plex); K31(iTRAQ8plex)	0.0667441	S(1): 6.7; S(10): 6.7; S(19): 28.9; T(26): 28.9; Y(27): 28.9	14.4515	3.62891	6	4491.54	19.3935	0.616555	0.756237	0.686396	0.658258	0.978228	1.30244	1.37643	1.33944	1.0953	0.823759	0.959007	1.42517	1.48609	0.817733	0.615004	0.752084	1.95141	1.66394	0.842093
gPAVRALcQITDSTmLQAIERymk	A0A140T886	Coatomer subunit gamma	COPG1	N-Term(iTRAQ8plex); C8(Carbamidomethyl); M15(Oxidation); Y22(Phospho); M23(Oxidation); K24(iTRAQ8plex)	0.44778	T(11): 44.8; S(13): 5.2; T(14): 5.2; Y(22): 44.8	39.6487	2.96335	4	3472.71	-16.08	1.08171	1.32343	1.20257	2.07902	1.72475	0.800548	0.781174	0.790861	0.650949	0.823944	1.72882	1.43422	0.829598	0.823089	1.04183	1.26576	0.657643	0.313103	0.477717
sSTSSSsSSASR	A0JNI5	CLK4-associating serine/arginine rich protein (Splicing factor, arginine/serine-rich 16)	CLASRP SFRS16	N-Term(iTRAQ8plex); S7(Phospho)	0.997096	S(1): 0.0; S(2): 0.0; T(3): 0.0; S(4): 0.0; S(5): 0.0; S(6): 0.0; S(7): 99.7; S(8): 0.1; S(9): 0.1; S(11): 0.0	127.863	2.52733	3	1514.65	-9.32328	1.1228	0.981467	1.05213	1.95847	0.66468	0.889546	0.883149	0.886347	1.5642	0.824188	1.86143	0.631746	0.339388	1.76477	0.92987	0.526908	0.84243	0.798685	1.23998
eAPFNNFNPscLFPAcR	Q3SZX4	Carbonic anhydrase 3 (EC 4.2.1.1) (Carbonate dehydratase III) (Carbonic anhydrase III) (CA-III)	CA3	N-Term(iTRAQ8plex); S10(Phospho); C11(Carbamidomethyl); C16(Carbamidomethyl)	1	S(10): 100.0	306.431	4.90994	3	2425.08	0.94952	1.15938	1.22225	1.19082	1.19601	1.20486	0.950735	0.946367	0.948551	1.09815	0.824246	1.00436	1.01179	1.0074	1.15771	0.868953	0.750577	0.796554	0.918179	0.684101
rLSPsLYSVVPASQccTPAMLFPAPAARR	A6QLU2	LOC786832 protein (Transmembrane protein 246)	TMEM246 LOC786832	N-Term(iTRAQ8plex); S5(Phospho); C15(Carbamidomethyl); C16(Carbamidomethyl)	0.407746	S(3): 40.8; S(5): 40.8; Y(7): 8.0; S(8): 8.0; S(13): 1.9; T(17): 0.6	23.9234	4.50621	5	3587.75	-14.3233	0.994885	0.974893	0.984889	1.45536	1.31634	0.919487	0.91118	0.915334	1.03021	0.824339	1.47769	1.33654	0.904477	1.1255	0.900589	0.800168	0.929377	0.70787	0.626235
sLPFEmLSFMLtLLATTVTPVFVLsk	E1BNX2	G protein-coupled receptor 149	GPR149	N-Term(iTRAQ8plex); M6(Oxidation); T12(Phospho); S25(Phospho); K26(iTRAQ8plex)	0.087283	S(1): 64.6; S(8): 8.8; T(12): 8.8; T(16): 8.8; T(17): 8.8; T(19): 0.7; S(25): 99.5	37.6945	3.38966	4	3669.88	-10.3197	0.912017	0.934234	0.923126	0.806671	1.12819	1.14032	1.15368	1.147	1.05829	0.824539	0.873848	1.22214	1.39858	0.922655	0.718865	0.779127	1.24252	1.31192	0.730851
aAVVkMHILQAstAER	G5E5C7	Myocardin	MYOCD	N-Term(iTRAQ8plex); K5(iTRAQ8plex); S12(Phospho); T13(Phospho)	1	S(12): 100.0; T(13): 100.0	120.533	2.78228	3	2493.32	11.4714	1.32441	1.14459	1.2345	1.21267	1.25068	0.832076	0.815477	0.823776	0.946344	0.824737	0.982315	1.01311	1.03135	1.14879	1.00117	0.871499	0.667296	0.780383	0.659433
lAmQEFmILPVGAsSFR	Q3ZC09	Beta-enolase (EC 4.2.1.11) (2-phospho-D-glycerate hydro-lyase) (Enolase 3) (Muscle-specific enolase) (MSE) (Skeletal muscle enolase)	ENO3	N-Term(iTRAQ8plex); M3(Oxidation); M7(Oxidation); S14(Phospho)	0.984604	S(14): 98.5; S(15): 1.5	364.377	5.4556	3	2313.14	4.69297	1.06156	0.953651	1.0076	0.859875	1.22676	1.0308	1.03618	1.03349	1.05249	0.824801	0.853386	1.2175	1.42667	1.01839	0.798074	0.783665	1.02569	1.22401	0.67234
sVGQGYGVGQSmRLGLGGNAPVsIPQQSQSVk	E1BCZ9	Activity dependent neuroprotector homeobox	ADNP	N-Term(iTRAQ8plex); M12(Oxidation); S23(Phospho); K32(iTRAQ8plex)	0.189437	S(1): 5.3; Y(6): 18.9; S(11): 18.9; S(23): 18.9; S(28): 18.9; S(30): 18.9	11.8698	4.99269	5	3890.95	-14.6075	1.09392	1.12538	1.10965	1.58386	1.29646	0.87455	0.865425	0.869987	1.01087	0.825073	1.42736	1.16835	0.818545	1.16194	0.948373	0.816197	0.784021	0.638234	0.636403
aySVVGGPPGGPPVR	A8KC70	DVL1 protein (Fragment)	DVL1	N-Term(iTRAQ8plex); Y2(Phospho)	0.5	Y(2): 50.0; S(3): 50.0	108.207	2.31035	3	1793.92	-4.12529	0.978004	1.07545	1.02673	1.18177	1.08712	1.12882	1.14223	1.13552	0.97718	0.825179	1.151	1.05882	0.919908	0.860556	0.726696	0.844449	1.10596	0.82688	0.759053
rRPTPATLVLTSDQSSPEVDEDRIPNPLLkPtLSMSPR	Q32PH3	PPP1R1A protein	PPP1R1A	N-Term(iTRAQ8plex); K30(iTRAQ8plex); T32(Phospho)	0.333333	T(4): 0.0; T(7): 0.0; T(11): 0.0; S(12): 0.0; S(15): 0.0; S(16): 0.0; T(32): 33.3; S(34): 33.3; S(36): 33.3	95.8201	4.02136	5	4902.59	-1.47351	1.074	0.803856	0.93893	1.12202	0.793945	1.18334	1.20124	1.19229	1.15106	0.825297	1.195	0.845585	0.707601	0.965419	0.692196	0.71699	1.26984	1.02588	1.03949
aNLLANNEYyFR	F1N757	Titin	TTN	N-Term(iTRAQ8plex); Y10(Phospho)	0.988657	Y(9): 1.1; Y(10): 98.9	256.505	2.77941	2	1871.9	1.16279	1.20523	1.23369	1.21946	1.53323	1.00232	0.908687	0.901336	0.905012	1.01975	0.82539	1.2573	0.821935	0.65373	1.12678	0.912022	0.809403	0.74214	0.665101	0.823481
iLsEVTRPmSVHMPAAk	F1N4N8	Cerebral dopamine neurotrophic factor	CDNF	N-Term(iTRAQ8plex); S3(Phospho); M9(Oxidation); K17(iTRAQ8plex)	0.999833	S(3): 100.0; T(6): 0.0; S(10): 0.0	88.2453	2.35651	3	2571.38	4.55545	0.85678	0.861161	0.858971	0.931434	1.04243	1.12248	1.13472	1.1286	1.12553	0.82543	1.08436	1.21358	1.11916	0.997276	0.731372	0.73337	1.3139	1.20838	0.791835
cPVtQGNcTkLNLGRVTLSNVsER	F1N157	Integrin subunit alpha 11	ITGA11	N-Term(iTRAQ8plex); C1(Carbamidomethyl); T4(Phospho); C8(Carbamidomethyl); K10(iTRAQ8plex); S22(Phospho)	0.0086369	T(4): 12.0; T(9): 87.0; T(17): 47.2; S(19): 47.2; S(22): 6.7	24.6849	3.1635	4	3471.68	-7.98449	0.934987	0.906922	0.920955	1.05394	1.0996	1.06279	1.07475	1.06877	1.1308	0.825572	1.1444	1.19398	1.04333	1.05804	0.772453	0.730077	1.1605	1.07293	0.75079
vGGAIPTPQGFYGEVMSPLFPkPyPNNFER	F1N0N3	Uncharacterized protein		N-Term(iTRAQ8plex); K22(iTRAQ8plex); Y24(Phospho)	0.470163	T(7): 0.1; Y(12): 5.8; S(17): 47.0; Y(24): 47.0	49.1011	2.93289	4	3998.05	6.99754	0.937557	0.890997	0.914277	0.920656	1.0437	1.15488	1.17183	1.16335	0.934478	0.825619	1.00698	1.14155	1.13364	0.803263	0.709689	0.883508	1.27243	1.01501	0.791054
sSLGsWVPTITAEDILQLPsLR	E1B9W2	Colony stimulating factor 3 receptor	CSF3R	N-Term(iTRAQ8plex); S5(Phospho); S20(Phospho)	0.0373184	S(1): 48.1; S(2): 48.1; S(5): 3.7; T(9): 0.0; T(11): 0.0; S(20): 100.0	74.2915	2.5508	3	2847.46	12.7596	0.896781	0.947682	0.922231	0.788744	1.28062	1.18099	1.19739	1.18919	0.884812	0.825679	0.855256	1.38861	1.62362	0.744045	0.69432	0.933169	1.28947	1.1218	0.644748
kPDTLGPNtRLykWIPQNDLLGHPk	M0QW17	UDP-glucuronosyltransferase (EC 2.4.1.17)	LOC100140261	N-Term(iTRAQ8plex); K1(iTRAQ8plex); T9(Phospho); Y12(Phospho); K13(iTRAQ8plex); K25(iTRAQ8plex)	0.333333	T(4): 66.7; T(9): 66.7; Y(12): 66.7	12.6338	2.75357	5	4278.36	7.74403	0.889664	0.880582	0.885123	1.09979	0.956415	1.03941	1.04605	1.04273	1.22446	0.8258	1.24253	1.08055	0.869636	1.17428	0.791962	0.674422	1.17806	1.11336	0.863432
iTISHtGR	E1BNV1	Myosin binding protein C, fast type	MYBPC2	N-Term(iTRAQ8plex); T6(Phospho)	0.99967	T(2): 0.0; S(4): 0.0; T(6): 100.0	162.014	2.68312	3	1268.66	-2.32838	1.67341	1.43473	1.55407	1.72913	1.24461	0.638103	0.633595	0.635849	0.932452	0.825825	1.11264	0.800871	0.719791	1.46647	1.29878	0.885649	0.40915	0.53926	0.66352
mNDDGtVQSSVAVGTPDYISPEILQAmEDGMGk	E1BP72	CDC42 binding protein kinase beta	CDC42BPB	M1(Oxidation); N-Term(iTRAQ8plex); T6(Phospho); M27(Oxidation); K33(iTRAQ8plex)	0.189859	T(6): 19.0; S(9): 19.0; S(10): 19.0; T(15): 19.0; Y(18): 5.1; S(20): 19.0	15.3302	3.65704	6	4176	17.1445	0.574536	0.706449	0.640493	0.526079	1.08365	1.06857	1.08192	1.07524	1.17702	0.826095	0.821366	1.6919	2.05987	1.09465	0.768286	0.701853	1.67878	2.23735	0.762325
gSEYEGNDPTDQEtLAFPGHVAAFk	E1BP31	Ankyrin repeat domain 42	ANKRD42	N-Term(iTRAQ8plex); T14(Phospho); K25(iTRAQ8plex)	0.92033	S(2): 0.6; Y(4): 0.6; T(10): 6.8; T(14): 92.0	72.7469	2.73503	4	3368.55	-11.8647	0.919338	0.969942	0.94464	1.3802	1.30046	1.01284	1.01583	1.01434	0.959699	0.82628	1.46109	1.37667	0.942222	0.946134	0.814601	0.860978	1.07378	0.695333	0.635377
aGQRINsAPQQIEVFPPFRLIPR	F1MPW7	Nucleoporin 210	NUP210	N-Term(iTRAQ8plex); S7(Phospho)	1	S(7): 100.0	65.3527	3.00622	4	3018.68	14.2004	0.703722	0.814008	0.758865	0.689319	0.932331	1.31848	1.41512	1.3668	1.10864	0.826335	0.908356	1.22859	1.35254	0.811123	0.604577	0.745358	1.80111	1.60831	0.886311
nLTEEMAGLDEtIAk	Q9BE40;F1MRC2	Myosin-1 (Myosin heavy chain 1) (Myosin heavy chain 2x) (MyHC-2x) (Myosin heavy chain, skeletal muscle, adult 1)	MYH1	N-Term(iTRAQ8plex); T12(Phospho); K15(iTRAQ8plex)	1	T(3): 0.0; T(12): 100.0	303.549	4.38229	3	2323.17	-1.74409	0.958982	1.00312	0.981053	1.19718	1.05832	1.09273	1.10561	1.09917	1.04835	0.826412	1.22031	1.07876	0.884009	0.953764	0.751853	0.788301	1.1204	0.875676	0.78087
gGLPLDEVtLAEVLAAQGYLtGIAGk	Q08DD1	Arylsulfatase A (ASA) (EC 3.1.6.8) (Cerebroside-sulfatase)	ARSA	N-Term(iTRAQ8plex); T9(Phospho); T21(Phospho); K26(iTRAQ8plex)	0.875562	T(9): 99.9; Y(19): 12.4; T(21): 87.7	40.2587	2.89359	4	3324.68	-18.0552	0.876966	0.860244	0.868605	1.17853	1.18909	1.0101	1.01298	1.01154	1.14098	0.826588	1.3568	1.36896	1.00896	1.12796	0.817161	0.724457	1.16455	0.968138	0.695145
aVQGGAAAPVVGTVQGPVPGmPPMtQAPR	Q2KIR1	U1 small nuclear ribonucleoprotein A (U1 snRNP A) (U1-A) (U1A)	SNRPA	N-Term(iTRAQ8plex); M21(Oxidation); T25(Phospho)	0.5	T(13): 50.0; T(25): 50.0	11.2426	2.64466	4	3141.63	11.9411	1.08211	1.06704	1.07458	1.21471	0.907364	1.19195	1.21008	1.20101	0.810258	0.826727	1.1304	0.844391	0.746983	0.674646	0.688359	1.02033	1.11766	0.667041	0.911131
aLsLGsLEPkLAGQmINQVSR	F1MRZ3	Adhesion G protein-coupled receptor G2	ADGRG2	N-Term(iTRAQ8plex); S3(Phospho); S6(Phospho); K10(iTRAQ8plex); M15(Oxidation)	0.460966	S(3): 53.9; S(6): 92.2; S(20): 53.9	35.267	2.64058	4	2996.56	4.71322	0.920031	0.950252	0.935141	1.08902	0.974533	1.16561	1.18082	1.17322	1.02202	0.826917	1.16455	1.04212	0.894871	0.871129	0.704828	0.809097	1.25459	0.93848	0.848526
aIGtPSVGVLLkQLVPLMRLEGIEItEsLVLGFGR	F1MYQ7	FRY microtubule binding protein	FRY	N-Term(iTRAQ8plex); T4(Phospho); K12(iTRAQ8plex); T26(Phospho); S28(Phospho)	0.696085	T(4): 81.1; S(6): 30.4; T(26): 94.3; S(28): 94.3	28.8048	3.11098	6	4554.45	0.74326	0.858119	1.06502	0.961568	0.942167	1.11738	1.06088	1.07285	1.06686	1.0977	0.826921	0.979823	1.16204	1.18597	1.0289	0.775096	0.753324	1.1095	1.16508	0.740055
aLDFSLDGNVNLTELtLALENELLVtk	G3MYK5	Ninein	NIN	N-Term(iTRAQ8plex); T16(Phospho); T26(Phospho); K27(iTRAQ8plex)	0.425142	S(5): 12.1; T(13): 46.4; T(16): 46.4; T(26): 95.0	20.5418	2.61267	4	3713.9	-4.36596	0.912423	0.948041	0.930232	0.777909	1.13292	1.09808	1.10936	1.10372	1.08658	0.827027	0.836253	1.21789	1.45636	0.984471	0.749309	0.761128	1.1865	1.3968	0.729997
qkYEEtHAELEAAQk	F1MRC2	Myosin-2	MYH2	N-Term(iTRAQ8plex); K2(iTRAQ8plex); T6(Phospho); K15(iTRAQ8plex)	0.970915	Y(3): 2.9; T(6): 97.1	199.841	5.88119	4	2767.43	-4.26286	1.27269	1.34364	1.30817	0.921382	1.10545	0.966229	0.960369	0.963299	1.02924	0.827546	0.704331	0.845041	1.19978	1.06845	0.859075	0.804036	0.736374	1.11706	0.748604
iGYLcPPAHPVPLtSmELLSxLR	F1MYJ5	Fc receptor like 6	FCRL6	N-Term(iTRAQ8plex); C5(Carbamidomethyl); T14(Phospho); M16(Oxidation); X21(L)	0.316316	Y(3): 31.6; T(14): 31.6; S(15): 31.6; S(20): 5.1	22.9261	3.18022	4	2977.54	-7.02263	0.977576	0.997257	0.987416	0.98875	1.05498	1.08493	1.0963	1.09062	1.11434	0.828052	1.00135	1.06843	1.06698	1.02175	0.759251	0.743086	1.10452	1.12702	0.784898
lsISAQFLSRLQk	E1BK25	WD repeat domain 62	WDR62	N-Term(iTRAQ8plex); S2(Phospho); K13(iTRAQ8plex)	0.499956	S(2): 50.0; S(4): 50.0; S(9): 0.0	86.9649	2.70661	4	2179.22	-9.88622	3.71378	4.2639	3.98884	0.371787	0.251689	0.287865	0.297255	0.29256	0.312286	0.828097	0.0932066	0.0630982	0.676971	1.06742	2.83052	2.65173	0.0733446	0.839959	3.29016
tGAIGDLVIIGERQLVkGItR	F1MKA6	Alanyl-tRNA synthetase 2, mitochondrial	AARS2 AARS	N-Term(iTRAQ8plex); T1(Phospho); K17(iTRAQ8plex); T20(Phospho)	1	T(1): 100.0; T(20): 100.0	59.8065	2.83194	4	2977.61	-13.0517	1.59348	1.13659	1.36504	0.695634	0.666795	1.08125	1.09365	1.08745	1.11306	0.828439	0.509609	0.488481	0.958542	1.02354	0.761817	0.744293	0.796647	1.60006	1.24242
atsRVVtAAARPTTTTAFPTTQRPWTPR	A5PKA3	CCDC80 protein (Coiled-coil domain containing 80)	CCDC80	N-Term(iTRAQ8plex); T2(Phospho); S3(Phospho); T7(Phospho)	0.619813	T(2): 100.0; S(3): 100.0; T(7): 62.0; T(13): 9.4; T(14): 9.4; T(15): 9.4; T(16): 9.4; T(20): 0.3; T(21): 0.0; T(26): 0.0	70.3873	4.47764	5	3586.76	8.18623	0.934762	0.913063	0.923913	1.53892	1.34739	1.01465	1.01814	1.01639	1.08216	0.828452	1.66565	1.45835	0.875544	1.0647	0.815091	0.765558	1.1001	0.703192	0.614857
ksGkEAAAAGVDTQEADVLGVGAAIGAPQVk	E1BF27	Solute carrier family 38 member 10	SLC38A10	K1(iTRAQ8plex); N-Term(iTRAQ8plex); S2(Phospho); K4(iTRAQ8plex); K31(iTRAQ8plex)	0.5	S(2): 50.0; T(13): 50.0	31.3701	3.72348	5	4205.34	2.77055	0.965197	1.07226	1.01873	1.07727	1.08281	1.04829	1.05793	1.05311	1.14485	0.828986	1.05747	1.0629	1.00514	1.08711	0.787179	0.724101	1.03375	1.06273	0.76559
lVEEEGSVGAPtPGLLLIGkmGLNQALk	F6RG63	C-type lectin domain family 18 member C precursor	CLEC18C	N-Term(iTRAQ8plex); T12(Phospho); K20(iTRAQ8plex); M21(Oxidation); K28(iTRAQ8plex)	0.5	S(7): 50.0; T(12): 50.0	36.1324	3.63492	6	3843.19	11.3079	0.736105	0.801252	0.768678	0.668015	0.770173	1.39213	1.47781	1.43497	1.01457	0.830001	0.869043	1.00195	1.15293	0.707034	0.578411	0.818081	1.8668	1.51879	1.07768
aEYVFIVDsEGEEEVPGR	E1BQ40	Muscular LMNA interacting protein	MLIP	N-Term(iTRAQ8plex); S9(Phospho)	0.999942	Y(3): 0.0; S(9): 100.0	130.655	2.24545	2	2409.12	0.291725	0.950618	1.00672	0.978671	1.19655	0.944666	1.15951	1.17684	1.16817	1.04705	0.830116	1.22263	0.965254	0.789489	0.896313	0.710612	0.792816	1.19363	0.875052	0.87874
dtGPPPPAAkPSVPPPsAEPQIAtPVk	P22439	Pyruvate dehydrogenase protein X component (Dihydrolipoamide dehydrogenase-binding protein of pyruvate dehydrogenase complex) (E3-binding protein) (E3BP) (proX)	PDHX PDX1	N-Term(iTRAQ8plex); T2(Phospho); K10(iTRAQ8plex); S17(Phospho); T24(Phospho); K27(iTRAQ8plex)	0.700378	T(2): 86.5; S(12): 30.0; S(17): 86.5; T(24): 97.0	32.0798	2.77957	4	3798.88	-11.5971	0.821179	0.928757	0.874968	0.834583	0.903481	1.27417	1.32376	1.29897	0.974776	0.830123	0.953843	1.03259	1.08255	0.750425	0.639064	0.851603	1.48459	1.16798	0.918805
rGLLRPStAILLLEAQAAtGFLVDPVR	E1BF59	Plectin	PLEC	N-Term(iTRAQ8plex); T8(Phospho); T19(Phospho)	0.497131	S(7): 50.3; T(8): 50.3; T(19): 99.4	35.0936	4.4394	5	3341.8	-0.427891	1.15804	1.27161	1.21482	0.842561	1.39973	0.902573	0.897533	0.900053	0.943619	0.830561	0.693567	1.15221	1.66128	1.0484	0.922791	0.880187	0.740892	1.11994	0.593373
mVSLFyGIITPMLNPLIytLRNk	F1MWC9	Olfactory receptor	LOC783002	N-Term(iTRAQ8plex); Y6(Phospho); Y18(Phospho); T19(Phospho); K23(iTRAQ8plex)	0.109375	S(3): 78.1; Y(6): 11.0; T(10): 11.0; Y(18): 99.9; T(19): 99.9	36.8743	3.29049	4	3545.74	-16.6224	0.945119	0.865015	0.905067	0.942889	1.09246	1.09534	1.1068	1.10107	1.14387	0.830852	1.04179	1.20705	1.15863	1.03888	0.754586	0.726349	1.21656	1.21316	0.760534
tGYtIGYSLSLATLLVATAILsLFRkLHcTR	A2VDS6	Vasoactive intestinal peptide receptor 1	VIPR1	T1(Phospho); N-Term(iTRAQ8plex); T4(Phospho); S22(Phospho); K26(iTRAQ8plex); C29(Carbamidomethyl)	0.00186162	T(1): 64.6; Y(3): 64.6; T(4): 64.6; Y(7): 43.6; S(8): 43.6; S(10): 3.9; T(13): 11.0; T(18): 2.9; S(22): 0.9; T(30): 0.3	20.7008	2.87346	5	4288.29	15.6954	0.832672	0.939255	0.885963	0.75745	1.177	1.1707	1.18532	1.17801	1.03752	0.831027	0.854945	1.3285	1.5539	0.88074	0.70545	0.800974	1.32964	1.36976	0.706057
sTAYRRATFHDGIVFsQRPVR	F1MDR8	Neuralized E3 ubiquitin protein ligase 3	NEURL3	N-Term(iTRAQ8plex); S16(Phospho)	0.994939	S(1): 0.2; T(2): 0.2; Y(4): 0.0; T(8): 0.2; S(16): 99.5	49.7446	2.88611	3	2848.49	9.11325	0.804474	0.929387	0.86693	0.864554	1.07046	1.16659	1.18197	1.17428	1.00999	0.831225	0.997258	1.23477	1.23817	0.860092	0.707859	0.823004	1.35453	1.16822	0.77651
rHLPMPLPGELLtLIGAtGISyGVGLkQAFGVDIVGk	E1BFJ3	Solute carrier family 26 member 6	SLC26A6	N-Term(iTRAQ8plex); T13(Phospho); T18(Phospho); Y22(Phospho); K27(iTRAQ8plex); K37(iTRAQ8plex)	0.413555	T(13): 95.4; T(18): 87.3; S(21): 58.6; Y(22): 58.6	18.1954	3.00147	5	4970.68	4.59809	0.676447	0.768688	0.722567	0.756677	1.22061	1.23182	1.25879	1.24531	0.915729	0.831424	1.04721	1.68927	1.61313	0.735345	0.667647	0.907937	1.72345	1.2102	0.681152
lMSLQATEAtVVtLGEDNVIIR	F1MKI1	ATPase copper transporting beta	ATP7B	N-Term(iTRAQ8plex); T10(Phospho); T13(Phospho)	0.792811	S(3): 11.0; T(7): 11.0; T(10): 79.7; T(13): 98.3	55.5578	2.54682	3	2837.43	7.84139	1.11843	1.16912	1.14378	1.40987	1.01606	0.947021	0.940348	0.943684	1.02444	0.831843	1.23265	0.888343	0.720679	1.08558	0.881484	0.811997	0.825061	0.726621	0.818691
vtLVQtLETQR	E1BF59	Plectin	PLEC	N-Term(iTRAQ8plex); T2(Phospho); T6(Phospho)	0.95885	T(2): 100.0; T(6): 95.9; T(9): 4.1	110.586	2.49827	3	1751.84	-16.5745	0.979956	0.794053	0.887004	1.15642	0.772948	0.859981	0.849212	0.854597	1.19714	0.832328	1.30374	0.871414	0.668396	1.40082	0.973942	0.695265	0.963464	1.03521	1.07682
iEELEEEIEAERAsR	Q9BE40;F1MRC2	Myosin-1 (Myosin heavy chain 1) (Myosin heavy chain 2x) (MyHC-2x) (Myosin heavy chain, skeletal muscle, adult 1)	MYH1	N-Term(iTRAQ8plex); S14(Phospho)	1	S(14): 100.0	222.813	4.15289	3	2187.05	1.1084	1.12959	1.15392	1.14176	1.33553	1.178	1.0091	1.01205	1.01057	1.10454	0.832543	1.16972	1.03174	0.882044	1.09299	0.823833	0.753745	0.885104	0.827042	0.706743
iSsWRNSTVGGHPWQVSLk	G3MX30	Ovochymase 1	OVCH1	N-Term(iTRAQ8plex); S3(Phospho); K19(iTRAQ8plex)	0.830502	S(2): 7.6; S(3): 83.1; S(7): 7.6; T(8): 0.8; S(17): 0.8	51.7252	2.78734	4	2827.5	3.69113	0.775562	0.872838	0.8242	0.92321	1.02444	1.29568	1.37066	1.33317	1.05901	0.832589	1.12013	1.24296	1.10965	0.794357	0.624518	0.786193	1.61753	1.1471	0.812722
tPPTAAAALGAPPPLVAAGGPPTPPGQPRSRTtPLGAR	E1BD01	Fibrosin like 1	FBRSL1	N-Term(iTRAQ8plex); T33(Phospho)	0.32598	T(1): 1.4; T(4): 0.4; T(23): 0.4; S(30): 32.6; T(32): 32.6; T(33): 32.6	28.3331	3.50064	6	3951.2	17.3938	0.950429	0.950506	0.950468	0.827525	1.07821	1.18586	1.20407	1.19496	1.08694	0.832813	0.87065	1.1344	1.30294	0.909603	0.696937	0.766199	1.25724	1.31349	0.772402
lLSYVDDEsFIRDVAk	B0JYK6	Alpha-1,4 glucan phosphorylase (EC 2.4.1.1)	PYGM	N-Term(iTRAQ8plex); S9(Phospho); K16(iTRAQ8plex)	1	S(3): 0.0; Y(4): 0.0; S(9): 100.0	282.435	5.69845	4	2558.34	1.01928	1.46932	1.60072	1.53502	1.58548	1.48844	0.586195	0.588229	0.587212	0.871234	0.832981	1.03288	0.969655	0.938792	1.48368	1.41853	0.956093	0.382544	0.549506	0.559633
sLAsGQLVNsNLVck	F1MII5	EPH receptor B1	EPHB1	S1(Phospho); N-Term(iTRAQ8plex); S4(Phospho); S10(Phospho); C14(Carbamidomethyl); K15(iTRAQ8plex)	1	S(1): 100.0; S(4): 100.0; S(10): 100.0	16.6918	2.62346	4	2438.16	6.47083	1.13011	1.1784	1.15426	1.39329	0.965097	1.08007	1.09068	1.08537	0.930612	0.833417	1.20709	0.83612	0.692674	0.857413	0.767863	0.895558	0.940322	0.667923	0.863558
nVTsPIADFPAPPPYSAVTPPPETFSR	A4IFK4	SYNPO2 protein (Synaptopodin 2)	SYNPO2	N-Term(iTRAQ8plex); S4(Phospho)	0.957835	T(3): 4.2; S(4): 95.8; Y(15): 0.0; S(16): 0.0; T(19): 0.0; T(24): 0.0; S(26): 0.0	237.417	7.0618	3	3239.59	-0.589111	0.956309	0.848272	0.90229	0.946699	0.957666	1.13722	1.15009	1.14366	1.13828	0.833828	1.04922	1.06137	1.01158	0.995295	0.729088	0.732535	1.26751	1.20236	0.870687
dHIAFEAAyQIAIDAAAGGmTHSQLFTIAR	E1B736	Zinc finger SWIM-type containing 5	ZSWIM5	N-Term(iTRAQ8plex); Y9(Phospho); M20(Oxidation)	0.310141	Y(9): 31.0; T(21): 7.0; S(23): 31.0; T(27): 31.0	21.353	2.92213	4	3589.78	8.40891	1.22114	0.800406	1.01077	0.844313	0.792676	1.40199	1.51192	1.45695	0.977296	0.834041	0.835314	0.784227	0.938841	0.67078	0.572455	0.853417	1.44143	1.1575	1.05218
eGTIGSVESILSLTPSsHDDGATLVcRAR	E1BPL4	Kirre like nephrin family adhesion molecule 2	KIRREL2	N-Term(iTRAQ8plex); S17(Phospho); C26(Carbamidomethyl)	0.313596	T(3): 0.0; S(6): 0.0; S(9): 0.7; S(12): 0.7; T(14): 31.4; S(16): 31.4; S(17): 31.4; T(23): 4.4	35.4694	3.13731	4	3412.65	-5.85876	0.788397	0.820158	0.804277	0.978272	1.02041	1.21633	1.24286	1.22959	1.25033	0.834051	1.21634	1.26873	1.04307	1.01687	0.678314	0.667064	1.52882	1.2781	0.817369
gHFVTQVAmGkAHtcVLmk	E1BH40	MYC binding protein 2, E3 ubiquitin protein ligase	MYCBP2	N-Term(iTRAQ8plex); M9(Oxidation); K11(iTRAQ8plex); T14(Phospho); C15(Carbamidomethyl); M18(Oxidation); K19(iTRAQ8plex)	1	T(5): 0.0; T(14): 100.0	82.5371	3.57464	4	3139.66	6.83018	0.817948	0.746529	0.782239	0.72423	1.05367	1.2986	1.37165	1.33513	0.996732	0.834306	0.925843	1.34699	1.45488	0.746544	0.624888	0.837041	1.7068	1.37626	0.79181
mVPIQQDSQLRLILLLGLLGmVISLHAPPRtLtR	F1MGC2	Uncharacterized protein	RNASE2	N-Term(iTRAQ8plex); M1(Oxidation); M21(Oxidation); T31(Phospho); T33(Phospho)	0.993961	S(8): 0.2; S(24): 0.5; T(31): 99.5; T(33): 99.8	39.1302	3.07844	5	4289.29	-10.0965	0.803006	0.816738	0.809872	0.766631	1.17337	1.23997	1.26795	1.25396	1.00069	0.834333	0.946607	1.44884	1.53056	0.798029	0.66536	0.833754	1.54834	1.30532	0.711055
qRTGVLLYGPPGTGktLLAGVIAR	E1BPU3	Peroxisomal biogenesis factor 1	PEX1	N-Term(iTRAQ8plex); K15(iTRAQ8plex); T16(Phospho)	0.46714	T(3): 0.2; Y(8): 6.3; T(13): 46.7; T(16): 46.7	30.9267	2.83899	5	3126.81	1.43665	1.29013	1.32919	1.30966	0.907488	0.820854	0.969709	0.96463	0.967169	0.98899	0.83436	0.692919	0.626768	0.904534	1.02256	0.862682	0.843648	0.738489	1.08981	1.01645
sSAVPVtVsVLDVNDNPPVFtRAAYR	E1B969	Dachsous cadherin-related 1	DCHS1	N-Term(iTRAQ8plex); T7(Phospho); S9(Phospho); T21(Phospho)	0.00916024	S(1): 50.0; S(2): 50.0; T(7): 24.6; S(9): 74.0; T(21): 24.4; Y(25): 77.0	10.1756	2.75658	4	3318.53	-5.21972	0.822698	0.83505	0.828874	1.7831	1.16615	1.14006	1.15366	1.14686	0.883715	0.834415	2.15123	1.40691	0.654002	0.770554	0.727566	0.944213	1.38363	0.495606	0.715529
aLAsPEQLAQLPssGVPRLGPPAPNGPSV	Q0IIB5	TSC22 domain family, member 4	TSC22D4	N-Term(iTRAQ8plex); S4(Phospho); S13(Phospho); S14(Phospho)	0.333266	S(4): 100.0; S(13): 66.7; S(14): 66.7; S(28): 66.7	37.2265	2.57669	3	3351.61	0.493754	0.993704	0.897935	0.94582	1.72779	1.43616	0.987954	0.986377	0.987165	0.875317	0.835064	1.82676	1.51843	0.831213	0.886697	0.845921	0.954014	1.04371	0.506612	0.581457
lAtALQk	Q5KR48;Q5KR49;Q5KR47	Tropomyosin beta chain (Beta-tropomyosin) (Tropomyosin-2)	TPM2	N-Term(iTRAQ8plex); T3(Phospho); K7(iTRAQ8plex)	1	T(3): 100.0	210.98	2.39225	3	1432.83	-3.68307	0.685667	0.705399	0.695533	1.87566	1.53816	0.920122	0.912109	0.916116	1.14568	0.835176	2.69672	2.21149	0.820065	1.25059	0.911649	0.728978	1.31714	0.610815	0.542969
lAkLsDGVAVLkVGGTsDVEVNEk	P31081	60 kDa heat shock protein, mitochondrial (EC 3.6.4.9) (60 kDa chaperonin) (Chaperonin 60) (CPN60) (Heat shock protein 60) (HSP-60) (Hsp60) (Mitochondrial matrix protein P1)	HSPD1 HSP60	N-Term(iTRAQ8plex); K3(iTRAQ8plex); S5(Phospho); K12(iTRAQ8plex); S17(Phospho); K24(iTRAQ8plex)	0.883964	S(5): 99.7; T(16): 11.6; S(17): 88.7	63.565	3.25401	5	3805.13	12.8753	0.967783	0.970227	0.969005	0.777254	1.00771	1.18971	1.20874	1.19923	1.00745	0.83528	0.802115	1.03994	1.2965	0.840087	0.696516	0.8291	1.23758	1.29617	0.828891
qVESLGLtTGLAPAPGTPsPPPAPGVPNR	Q2KI85	Smoothelin-like protein 2	SMTNL2	N-Term(iTRAQ8plex); T8(Phospho); S19(Phospho)	2.21284e-10	S(4): 0.0; T(8): 0.0; T(9): 0.0; T(17): 100.0; S(19): 100.0	156.251	6.39608	3	3242.62	0.310119	0.762686	0.85866	0.810673	0.916893	1.14071	1.12093	1.13374	1.12734	1.19837	0.83566	1.13103	1.40711	1.2441	1.06301	0.741269	0.697333	1.39062	1.30699	0.73258
gkEAGSGAsLPPPRVPALPtEAR	E1BLK1	Trinucleotide repeat containing 18	TNRC18	N-Term(iTRAQ8plex); K2(iTRAQ8plex); S9(Phospho); T20(Phospho)	0.857647	S(6): 14.2; S(9): 86.3; T(20): 99.5	41.2977	2.64507	4	3026.62	16.4797	1.18243	0.964357	1.07339	0.668726	1.1873	1.10709	1.11766	1.11238	1.0122	0.835749	0.623003	1.10612	1.77546	0.909947	0.751317	0.825672	1.03632	1.51363	0.703908
sHYVLYGLVAAMQPRMLVtFDEELRPLPVsVR	P56701	26S proteasome non-ATPase regulatory subunit 2 (26S proteasome regulatory subunit RPN1) (26S proteasome regulatory subunit S2) (26S proteasome subunit p97) (Tumor necrosis factor type 1 receptor-associated protein 2)	PSMD2 TRAP2	N-Term(iTRAQ8plex); S1(Phospho); T19(Phospho); S30(Phospho)	0.753495	S(1): 86.8; Y(3): 13.2; Y(6): 13.2; T(19): 86.8; S(30): 100.0	48.9073	2.68295	4	4231.09	8.13702	1.31708	0.505216	0.91115	0.886784	0.77542	1.378	1.44701	1.4125	1.13331	0.835816	0.973258	0.851034	0.874418	0.802339	0.591726	0.737502	1.55024	1.278	1.07789
aVLALEHMFAPVLDGAVStLLGVLmLAGsEFDFIV	F1MVV4	Uncharacterized protein		N-Term(iTRAQ8plex); T19(Phospho); M25(Oxidation); S29(Phospho)	0.499718	S(18): 50.0; T(19): 50.0; S(29): 99.9	47.7502	2.7446	4	4126.14	18.3132	0.991993	0.987712	0.989852	1.20743	1.04518	1.0462	1.05591	1.05105	1.06765	0.836054	1.21981	1.0559	0.865621	1.01579	0.795445	0.783077	1.06183	0.884233	0.799914
tsLAsLR	G5E5B8	Junctophilin 1	JPH1	N-Term(iTRAQ8plex); S2(Phospho); S5(Phospho)	0.499969	T(1): 50.0; S(2): 50.0; S(5): 100.0	73.7335	2.06816	2	1211.57	-2.18447	1.12414	1.21319	1.16866	1.63072	1.14595	0.861202	0.853102	0.857152	0.703583	0.836066	1.39537	0.98056	0.702724	0.820838	0.9754	1.1883	0.733446	0.431456	0.729586
asSPVPATPILQLEDccTHNNSATLSWk	Q29RQ5	E3 ubiquitin-protein ligase TRIM9 (EC 2.3.2.27) (RING-type E3 ubiquitin transferase TRIM9) (Tripartite motif-containing protein 9)	TRIM9	N-Term(iTRAQ8plex); S2(Phospho); C16(Carbamidomethyl); C17(Carbamidomethyl); K28(iTRAQ8plex)	0.920469	S(2): 92.0; S(3): 7.8; T(8): 0.1; T(18): 0.1; S(22): 0.0; T(24): 0.0; S(26): 0.0	81.4432	3.14482	4	3785.82	-7.71232	0.72778	0.827994	0.777887	1.16897	1.23241	1.06858	1.08197	1.07527	1.02535	0.83676	1.50275	1.58431	1.05427	0.953572	0.778185	0.816074	1.3823	0.877137	0.678962
iAVALAVAAIPEGLPAVITtcLALGTRR	F1MGE7;F1MPR3;E1BMQ6	Calcium-transporting ATPase (EC 3.6.3.8)	ATP2A1	N-Term(iTRAQ8plex); T20(Phospho); C21(Carbamidomethyl)	0.44899	T(19): 44.9; T(20): 44.9; T(26): 10.2	17.704	2.83814	4	3201.76	-14.3913	0.82619	0.889485	0.857838	0.836037	1.20159	1.09821	1.10954	1.10388	1.07572	0.83695	0.974586	1.40072	1.43724	0.974489	0.75819	0.778039	1.28681	1.28669	0.696537
aNtEVAQWR	F1MRC2	Myosin-2	MYH2	N-Term(iTRAQ8plex); T3(Phospho)	1	T(3): 100.0	230.869	3.23816	2	1458.7	-1.77725	1.72	1.27251	1.49625	1.2656	0.994252	0.890232	0.883212	0.886722	0.961738	0.837065	0.845849	0.664494	0.785595	1.0846	0.943999	0.870366	0.592628	0.759904	0.841904
sQAQHQHHAAAMFAAPPTLPPPPALPANsLVIPGHPADHELLR	E1BD01	Fibrosin like 1	FBRSL1	N-Term(iTRAQ8plex); S29(Phospho)	0.159027	S(1): 15.9; T(18): 68.2; S(29): 15.9	20.8441	4.89592	7	4887.5	1.10193	0.897372	0.969552	0.933462	0.897791	0.976884	1.2017	1.22237	1.21204	1.04539	0.837113	0.961786	1.04652	1.0881	0.862504	0.690667	0.800769	1.29843	1.1644	0.856922
vPPstLPPQELYEPGLEPsATAk	F1MGT1	Spectrin repeat containing nuclear envelope protein 1	SYNE1	N-Term(iTRAQ8plex); S4(Phospho); T5(Phospho); S19(Phospho); K23(iTRAQ8plex)	0.469976	S(4): 97.0; T(5): 97.0; Y(12): 6.0; S(19): 50.0; T(21): 50.0	52.3617	2.73467	4	3269.52	-14.8623	0.890035	0.694202	0.792118	0.986556	1.28855	1.09076	1.10498	1.09787	1.12827	0.837168	1.24547	1.62671	1.30611	1.02769	0.76254	0.741995	1.38599	1.14364	0.649698
gHVQESRMtIsYAIGkNsTEGR	Q17QT4	RNA pseudouridylate synthase domain-containing protein 1	RPUSD1	N-Term(iTRAQ8plex); T9(Phospho); S11(Phospho); K16(iTRAQ8plex); S18(Phospho)	0.388848	S(6): 1.7; T(9): 96.1; S(11): 85.4; Y(12): 15.6; S(18): 50.6; T(19): 50.6	56.7803	2.67598	4	3269.52	4.34949	0.827922	0.865442	0.846682	1.41966	1.25945	0.976825	0.972936	0.974881	1.03509	0.837561	1.67674	1.48751	0.887147	1.06176	0.859142	0.809169	1.15141	0.729108	0.665022
vGIILtLAmNIMGtLQWAVNSSIDVDSLMRSVSRVFk	F1MN01	Cystic fibrosis transmembrane conductance regulator (EC 3.6.3.49) (ATP-binding cassette sub-family C member 7) (Channel conductance-controlling ATPase) (cAMP-dependent chloride channel)	CFTR	N-Term(iTRAQ8plex); T6(Phospho); M9(Oxidation); T14(Phospho); K37(iTRAQ8plex)	0.00271192	T(6): 1.0; T(14): 6.8; S(21): 15.9; S(22): 44.1; S(27): 44.1; S(31): 44.1; S(33): 44.1	10.1396	3.44476	6	4849.5	-2.66485	0.866934	0.831948	0.849441	0.911901	1.09176	1.19406	1.21152	1.20279	1.12831	0.837719	1.07353	1.28526	1.19723	0.93808	0.696479	0.742452	1.41598	1.23732	0.767314
yTAQDHSDYRYVAAALAVMRNVTQQINER	Q58DL7	Rho guanine nucleotide exchange factor 9 (Collybistin) (Rac/Cdc42 guanine nucleotide exchange factor 9)	ARHGEF9	N-Term(iTRAQ8plex); Y1(Phospho)	0.490426	Y(1): 49.0; T(2): 49.0; S(7): 0.9; Y(9): 0.9; Y(11): 0.1; T(23): 0.0	43.9032	3.11953	4	3767.81	-5.23508	0.902258	0.852752	0.877505	1.18527	0.970993	1.19401	1.211	1.2025	1.03129	0.837892	1.35072	1.10654	0.819219	0.857615	0.696789	0.812473	1.37037	0.870088	0.862923
lykGAkMPSFEESLNQTLVPSSR	F1MKH7	Tudor domain containing 12	TDRD12	N-Term(iTRAQ8plex); Y2(Phospho); K3(iTRAQ8plex); K6(iTRAQ8plex)	0.492383	Y(2): 49.2; S(9): 49.2; S(13): 0.7; T(17): 0.7; S(21): 0.0; S(22): 0.0	51.41	3.29026	4	3574.86	-13.3271	0.805198	0.818039	0.811618	0.912725	1.09691	1.21154	1.23626	1.2239	1.08997	0.83835	1.12457	1.35151	1.2018	0.890572	0.684984	0.769151	1.50797	1.19419	0.764283
lFNHLEtIWRFSPGIPAYPRTcTVDFsIsFEFR	Q1RMM6	Coenzyme Q10 homolog A (S. cerevisiae) (Coenzyme Q10A)	COQ10A	N-Term(iTRAQ8plex); T7(Phospho); C22(Carbamidomethyl); S27(Phospho); S29(Phospho)	0.0197588	T(7): 82.0; S(12): 17.9; Y(18): 18.4; T(21): 76.6; T(23): 68.4; S(27): 18.3; S(29): 18.3	21.5033	4.44219	5	4548.02	-16.5604	1.1351	1.055	1.09505	1.66484	0.947831	1.04692	1.05669	1.0518	0.985083	0.83851	1.52033	0.865562	0.569324	0.936565	0.797211	0.851207	0.96051	0.591699	0.884661
qDVDQASIEPATSGttSESGDADk	G3MX24	Testis expressed 44	TEX44	N-Term(iTRAQ8plex); T15(Phospho); T16(Phospho); K24(iTRAQ8plex)	0.136985	S(7): 4.7; T(12): 33.1; S(13): 33.1; T(15): 33.1; T(16): 45.0; S(17): 45.0; S(19): 6.2	47.3499	2.9235	4	3177.45	15.8414	0.759026	0.725345	0.742185	1.25195	1.1444	1.21953	1.24782	1.23367	1.06976	0.838537	1.68684	1.54193	0.914093	0.867132	0.679707	0.783856	1.66222	0.854474	0.732732
kVVcVMVFLLFIAFNFGPVSISEPPPAsISPRmSR	A4FUY2	ATF6B protein (Activating transcription factor 6 beta)	ATF6B	K1(iTRAQ8plex); N-Term(iTRAQ8plex); C4(Carbamidomethyl); S28(Phospho); M33(Oxidation)	0.315401	S(20): 31.5; S(22): 31.5; S(28): 31.5; S(30): 2.7; S(34): 2.7	15.8655	4.08389	6	4597.48	9.64169	0.774288	0.834565	0.804427	0.76933	1.21406	1.12596	1.13845	1.13221	0.97727	0.838544	0.95637	1.50922	1.57807	0.863155	0.740628	0.858047	1.40747	1.27029	0.690694
fVtYtSVGIcAITFVPMLHR	G3MXX9	Sphingosine-1-phosphate phosphatase 2	SGPP2	N-Term(iTRAQ8plex); T3(Phospho); T5(Phospho); C10(Carbamidomethyl)	0.166638	T(3): 50.0; Y(4): 50.0; T(5): 50.0; S(6): 50.0; T(13): 0.0	88.9096	2.76578	3	2776.33	0.477001	0.822844	0.818374	0.820609	0.784758	1.08036	1.27644	1.32873	1.30259	1.06929	0.838663	0.956312	1.31654	1.37668	0.820898	0.643845	0.784318	1.58734	1.36257	0.776278
rVcIQLVWGAcsIGLIVAMTQVTSVFR	G3MZB9	Olfactory receptor	OR10J1	N-Term(iTRAQ8plex); C3(Carbamidomethyl); C11(Carbamidomethyl); S12(Phospho)	0.854866	S(12): 85.5; T(20): 11.1; T(23): 1.7; S(24): 1.7	42.3287	3.11025	4	3448.77	-8.07716	1.10894	1.01215	1.06055	1.16575	0.948483	0.997034	0.994405	0.995719	1.21078	0.838753	1.09919	0.894333	0.813626	1.21598	0.842359	0.692739	0.938872	1.03863	0.88431
iLAsDkPYILAEELR	F1MRD4	Alpha-actinin-2	ACTN2	N-Term(iTRAQ8plex); S4(Phospho); K6(iTRAQ8plex)	1	S(4): 100.0; Y(8): 0.0	186.114	4.59453	3	2419.35	-0.0938655	0.912266	0.960568	0.936417	1.09638	1.11478	1.08917	1.10269	1.09593	1.10768	0.838937	1.17082	1.19048	1.01679	1.01072	0.765503	0.757383	1.17034	1.0103	0.752556
sRySAGPGREPSGIIEAIcIGWFtAEcIVR	F1MC54	Potassium voltage-gated channel modifier subfamily G member 3	KCNG3	N-Term(iTRAQ8plex); Y3(Phospho); C19(Carbamidomethyl); T24(Phospho); C27(Carbamidomethyl)	0.289215	S(1): 31.8; Y(3): 31.8; S(4): 31.8; S(12): 11.5; T(24): 93.1	21.8143	3.63426	5	3816.79	-2.03778	1.11021	1.3701	1.24016	1.13804	1.04872	1.04974	1.05991	1.05482	0.925907	0.839019	0.917655	0.845633	0.921515	0.877784	0.795411	0.906158	0.850556	0.813601	0.800042
vAkMGPILAtRsLLLVLPFPFmLR	G5E6L3	Olfactory receptor	OR51A7	N-Term(iTRAQ8plex); K3(iTRAQ8plex); T10(Phospho); S12(Phospho); M22(Oxidation)	1	T(10): 100.0; S(12): 100.0	12.01	2.8513	5	3467.9	-9.89245	0.854476	0.73092	0.792698	1.34868	0.916991	1.04458	1.05483	1.0497	1.20656	0.839094	1.70138	1.1568	0.679918	1.14943	0.799364	0.695446	1.32421	0.89462	0.915051
dkFDScSFDLEVLEsTGTTPNIDIR	A6QP89	MYBPC1 protein (Myosin binding protein C, slow type)	MYBPC1	N-Term(iTRAQ8plex); K2(iTRAQ8plex); C6(Carbamidomethyl); S15(Phospho)	0.998892	S(5): 0.0; S(7): 0.0; S(15): 99.9; T(16): 0.1; T(18): 0.0; T(19): 0.0	279.982	4.35022	3	3547.71	-1.37034	0.869647	0.955258	0.912453	1.02233	1.11248	1.13725	1.15068	1.14397	0.991835	0.839107	1.12042	1.21922	1.08818	0.867013	0.733506	0.846015	1.25373	0.970168	0.754269
rRVFGLLERPVLPPPVAIDtASyk	E1BM53	REM2 and RAB like small GTPase 1	CPLANE2 RSG1	N-Term(iTRAQ8plex); T20(Phospho); Y23(Phospho); K24(iTRAQ8plex)	0.333333	T(20): 66.7; S(22): 66.7; Y(23): 66.7	151.611	3.94771	4	3462.95	16.7594	0.852169	0.855453	0.853811	0.920129	0.782916	1.1468	1.16071	1.15375	1.19377	0.839142	1.07767	0.916967	0.850877	1.03468	0.727316	0.702936	1.3513	1.29739	1.07182
aLcyPR	Q9BE40;F1MRC2	Myosin-1 (Myosin heavy chain 1) (Myosin heavy chain 2x) (MyHC-2x) (Myosin heavy chain, skeletal muscle, adult 1)	MYH1	N-Term(iTRAQ8plex); C3(Carbamidomethyl); Y4(Phospho)	1	Y(4): 100.0	132.973	2.33832	2	1163.56	-2.7853	1.83837	1.81815	1.82826	2.33524	0.883683	0.607215	0.608686	0.607951	0.739145	0.839151	1.2773	0.483347	0.378412	1.2158	1.38029	1.1353	0.33253	0.316518	0.949606
sGEANV	Q0IIG5	ATP-dependent 6-phosphofructokinase, muscle type (ATP-PFK) (PFK-M) (EC 2.7.1.11) (6-phosphofructokinase type A) (Phosphofructo-1-kinase isozyme A) (PFK-A) (Phosphohexokinase)	PFKM	N-Term(iTRAQ8plex); S1(Phospho)	1	S(1): 100.0	136.906	2.11147	2	960.431	-3.53033	1.42621	0.9426	1.18441	1.24118	0.771825	0.933601	0.923534	0.928568	1.16545	0.839224	1.04793	0.651655	0.621848	1.2551	0.903783	0.720088	0.783994	0.938983	1.08732
sLGtPVLPVVASTVSAPsVTLGPER	G3MWK0	Chromosome 18 C16orf86 homolog	C18H16orf86	N-Term(iTRAQ8plex); T4(Phospho); S18(Phospho)	0.0628002	S(1): 49.5; T(4): 49.5; S(12): 0.7; T(13): 0.7; S(15): 0.7; S(18): 12.8; T(20): 85.9	30.7311	2.70682	4	2898.54	15.5801	0.879742	0.857504	0.868623	1.04242	0.96646	1.21526	1.24123	1.22824	1.2019	0.839891	1.20008	1.11264	0.927134	0.978552	0.683815	0.698803	1.41401	1.15299	0.869039
sGGHTPkALPGPGGsMGLkNGAGNGAk	E1BPF3	B cell CLL/lymphoma 9	BCL9	N-Term(iTRAQ8plex); K7(iTRAQ8plex); S15(Phospho); K19(iTRAQ8plex); K27(iTRAQ8plex)	0.754253	S(1): 12.3; T(5): 12.3; S(15): 75.4	27.38	2.88904	5	3715.09	19.1041	0.967727	1.01442	0.991076	1.36654	0.979198	0.989889	0.986894	0.988392	1.05516	0.839935	1.37884	0.988015	0.716553	1.06755	0.849799	0.796026	0.997292	0.77214	0.857778
vSLGITtVLtMSTILSGVSASmPQVSYIk	E1B988	Gamma-aminobutyric acid type A receptor rho3 subunit (gene/pseudogene)	GABRR3	N-Term(iTRAQ8plex); T7(Phospho); T10(Phospho); M22(Oxidation); K29(iTRAQ8plex)	0.212144	S(2): 5.4; T(6): 47.3; T(7): 47.3; T(10): 44.9; S(12): 5.1; T(13): 5.1; S(16): 44.9; S(19): 0.0; S(21): 0.0; S(26): 0.0; Y(27): 0.0	91.025	3.26671	4	3767.97	6.62444	0.921851	0.841576	0.881714	0.753479	1.15781	1.22191	1.2508	1.23635	1.09054	0.840483	0.854562	1.31313	1.53662	0.882061	0.679807	0.770704	1.40222	1.44734	0.725926
tRtSQAILQPVLAAEDFTIFkAmmVEk	Q3ZC62	Cilia- and flagella-associated protein 36 (Coiled-coil domain-containing protein 104)	CFAP36 CCDC104	N-Term(iTRAQ8plex); T3(Phospho); K21(iTRAQ8plex); M23(Oxidation); M24(Oxidation); K27(iTRAQ8plex)	0.333333	T(1): 33.3; T(3): 33.3; S(4): 33.3; T(18): 0.0	64.8815	3.44702	5	4063.24	15.7446	0.801052	0.907105	0.854079	1.0504	1.10101	1.116	1.1274	1.1217	1.15356	0.840504	1.22987	1.28912	1.04818	1.0284	0.749313	0.728621	1.31335	1.0982	0.763394
mEDEAEsLEDLGFk	A5PJE3	Fibrinogen alpha chain	FGA	N-Term(iTRAQ8plex); S7(Phospho); K14(iTRAQ8plex)	1	S(7): 100.0	245.737	3.81823	3	2301.08	-0.407011	0.858856	0.96457	0.911713	0.96906	0.951328	1.15206	1.16868	1.16037	1.0603	0.840566	1.0629	1.04345	0.981703	0.913762	0.724395	0.792761	1.27274	1.09416	0.88357
iAGRIIPAIATsTAAVsGLVALEmIk	A4FV03	UBA6 protein	UBA6	N-Term(iTRAQ8plex); S12(Phospho); S17(Phospho); M24(Oxidation); K26(iTRAQ8plex)	0.25249	T(11): 41.4; S(12): 41.4; T(13): 41.4; S(17): 75.7	10.3398	3.49642	5	3350.83	-3.11478	0.675718	0.788588	0.732153	0.728848	0.818606	1.27486	1.32653	1.30069	1.17111	0.840586	0.995486	1.11808	1.12315	0.900375	0.646259	0.717767	1.77653	1.6068	1.02685
amQRLLDTNPEINQsDSQDSRVAPR	E1B7Q7	E3 ubiquitin-protein ligase TRIP12 (EC 2.3.2.26) (HECT-type E3 ubiquitin transferase TRIP12) (Thyroid receptor-interacting protein 12) (TR-interacting protein 12) (TRIP-12)	TRIP12	N-Term(iTRAQ8plex); M2(Oxidation); S15(Phospho)	0.496472	T(8): 49.6; S(15): 49.6; S(17): 0.6; S(20): 0.1	60.0827	4.31991	4	3241.5	-16.4257	0.887977	0.933607	0.910792	1.85206	1.42722	0.917882	0.909998	0.91394	0.941835	0.840597	2.03346	1.56701	0.770612	1.03052	0.919751	0.892511	1.00346	0.508534	0.588976
vLDREQFssYNItVTAk	A5D7Q6	PCDHGA2 protein (Protocadherin gamma subfamily A, 2)	PCDHGA2	N-Term(iTRAQ8plex); S8(Phospho); S9(Phospho); T13(Phospho); K17(iTRAQ8plex)	0.0038635	S(8): 66.6; S(9): 66.6; Y(10): 66.6; T(13): 1.3; T(15): 98.8	36.1591	2.40966	3	2819.35	8.38219	0.797645	0.939529	0.868587	1.08862	1.00593	1.04025	1.04837	1.04431	1.16084	0.840845	1.25333	1.15812	0.924036	1.11159	0.805169	0.724343	1.20231	1.06634	0.835892
fLGSmEVksDDNPDVVYETmR	A5PKI0	APPL1 protein (Adaptor protein, phosphotyrosine interacting with PH domain and leucine zipper 1)	APPL1	N-Term(iTRAQ8plex); M5(Oxidation); K8(iTRAQ8plex); S9(Phospho); M20(Oxidation)	0.0189467	S(4): 0.1; S(9): 1.9; Y(17): 11.7; T(19): 86.3	19.4961	2.73906	4	3152.5	5.83481	0.614609	0.571502	0.593056	1.0263	0.981835	1.248	1.28523	1.26661	1.17356	0.841122	1.73052	1.65555	0.956678	0.926535	0.664072	0.716727	2.13574	1.14349	0.856684
gLEyLDSAGPEAPFPGLPQGLDk	F1MM81	BAH domain and coiled-coil containing 1	BAHCC1	N-Term(iTRAQ8plex); Y4(Phospho); K23(iTRAQ8plex)	0.99997	Y(4): 100.0; S(7): 0.0	115.453	4.37821	4	3059.57	3.81197	1.33687	1.30418	1.32053	1.07092	1.36152	0.924193	0.916608	0.9204	0.809287	0.841211	0.810982	1.03104	1.27135	0.879278	0.913962	1.03945	0.696995	0.755691	0.617849
aYGGELYGPGRPLsPRR	E1BM04	TBK1 binding protein 1	TBKBP1	N-Term(iTRAQ8plex); S14(Phospho)	0.499921	Y(2): 0.0; Y(7): 50.0; S(14): 50.0	48.7225	2.47404	3	2230.12	-10.0821	1.53733	1.73711	1.63722	0.876137	1.33774	0.801986	0.782117	0.792052	0.853817	0.841375	0.535137	0.817077	1.52686	1.07798	1.06227	0.985427	0.483778	0.974524	0.628954
sFAEDkLAtLYLERGPNR	F1N752	Hephaestin like 1	HEPHL1	N-Term(iTRAQ8plex); S1(Phospho); K6(iTRAQ8plex); T9(Phospho)	0.998126	S(1): 100.0; T(9): 99.8; Y(11): 0.2	49.8099	2.62232	3	2848.48	17.6702	0.900252	0.944605	0.922429	0.69969	1.41405	1.05538	1.06591	1.06065	0.909205	0.841421	0.75853	1.53297	2.02097	0.857218	0.793309	0.925447	1.14984	1.29944	0.595042
sLPAPAGALGNTPSSGERR	G3X6D0	FERM and PDZ domain containing 3	FRMPD3	N-Term(iTRAQ8plex); S1(Phospho)	1	S(1): 100.0; T(12): 0.0; S(14): 0.0; S(15): 0.0	84.3102	2.70039	3	2222.16	15.5609	0.975603	1.04283	1.00922	1.0233	1.10884	1.11622	1.12841	1.12231	1.10167	0.841442	1.01396	1.09871	1.08359	0.981607	0.749741	0.763789	1.11206	1.07658	0.758848
mSSIGTGYDLsASTFSPDGRVFQVEYAmk	Q58DU5	Proteasome subunit alpha type-3 (EC 3.4.25.1)	PSMA3	N-Term(iTRAQ8plex); S11(Phospho); M28(Oxidation); K29(iTRAQ8plex)	0.612467	S(2): 2.1; S(3): 2.1; T(6): 0.5; Y(8): 0.5; S(11): 61.2; S(13): 10.5; T(14): 10.5; S(16): 10.5; Y(26): 2.1	34.9787	2.6814	4	3848.8	-10.6105	1.03939	0.880918	0.960152	0.905422	1.0428	1.13028	1.14452	1.1374	1.07609	0.841573	0.942999	1.08608	1.15173	0.946096	0.73991	0.782066	1.1846	1.18849	0.807031
sPGVNSDmLVDHTmPPDEPSGSMk	F1MFC4	Phospholipid-transporting ATPase (EC 3.6.3.1)	ATP8B3	N-Term(iTRAQ8plex); S1(Phospho); M8(Oxidation); M14(Oxidation); K24(iTRAQ8plex)	0.999963	S(1): 100.0; S(6): 0.0; T(13): 0.0; S(20): 0.0; S(22): 0.0	73.7516	2.61284	4	3248.47	-2.26044	0.809187	0.940402	0.874795	0.870522	1.05206	1.06769	1.08092	1.07431	1.06843	0.842016	0.995116	1.20263	1.20854	0.994528	0.783777	0.788089	1.22807	1.22734	0.800351
aEEGGRQsGEsLsSTTLGTPERR	A4FUB3	SOX5 protein (SRY-box 5)	SOX5	N-Term(iTRAQ8plex); S8(Phospho); S11(Phospho); S13(Phospho)	0.000236392	S(8): 98.6; S(11): 24.8; S(13): 24.8; S(14): 24.8; T(15): 24.8; T(16): 3.1; T(19): 99.0	55.13	3.54162	3	2949.32	16.6667	0.792971	0.817522	0.805247	1.1492	1.03152	1.16719	1.18233	1.17476	1.02766	0.842268	1.42714	1.28099	0.897594	0.874783	0.716973	0.819601	1.45888	0.894236	0.816535
vsGLFTkPMHGYNFVVAIPAGAssIDIR	E1BN99	ADAM metallopeptidase with thrombospondin type 1 motif 15	ADAMTS15	N-Term(iTRAQ8plex); S2(Phospho); K7(iTRAQ8plex); S23(Phospho); S24(Phospho)	0.618632	S(2): 93.3; T(6): 9.1; Y(12): 31.9; S(23): 82.8; S(24): 82.8	27.4203	2.75791	4	3795.88	5.15793	0.710264	0.717368	0.713816	0.898949	0.903681	1.20553	1.22906	1.21729	1.22197	0.842412	1.25936	1.26599	1.00526	1.00384	0.692038	0.68939	1.70533	1.35933	0.9322
aVVEQTERsR	Q9BE39;F1N2G0	Myosin-7 (Myosin heavy chain 7) (Myosin heavy chain slow isoform) (MyHC-slow) (Myosin heavy chain, cardiac muscle beta isoform) (MyHC-beta)	MYH7	N-Term(iTRAQ8plex); S9(Phospho)	0.999388	T(6): 0.1; S(9): 99.9	169.756	2.70172	3	1558.78	-3.25221	1.26911	1.26033	1.26472	1.76836	0.984321	0.8383	0.821139	0.82972	1.07933	0.843285	1.39822	0.778292	0.55663	1.30083	1.01635	0.781307	0.65605	0.610355	0.856717
tLDAkGHGVLEmPsGTGk	F1N2P3	General transcription and DNA repair factor IIH helicase subunit XPD	ERCC2	N-Term(iTRAQ8plex); T1(Phospho); K5(iTRAQ8plex); M12(Oxidation); S14(Phospho); K18(iTRAQ8plex)	0.998158	T(1): 100.0; S(14): 99.8; T(16): 0.2	55.4045	2.65163	4	2886.44	-5.58745	0.842389	0.956942	0.899665	1.11736	0.777806	1.22369	1.25355	1.23862	1.16899	0.843328	1.24197	0.864551	0.696112	0.943785	0.680862	0.721416	1.37676	1.04621	1.08424
lyyLRNGERISVSAAsk	Q3T112	Proteasome subunit beta type-8 (EC 3.4.25.1) (Proteasome subunit beta-5i)	PSMB8	N-Term(iTRAQ8plex); Y2(Phospho); Y3(Phospho); S16(Phospho); K17(iTRAQ8plex)	0.912408	Y(2): 100.0; Y(3): 99.9; S(11): 0.3; S(13): 8.5; S(16): 91.4	64.5808	2.42278	3	2775.32	-10.8295	0.891251	0.815264	0.853258	1.03678	0.990707	1.14842	1.16251	1.15546	1.11394	0.843382	1.21508	1.16109	0.955566	0.964061	0.729909	0.757118	1.35418	1.07442	0.851293
lksEDGVEGDAGETQSR	F1MCK2	AHNAK nucleoprotein	AHNAK	N-Term(iTRAQ8plex); K2(iTRAQ8plex); S3(Phospho)	1	S(3): 100.0; T(14): 0.0; S(16): 0.0	233.912	4.25993	3	2466.19	-0.902185	1.08808	1.11645	1.10226	1.21152	0.69417	0.974875	0.970008	0.972441	1.34487	0.843604	1.09912	0.629768	0.572975	1.38298	0.867511	0.627278	0.882223	1.11007	1.21527
rPFFPFHSPsR	P02510	Alpha-crystallin B chain (Alpha(B)-crystallin)	CRYAB CRYA2	N-Term(iTRAQ8plex); S10(Phospho)	0.999724	S(8): 0.0; S(10): 100.0	219.107	3.45685	4	1758.87	-2.77366	1.24365	1.0488	1.14622	0.981711	0.801456	1.10006	1.1118	1.10593	1.98979	0.843752	0.856476	0.699215	0.816387	1.7992	0.762935	0.424041	0.964848	2.02686	1.05277
vFQVEyAMkAVENSSTAIGIRck	Q58DU5	Proteasome subunit alpha type-3 (EC 3.4.25.1)	PSMA3	N-Term(iTRAQ8plex); Y6(Phospho); K9(iTRAQ8plex); C22(Carbamidomethyl); K23(iTRAQ8plex)	0.970604	Y(6): 97.1; S(14): 1.4; S(15): 1.4; T(16): 0.2	41.4609	2.94538	4	3593.92	6.708	1.02691	0.994732	1.01082	1.18912	1.1282	0.939875	0.933237	0.936556	1.26866	0.843828	1.17638	1.11613	0.948777	1.3546	0.90099	0.665135	0.926528	1.06689	0.747938
aGGFVWLQsVATVAVsGksPGER	E1B815	Neuronal PAS domain protein 1	NPAS1	N-Term(iTRAQ8plex); S9(Phospho); S16(Phospho); K18(iTRAQ8plex); S19(Phospho)	0.673048	S(9): 85.5; T(12): 32.7; S(16): 85.5; S(19): 96.3	25.6721	2.62577	4	3151.47	-16.8964	0.828304	0.923815	0.87606	1.09822	1.06545	1.14142	1.1551	1.14826	1.11588	0.843828	1.25359	1.21618	0.970162	0.971804	0.734876	0.756198	1.31071	1.01608	0.791993
tIDDLEDELyAQk	Q5KR47	Tropomyosin alpha-3 chain (Gamma-tropomyosin) (Tropomyosin-3)	TPM3	N-Term(iTRAQ8plex); Y10(Phospho); K13(iTRAQ8plex)	1	T(1): 0.0; Y(10): 100.0	270.337	4.13022	3	2241.1	-4.67585	0.803439	0.838189	0.820814	1.03634	1.02134	1.11334	1.12476	1.11905	1.22457	0.843944	1.26257	1.2443	0.985526	1.0943	0.75416	0.689174	1.36334	1.18164	0.826313
lVFAPADEPRtVLERkPLPLGARPAPAAPGVAsR	G3N2N2	Suppressor APC domain containing 2	SAPCD2	N-Term(iTRAQ8plex); T11(Phospho); K16(iTRAQ8plex); S33(Phospho)	1	T(11): 100.0; S(33): 100.0	14.6938	3.15724	5	4288.29	-9.36536	0.81117	0.866342	0.838756	0.725682	1.01552	1.21527	1.24142	1.22834	1.0721	0.843952	0.865189	1.21075	1.3994	0.872802	0.687066	0.787195	1.46448	1.47737	0.831053
dRPLDTSRIASIRMGttVATNALLEQQGER	Q75WB5	5-oxoprolinase (EC 3.5.2.9) (5-oxo-L-prolinase) (5-OPase) (Pyroglutamase)	OPLAH	N-Term(iTRAQ8plex); T16(Phospho); T17(Phospho)	0.763349	T(6): 0.7; S(7): 0.7; S(11): 22.5; T(16): 87.7; T(17): 87.7; T(20): 0.7	59.1982	3.40082	4	3763.88	7.28482	0.909106	0.949604	0.929355	0.948445	1.07203	1.04442	1.05454	1.04948	1.08941	0.844214	1.02054	1.15352	1.13031	1.03804	0.80441	0.774929	1.12926	1.14863	0.787489
aRPEFTLPVHFyGR	B0JYK6	Alpha-1,4 glucan phosphorylase (EC 2.4.1.1)	PYGM	N-Term(iTRAQ8plex); Y12(Phospho)	1	T(6): 0.0; Y(12): 100.0	290.653	5.20543	3	2074.06	0.279851	1.46624	1.53407	1.50016	1.56032	1.17849	0.746684	0.729945	0.738315	0.910283	0.844566	1.04011	0.785577	0.755285	1.23292	1.14391	0.927806	0.492158	0.583394	0.716652
qPAAFIVTQyPLPNtVkDFWR	F1MME1	Uncharacterized protein	PTPRK	N-Term(iTRAQ8plex); Y10(Phospho); T15(Phospho); K17(iTRAQ8plex)	0.917898	T(8): 8.2; Y(10): 91.8; T(15): 100.0	79.0394	2.30041	3	3259.64	-6.0704	0.841734	0.982288	0.912011	1.73754	1.08253	1.02325	1.02768	1.02547	0.937958	0.845116	1.90518	1.18697	0.623025	0.914664	0.824127	0.901017	1.1244	0.539819	0.780685
qSRtNLSsmELPFRNDFAQPQPmk	F1N590	Neuropilin and tolloid like 2	NETO2	N-Term(iTRAQ8plex); T4(Phospho); S8(Phospho); M9(Oxidation); M23(Oxidation); K24(iTRAQ8plex)	0.0218118	S(2): 95.2; T(4): 95.2; S(7): 4.8; S(8): 4.8	32.6155	3.36981	4	3622.76	15.0666	0.930201	1.05901	0.994607	0.956448	1.07054	1.05806	1.06946	1.06376	1.10889	0.845561	0.961635	1.07634	1.11928	1.04242	0.794878	0.762529	1.06953	1.15938	0.789847
mDLLQFLTSLSVLLLSGTGVTDtLRTSLDPSLEIYk	E1BFW1	Coiled-coil domain containing 134	CCDC134	N-Term(iTRAQ8plex); T23(Phospho); K36(iTRAQ8plex)	0.116018	T(8): 11.6; S(9): 11.6; S(11): 11.6; S(16): 11.6; T(18): 11.6; T(21): 3.1; T(23): 11.6; T(26): 11.6; S(27): 11.6; S(31): 3.1; Y(35): 1.0	15.4671	3.01174	5	4628.45	-11.3443	0.713488	0.767617	0.740553	1.25426	1.17934	1.0901	1.10379	1.09694	1.14885	0.845736	1.69368	1.59251	0.940265	1.04732	0.770994	0.736159	1.48125	0.91596	0.717129
lFQcAVcNkFTtDTLDLLGLHmNVER	E1BPV9	Zinc finger homeobox 3	ZFHX3	N-Term(iTRAQ8plex); C4(Carbamidomethyl); C7(Carbamidomethyl); K9(iTRAQ8plex); T12(Phospho); M22(Oxidation)	0.333333	T(11): 33.3; T(12): 33.3; T(14): 33.3	30.9444	3.80675	5	3799.9	3.46174	0.843215	0.896603	0.869909	1.11143	0.957629	1.1159	1.12656	1.12123	1.16207	0.845797	1.27763	1.10084	0.861621	1.03643	0.754348	0.727834	1.2889	1.04557	0.88322
dPSGRSYTtHASESAGHSSGSEEHGANTTSGPMR	Q9TTR5	CD44 protein (Fragment)	cd44	N-Term(iTRAQ8plex); T9(Phospho)	0.194715	S(3): 19.5; S(6): 19.5; Y(7): 19.5; T(8): 19.5; T(9): 19.5; S(12): 0.7; S(14): 0.7; S(18): 0.7; S(19): 0.2; S(21): 0.2; T(28): 0.1; T(29): 0.1; S(30): 0.1	30.4301	2.89122	4	3829.61	-8.21243	0.883347	0.79801	0.840678	0.729945	1.09129	1.17916	1.19592	1.18754	1.21087	0.846008	0.868281	1.29811	1.49504	1.01965	0.712405	0.698677	1.41259	1.65885	0.775233
cYLLSAPGPHAVLLVtQLGRFTAQDLQAWR	A4IFP6	GIMAP1 protein	GIMAP1 LOC512867	N-Term(iTRAQ8plex); C1(Carbamidomethyl); T16(Phospho)	0.400954	Y(2): 9.9; S(5): 9.9; T(16): 40.1; T(22): 40.1	13.2362	3.25775	5	3765.98	5.30083	0.827613	0.850101	0.838857	0.716394	1.02569	1.17629	1.19215	1.18422	1.07638	0.84605	0.854012	1.22273	1.43174	0.908936	0.714437	0.786014	1.41171	1.5025	0.824857
rPPGPsGIPAPtATPAsPAkRNk	F1MT13	PDZ domain containing 2	PDZD2	N-Term(iTRAQ8plex); S6(Phospho); T12(Phospho); S17(Phospho); K20(iTRAQ8plex); K23(iTRAQ8plex)	0.796613	S(6): 96.9; T(12): 96.9; T(14): 20.3; S(17): 85.9	25.789	2.97994	5	3420.79	4.87736	1.04654	1.16426	1.1054	0.991394	1.09088	1.13576	1.14866	1.14221	1.03153	0.846334	0.896865	0.986864	1.10035	0.903104	0.740963	0.820463	1.0333	1.04049	0.775827
aAAHcTFPLHRPQTQALtSVRGGNRLtFGNGtR	A6QQ30	LOC785621 protein	LOC785621	N-Term(iTRAQ8plex); C5(Carbamidomethyl); T18(Phospho); T27(Phospho); T32(Phospho)	0.114438	T(6): 13.4; T(14): 72.2; T(18): 16.5; S(19): 11.5; T(27): 93.2; T(32): 93.2	42.8728	2.91383	4	4136.92	-6.02552	1.03519	0.663294	0.849242	1.98532	1.46589	0.876876	0.867086	0.871981	0.85747	0.84641	2.33776	1.72612	0.738365	0.983359	0.970675	0.987101	1.02678	0.431904	0.577402
tVRLWStQQGNsVR	F1N575	Uncharacterized protein		N-Term(iTRAQ8plex); T1(Phospho); T7(Phospho); S12(Phospho)	0.093241	T(1): 90.7; S(6): 90.7; T(7): 28.0; S(12): 90.7	28.2721	2.40311	3	2175.99	11.12	1.14932	1.23654	1.19293	1.40066	1.09071	0.878849	0.871588	0.875218	0.990989	0.846449	1.17414	0.914313	0.77871	1.13228	0.967129	0.854146	0.733673	0.707515	0.776054
yWASLRNLVVsLMSSmk	F1MP22	Voltage-dependent R-type calcium channel subunit alpha	CACNA1E	N-Term(iTRAQ8plex); S11(Phospho); M16(Oxidation); K17(iTRAQ8plex)	0.997413	Y(1): 0.0; S(4): 0.0; S(11): 99.7; S(14): 0.3; S(15): 0.0	105.906	2.45764	3	2689.4	-2.4454	0.964515	0.900019	0.932267	1.01414	1.16644	1.13014	1.14447	1.13731	1.02451	0.846451	1.08782	1.25119	1.15018	0.900817	0.744258	0.826203	1.21994	1.01022	0.725669
vLsSLEINILGLVIPLGIMLFcYSMIIRTLQHck	Q6PVY5	C-C motif chemokine receptor 4 (Fragment)		N-Term(iTRAQ8plex); S3(Phospho); C22(Carbamidomethyl); C33(Carbamidomethyl); K34(iTRAQ8plex)	0.0632204	S(3): 6.3; S(4): 6.3; Y(23): 29.1; S(24): 29.1; T(29): 29.1	11.7758	3.16047	6	4633.61	16.1637	0.720701	0.722486	0.721594	0.705035	0.890354	1.26365	1.30424	1.28395	1.08386	0.846965	0.977053	1.23387	1.26285	0.844167	0.659658	0.781431	1.77932	1.53732	0.951268
lVtNLSGLLsELkDQMTDQR	Q9TU34	Inositol 1,4,5-trisphosphate receptor type 1 (IP3 receptor isoform 1) (IP3R 1) (InsP3R1) (Type 1 inositol 1,4,5-trisphosphate receptor) (Type 1 InsP3 receptor)	ITPR1	N-Term(iTRAQ8plex); T3(Phospho); S10(Phospho); K13(iTRAQ8plex)	0.817418	T(3): 90.9; S(6): 10.1; S(10): 89.9; T(17): 9.1	49.6622	3.07759	4	3029.55	7.4157	1.02854	1.20964	1.11909	0.661011	0.66163	1.21287	1.2374	1.22514	1.02394	0.847359	0.590668	0.591221	1.00094	0.835775	0.691645	0.82755	1.09476	1.54905	1.28072
aGLLGLLEEmRDERLsR	Q9BE39;F1N2G0	Myosin-7 (Myosin heavy chain 7) (Myosin heavy chain slow isoform) (MyHC-slow) (Myosin heavy chain, cardiac muscle beta isoform) (MyHC-beta)	MYH7	N-Term(iTRAQ8plex); M10(Oxidation); S16(Phospho)	1	S(16): 100.0	199.917	4.17425	4	2358.21	-1.66598	1.1218	1.07701	1.09941	1.1167	0.828126	1.0042	1.00679	1.00549	1.23705	0.847387	1.01573	0.753247	0.741583	1.2303	0.842758	0.685003	0.914576	1.10778	1.02326
fTPkcsQIVIDFDsINSRPSQk	A6QQC3	DCTD protein (dCMP deaminase)	DCTD	N-Term(iTRAQ8plex); K4(iTRAQ8plex); C5(Carbamidomethyl); S6(Phospho); S14(Phospho); K22(iTRAQ8plex)	0.499948	T(2): 50.0; S(6): 50.0; S(14): 100.0; S(17): 0.0; S(20): 0.0	104.585	3.49133	4	3639.88	10.0913	0.996534	0.985302	0.990918	1.0567	1.16019	1.03368	1.03985	1.03677	1.06949	0.847778	1.06638	1.17082	1.09794	1.03156	0.817714	0.792695	1.04627	1.0121	0.730724
iGmVVMVMFLGTLVLLPLSLTLVSSyINIkIHPyER	Q2ABB8	Taste receptor type 2 (Fragment)		N-Term(iTRAQ8plex); M3(Oxidation); Y26(Phospho); K30(iTRAQ8plex); Y34(Phospho)	0.530078	T(12): 6.7; S(19): 10.3; T(21): 16.9; S(24): 16.9; S(25): 16.9; Y(26): 66.2; Y(34): 66.2	22.9537	4.72162	7	4844.67	9.71508	0.814641	0.918045	0.866343	0.693173	1.19185	1.17746	1.19323	1.18534	0.986092	0.848472	0.800114	1.37573	1.71942	0.831904	0.715803	0.860439	1.36822	1.42258	0.711892
qLPSGQMtYVIRQGsLVTNAk	A5PKA0	TRD@ protein (Fragment)	TRD@	N-Term(iTRAQ8plex); T8(Phospho); S15(Phospho); K21(iTRAQ8plex)	0.0705509	S(4): 84.5; T(8): 7.8; Y(9): 7.8; S(15): 91.5; T(18): 8.5	80.522	3.70434	4	3059.57	3.5354	1.37814	1.59668	1.48741	1.57062	1.49399	0.709629	0.691885	0.700757	0.667056	0.849014	1.05594	1.00443	0.951215	0.951908	1.21157	1.27278	0.471126	0.42471	0.568285
hQkFtHFLPRPVDPERVPELyk	E1BP37	Fibroblast growth factor (FGF)	FGF20	N-Term(iTRAQ8plex); K3(iTRAQ8plex); T5(Phospho); Y21(Phospho); K22(iTRAQ8plex)	1	T(5): 100.0; Y(21): 100.0	26.7693	3.16099	4	3806.01	0.811776	1.05971	0.983835	1.02177	0.979657	0.971974	1.12918	1.14337	1.13627	1.06619	0.849034	0.958783	0.951264	0.992158	0.938323	0.747209	0.796324	1.11206	1.08833	0.873515
lGLDGykGVsLANWLcLtk	P04421	Lysozyme C (EC 3.2.1.17) (1,4-beta-N-acetylmuramidase C)	LYZ1	N-Term(iTRAQ8plex); Y6(Phospho); K7(iTRAQ8plex); S10(Phospho); C16(Carbamidomethyl); T18(Phospho); K19(iTRAQ8plex)	1	Y(6): 100.0; S(10): 100.0; T(18): 100.0	124.828	2.44455	3	3260.64	2.10975	0.841239	0.738036	0.789638	1.30796	1.22817	1.02793	1.03273	1.03033	0.980192	0.849404	1.65641	1.55535	0.938991	0.95134	0.824401	0.866569	1.30481	0.749404	0.691604
sSWTLDGEQRTDGQTQALLPVGPVtPGHR	J7SF06	Ig-like receptor B4		N-Term(iTRAQ8plex); T25(Phospho)	0.999928	S(1): 0.0; S(2): 0.0; T(4): 0.0; T(11): 0.0; T(15): 0.0; T(25): 100.0	63.1858	4.88652	5	3487.74	4.4045	0.754869	0.838268	0.796569	0.98012	0.96812	1.24671	1.28316	1.26494	1.11429	0.849477	1.23043	1.21536	0.987757	0.880903	0.671557	0.76235	1.58798	1.13689	0.877449
dLIAWQGVPyPPGGDsLGR	F1N3K0	Dedicator of cytokinesis 2	DOCK2	N-Term(iTRAQ8plex); Y10(Phospho); S16(Phospho)	1	Y(10): 100.0; S(16): 100.0	67.3382	2.4391	3	2462.1	-16.8498	1.12001	1.06095	1.09048	1.19917	1.19448	1.08572	1.09907	1.09239	0.879186	0.849982	1.09967	1.09537	0.996089	0.804825	0.778091	0.966783	1.00176	0.733163	0.711593
lLELILLDQtVRVVtAGsAILQk	F1MX77	Vir like m6A methyltransferase associated	VIRMA	N-Term(iTRAQ8plex); T10(Phospho); T15(Phospho); S18(Phospho); K23(iTRAQ8plex)	1	T(10): 100.0; T(15): 100.0; S(18): 100.0	15.4166	2.76338	5	3341.81	-0.0693888	1.0762	1.19971	1.13796	1.06975	1.24722	1.01994	1.02288	1.02141	1.07352	0.85003	0.940062	1.09601	1.1659	1.05102	0.832212	0.791813	0.897581	1.00353	0.68154
vGNEyVTk	F1MRC2;Q9BE39;F1MZX6;F1N2G0;E1BPX8;A6QPA6	Myosin-2	MYH2	N-Term(iTRAQ8plex); Y5(Phospho); K8(iTRAQ8plex)	1	Y(5): 100.0; T(7): 0.0	223.997	3.33513	2	1597.84	-4.30967	1.37367	1.12145	1.24756	1.3336	0.879138	0.987225	0.985723	0.986474	1.12673	0.850269	1.06897	0.704687	0.659221	1.14218	0.861927	0.754633	0.790724	0.844879	0.967162
dLGPNGHVRYsILTDTDk	E1BKL9	Protocadherin Fat 1 precursor	FAT1	N-Term(iTRAQ8plex); S11(Phospho); K18(iTRAQ8plex)	0.484961	Y(10): 48.5; S(11): 48.5; T(14): 2.8; T(16): 0.2	64.8816	2.54271	3	2689.4	7.37136	0.914606	0.964227	0.939417	0.897431	1.07894	1.09729	1.1087	1.10299	1.02796	0.850356	0.955307	1.14852	1.20225	0.931972	0.770953	0.827228	1.17413	1.14545	0.788142
vGsGQVLPTPTEkDVFRFLGLPYR	E1BHH1	DNA polymerase lambda	POLL	N-Term(iTRAQ8plex); S3(Phospho); K13(iTRAQ8plex)	0.108432	S(3): 10.8; T(9): 78.2; T(11): 10.8; Y(23): 0.1	36.9176	3.32594	5	3364.78	-14.1375	1.0726	1.34436	1.20848	1.05766	1.47097	0.896628	0.891098	0.893863	0.965547	0.850859	0.875199	1.21721	1.39078	1.0802	0.951889	0.881219	0.739658	0.912906	0.578432
nTIRHVAAGAFsDLRALR	Q1RMS4	Leucine-rich repeat and fibronectin type-III domain-containing protein 3 (Synaptic adhesion-like molecule 4)	LRFN3 SALM4	N-Term(iTRAQ8plex); S12(Phospho)	0.994515	T(2): 0.5; S(12): 99.5	45.3397	2.79427	5	2352.23	-11.4079	1.29024	1.12358	1.20691	1.22507	0.931291	1.09903	1.11067	1.10485	0.886224	0.851342	1.01505	0.771631	0.760192	0.802119	0.770547	0.96064	0.915439	0.723405	0.914153
vLNASAIPEGQYIDsk	F1MRC2	Myosin-2	MYH2	N-Term(iTRAQ8plex); S15(Phospho); K16(iTRAQ8plex)	1	S(5): 0.0; Y(12): 0.0; S(15): 100.0	338.752	6.24897	3	2393.26	-0.660108	0.877423	0.888957	0.88319	1.13904	1.04043	1.11123	1.12345	1.11734	1.1441	0.851492	1.28968	1.17804	0.913434	1.02395	0.762071	0.744246	1.26512	1.00445	0.818401
sMANLsILFGQVVRGLsAGAR	G3MYQ9	ATP binding cassette subfamily B member 8	ABCB8	N-Term(iTRAQ8plex); S6(Phospho); S17(Phospho)	0.0073336	S(1): 99.3; S(6): 0.7; S(17): 100.0	74.8625	2.45612	3	2611.28	-12.5994	0.977465	1.06579	1.02163	1.37858	1.03187	0.970116	0.964877	0.967497	1.06457	0.851558	1.3494	1.01003	0.7485	1.10033	0.880166	0.799908	0.947015	0.77222	0.825257
iTLTSVRVDRmPGAAGPGASLPAAsAsASPLR	F6REL8	MICAL like 2	MICALL2	N-Term(iTRAQ8plex); M11(Oxidation); S25(Phospho); S27(Phospho)	0.862101	T(2): 0.0; T(4): 0.0; S(5): 0.0; S(20): 12.1; S(25): 88.1; S(27): 97.8; S(29): 2.0	76.9561	4.03307	5	3557.84	16.4465	0.914995	0.915073	0.915034	0.95726	0.938725	1.12346	1.13635	1.12991	1.07142	0.85156	1.04615	1.02589	0.980638	0.948235	0.753654	0.794796	1.23483	1.11926	0.907144
qSYEVSVLTAVNPQELLNQGDLtER	Q3ZBC5	ZNF410 protein (Zinc finger protein 410)	ZNF410	N-Term(iTRAQ8plex); T23(Phospho)	0.0780704	S(2): 0.0; Y(3): 0.8; S(6): 83.6; T(9): 7.8; T(23): 7.8	72.9225	2.37074	3	3187.58	-1.92344	1.02056	0.922116	0.971338	1.45766	1.18742	0.970049	0.96483	0.96744	1.01871	0.851768	1.50068	1.22245	0.814602	1.05299	0.880436	0.836128	0.995987	0.698862	0.717329
mEIDDLASNVETIsk	F1MRC2	Myosin-2	MYH2	N-Term(iTRAQ8plex); S14(Phospho); K15(iTRAQ8plex)	0.999993	S(8): 0.0; T(12): 0.0; S(14): 100.0	322.866	6.10346	3	2353.17	-3.09692	0.837472	0.892795	0.865134	0.958573	1.07845	1.11842	1.13053	1.12447	1.20317	0.851888	1.10801	1.24658	1.12506	1.06998	0.757587	0.708037	1.29977	1.25517	0.789915
gRPQGEGAsWATNsPRPGGPRPFPsHSPTWEGS	E1BI77	RBBP8 N-terminal like	RBBP8NL	N-Term(iTRAQ8plex); S9(Phospho); S14(Phospho); S25(Phospho)	0.0205193	S(9): 94.3; T(12): 94.3; S(14): 10.8; S(25): 40.7; S(27): 40.7; T(29): 9.6; S(33): 9.6	19.183	3.02693	4	3988.71	-3.85041	1.03975	0.864421	0.952086	0.771902	1.2316	1.18529	1.20334	1.19431	0.971835	0.851901	0.810748	1.29358	1.59554	0.813718	0.713297	0.87659	1.25442	1.25901	0.691704
lLtDDGNkWLyk	P56701	26S proteasome non-ATPase regulatory subunit 2 (26S proteasome regulatory subunit RPN1) (26S proteasome regulatory subunit S2) (26S proteasome subunit p97) (Tumor necrosis factor type 1 receptor-associated protein 2)	PSMD2 TRAP2	N-Term(iTRAQ8plex); T3(Phospho); K8(iTRAQ8plex); Y11(Phospho); K12(iTRAQ8plex)	1	T(3): 100.0; Y(11): 100.0	114.157	2.85935	3	2538.29	-11.06	0.895813	0.936975	0.916394	1.13632	1.00496	1.03608	1.04225	1.03917	1.21263	0.852181	1.23999	1.09664	0.884401	1.16692	0.820061	0.702757	1.13398	1.06716	0.847977
qQWLEPLLQGNIAScFcmtVPk	F1MNX2	Acyl-CoA dehydrogenase family member 11	ACAD11	N-Term(iTRAQ8plex); C15(Carbamidomethyl); C17(Carbamidomethyl); M18(Oxidation); T19(Phospho); K22(iTRAQ8plex)	0.5	S(14): 50.0; T(19): 50.0	27.3605	2.79487	4	3324.71	18.9607	0.814804	0.879462	0.847133	0.970161	1.19897	1.1105	1.12186	1.11618	1.14761	0.852421	1.14523	1.41533	1.23585	1.02816	0.763696	0.742779	1.3176	1.18291	0.71096
lILSDDctIVAyGNLHPQPLQDsPkR	E1BK51	Tripartite motif containing 62	TRIM62	N-Term(iTRAQ8plex); C7(Carbamidomethyl); T8(Phospho); Y12(Phospho); S23(Phospho); K25(iTRAQ8plex)	0.000474338	S(4): 100.0; T(8): 99.8; Y(12): 97.0; S(23): 3.3	11.2461	3.50125	4	3798.85	6.88767	0.924315	0.990917	0.957616	1.04681	0.841457	1.20219	1.22347	1.21283	1.08146	0.852598	1.09314	0.8787	0.803832	0.891681	0.702982	0.788377	1.26651	1.0331	1.01324
aNEMSVsPAsLARLyEEDFk	F1MLA9	Cysteine--tRNA ligase, mitochondrial	CARS2	N-Term(iTRAQ8plex); S7(Phospho); S10(Phospho); Y15(Phospho); K20(iTRAQ8plex)	0.466524	S(5): 53.3; S(7): 53.3; S(10): 93.5; Y(15): 99.8	45.5154	2.53753	3	3105.43	11.9137	0.847453	0.59502	0.721237	1.30194	0.802349	1.27437	1.32429	1.29933	0.99586	0.85274	1.80515	1.11246	0.616272	0.766442	0.656292	0.856285	1.80153	0.764905	1.0628
sLNELRVLLLEANRHsPGPER	E1BGH3	CAP-Gly domain containing linker protein 2	CLIP2	N-Term(iTRAQ8plex); S1(Phospho); S16(Phospho)	1	S(1): 100.0; S(16): 100.0	93.1861	2.75148	3	2864.45	1.04803	1.07174	1.05102	1.06138	1.45933	1.13421	0.941934	0.93667	0.939302	1.03217	0.852807	1.37493	1.06862	0.777215	1.09887	0.907916	0.826228	0.884979	0.707289	0.751893
aLDGSALYTGSALDFVRNNLFTEAAGyR	E1BB91	Collagen type VI alpha 3 chain	COL6A3	N-Term(iTRAQ8plex); Y27(Phospho)	0.879586	S(5): 0.3; Y(8): 0.1; T(9): 0.1; S(11): 0.1; T(22): 11.6; Y(27): 88.0	57.2855	3.2791	4	3376.63	-7.37142	0.927052	0.784849	0.855951	1.00988	0.952843	1.1167	1.1292	1.12295	1.20895	0.852843	1.17984	1.1132	0.94352	1.07658	0.759467	0.705441	1.31193	1.19712	0.89505
aLQHTtQAPQGRWVTVGSFSAPR	M5FKJ6	MCG48762-like	LOC618053 BOS_22646	N-Term(iTRAQ8plex); T6(Phospho)	0.233625	T(5): 6.5; T(6): 23.4; T(15): 23.4; S(18): 23.4; S(20): 23.4	11.7898	2.62013	4	2879.45	-5.15656	1.16023	1.16037	1.1603	1.57998	0.935096	0.861602	0.853355	0.857478	1.11322	0.852857	1.36169	0.805907	0.591842	1.29824	0.99461	0.76612	0.739013	0.704578	0.912052
yLAEVATGEk	A7Z057	14-3-3 protein gamma (YWHAG protein)	YWHAG	N-Term(iTRAQ8plex); Y1(Phospho); K10(iTRAQ8plex)	1	Y(1): 100.0; T(7): 0.0	258.426	4.02779	3	1768.92	-6.50037	1.01504	1.04547	1.03025	0.902947	1.02948	1.20479	1.22688	1.21584	0.996004	0.852878	0.876431	0.999247	1.14013	0.819192	0.701474	0.8563	1.18013	1.10306	0.828456
tGRkPsPPEAAAPRTPVGAPLAAsTPR	G5E5S4	Kinesin family member 26A	KIF26A	N-Term(iTRAQ8plex); T1(Phospho); K4(iTRAQ8plex); S6(Phospho); S24(Phospho)	0.0581318	T(1): 97.4; S(6): 50.2; T(15): 50.2; S(24): 51.1; T(25): 51.1	29.444	3.51548	4	3501.81	14.1408	0.924554	1.01875	0.971652	0.995902	0.849513	1.15407	1.17047	1.16227	1.03819	0.852898	1.02496	0.874297	0.853009	0.893241	0.733821	0.821526	1.19618	1.04246	1.00398
rAFASRmAEIGEHVAPSEAANsLEQAQAAAER	F1MVC0	CAD protein	CAD	N-Term(iTRAQ8plex); M7(Oxidation); S22(Phospho)	0.467667	S(5): 6.5; S(17): 46.8; S(22): 46.8	35.7245	3.9069	5	3768.75	-15.2035	1.33115	1.20634	1.26874	0.988687	0.862297	0.991487	0.988776	0.990131	1.00317	0.852939	0.779264	0.679646	0.872164	1.01316	0.861441	0.850248	0.780402	1.01464	0.989148
hFIGQREEFEtAR	F1MGT1	Spectrin repeat containing nuclear envelope protein 1	SYNE1	N-Term(iTRAQ8plex); T11(Phospho)	1	T(11): 100.0	41.6567	2.53461	3	2003.96	-2.72856	1.05141	1.25757	1.15449	1.26832	1.01521	0.744888	0.727715	0.736301	1.03837	0.853334	1.09859	0.879355	0.800438	1.41024	1.15895	0.821805	0.637771	0.818696	0.840552
lGSNANLPDGGIIGItsRkWcWINYLLk	E1BME4	Catsper channel auxiliary subunit epsilon	CATSPERE	N-Term(iTRAQ8plex); T16(Phospho); S17(Phospho); K19(iTRAQ8plex); C21(Carbamidomethyl); K28(iTRAQ8plex)	0.281442	S(3): 15.6; T(16): 61.5; S(17): 61.5; Y(25): 61.5	20.9134	3.11025	6	4232.2	-6.25881	0.939444	0.895509	0.917476	0.965809	0.994097	1.17805	1.1942	1.18612	1.08287	0.853819	1.05268	1.08351	1.02929	0.912949	0.719839	0.788477	1.29281	1.12121	0.85889
fIPTVGGQLGTAGQGFsYSk	Q0IIE1	MYOZ1 protein	MYOZ1	N-Term(iTRAQ8plex); S17(Phospho); K20(iTRAQ8plex)	0.943031	T(4): 0.0; T(11): 0.0; S(17): 94.3; Y(18): 2.8; S(19): 2.8	232.587	5.8444	3	2703.41	3.12396	1.0001	0.98805	0.994073	1.07723	1.14493	1.06282	1.07478	1.0688	1.04421	0.854265	1.08365	1.15176	1.06285	0.976993	0.799276	0.818097	1.07517	0.969347	0.746129
sGFRGARcEEVIPEEEFDPQNSRPAPR	Q28019	Latent-transforming growth factor beta-binding protein 2 (LTBP-2)	LTBP2	N-Term(iTRAQ8plex); S1(Phospho); C8(Carbamidomethyl)	0.957696	S(1): 95.8; S(22): 4.2	28.0756	2.96744	4	3514.69	13.4267	0.780747	0.957302	0.869025	1.10992	1.04766	1.17307	1.1874	1.18023	1.07001	0.854274	1.2772	1.20556	0.943906	0.90661	0.723819	0.79838	1.35811	0.964041	0.815411
lPPtAMDVPWGLGLLLLLLGIPIAQAEPLyILVtPR	E1B805	Uncharacterized protein	LOC528040	N-Term(iTRAQ8plex); T4(Phospho); Y30(Phospho); T34(Phospho)	1	T(4): 100.0; Y(30): 100.0; T(34): 100.0	13.7699	3.61238	5	4408.43	18.5049	0.89254	1.04116	0.966851	0.963466	0.986008	1.14819	1.16237	1.15528	1.14382	0.854506	0.996499	1.01981	1.0234	0.99008	0.739653	0.747064	1.19489	1.18719	0.866632
lHTFLttSLPAYRAQLLR	E1BL55	Dmx like 1	DMXL1	N-Term(iTRAQ8plex); T6(Phospho); T7(Phospho)	0.329702	T(3): 66.3; T(6): 66.3; T(7): 66.3; S(8): 1.0; Y(12): 0.2	58.8124	2.61437	3	2565.29	-17.423	1.21545	1.33963	1.27754	0.909661	1.22519	1.09277	1.10563	1.0992	0.835825	0.854539	0.71204	0.959025	1.34687	0.760394	0.777419	1.02239	0.860402	0.918831	0.697472
sVVLMSHLGRPDGVPMPDkySLQPVAVELk	Q3T0P6	Phosphoglycerate kinase 1 (EC 2.7.2.3)	PGK1	N-Term(iTRAQ8plex); K19(iTRAQ8plex); Y20(Phospho); K30(iTRAQ8plex)	0.940825	S(1): 0.0; S(6): 0.0; Y(20): 94.1; S(21): 5.9	134.134	7.07968	5	4255.31	-1.11371	1.15519	1.1844	1.1698	1.02689	1.12493	0.975242	0.970644	0.972943	0.967205	0.855279	0.877832	0.961644	1.09548	0.994102	0.879063	0.884279	0.831719	0.941881	0.760296
hNGIDGLIPHQYIVVQDTEDGVVERsSPk	E1BFM0	SLIT-ROBO Rho GTPase-activating protein 2	SRGAP2	N-Term(iTRAQ8plex); S26(Phospho); K29(iTRAQ8plex)	0.984592	Y(12): 0.0; T(18): 0.0; S(26): 98.5; S(27): 1.5	61.5915	3.14597	4	3890.95	-11.2375	0.994542	1.02457	1.00956	1.43758	1.26293	0.91112	0.903812	0.907466	1.08978	0.855525	1.42397	1.25097	0.87851	1.20091	0.942763	0.785042	0.898876	0.758069	0.677415
lVmFGLcGLIIVGTtLMVLVSYGYItLTILR	G5E6B8	Olfactory receptor	LOC530175	N-Term(iTRAQ8plex); M3(Oxidation); C7(Carbamidomethyl); T15(Phospho); T26(Phospho)	0.0712272	T(14): 26.2; T(15): 26.2; S(21): 26.2; Y(22): 26.2; Y(24): 31.7; T(26): 31.7; T(28): 31.7	21.2124	2.99524	5	3910.01	-13.724	0.951828	0.98226	0.967044	0.983443	0.982281	1.07178	1.0854	1.07859	1.17463	0.855685	1.01696	1.01576	0.998819	1.08904	0.793336	0.728475	1.11535	1.1944	0.87112
emAPQSVsPREsYRENk	E1BM20	Prospero homeobox 1	PROX1	N-Term(iTRAQ8plex); M2(Oxidation); S8(Phospho); S12(Phospho); K17(iTRAQ8plex)	0.166667	S(6): 50.0; S(8): 50.0; S(12): 50.0; Y(13): 50.0	24.9531	2.30951	3	2792.32	8.68703	0.799238	1.00691	0.903076	0.959378	1.08895	1.06522	1.07799	1.07161	1.05098	0.855921	1.06235	1.20582	1.13506	0.980751	0.798728	0.814404	1.18662	1.09548	0.786006
amQStALINGMAQVtFNSETAVk	A0A0F6QMJ3	Complement component 5	C5	N-Term(iTRAQ8plex); M2(Oxidation); T5(Phospho); T15(Phospho); K23(iTRAQ8plex)	0.0061741	S(4): 50.0; T(5): 50.0; T(15): 1.2; S(18): 1.2; T(20): 97.5	57.908	2.74717	4	3196.51	-7.014	0.726632	0.76129	0.743961	1.82927	1.50396	0.991191	0.988753	0.989972	0.855469	0.856131	2.45883	2.02155	0.822162	0.864135	0.864803	1.00077	1.33068	0.467656	0.569252
vTmSQVQVQVQNPsAALsGSQILNk	F1MH34	Staufen double-stranded RNA binding protein 1	STAU1	N-Term(iTRAQ8plex); M3(Oxidation); S14(Phospho); S18(Phospho); K25(iTRAQ8plex)	0.0427073	T(2): 86.0; S(4): 71.7; S(14): 25.2; S(18): 11.6; S(20): 5.4	8.98704	2.63401	4	3411.66	-17.5138	0.670141	0.649358	0.659749	0.688572	0.968937	1.20591	1.23006	1.21798	1.14172	0.856168	1.04369	1.46864	1.40717	0.937383	0.702938	0.749894	1.84613	1.6581	0.883616
qMSsFVQNGSTFVk	F1MHT1	Amylo-alpha-1, 6-glucosidase, 4-alpha-glucanotransferase	AGL	N-Term(iTRAQ8plex); S4(Phospho); K14(iTRAQ8plex)	0.999986	S(3): 0.0; S(4): 100.0; S(10): 0.0; T(11): 0.0	232.871	3.877	3	2248.11	-6.51795	1.00238	0.94807	0.975225	0.84295	1.03087	1.1316	1.14532	1.13846	1.08853	0.856202	0.864364	1.05706	1.22293	0.956137	0.752069	0.78657	1.16739	1.29133	0.830564
rGPGAtGLGAPTAGPAEERSGGGAk	Q28838	Alpha-2A adrenergic receptor (Alpha-2A adrenoreceptor) (Alpha-2A adrenoceptor) (Alpha-2AAR) (Alpha-2D adrenergic receptor)	ADRA2A	N-Term(iTRAQ8plex); T6(Phospho); K25(iTRAQ8plex)	0.992005	T(6): 99.2; T(12): 0.8; S(20): 0.0	68.2526	2.36173	3	2910.52	6.60447	0.918938	1.02019	0.969564	1.02366	1.32848	1.03221	1.03752	1.03487	0.968381	0.856857	1.05579	1.37018	1.29777	0.935754	0.827988	0.884835	1.06735	0.945999	0.644992
gscQDVILsTAPLGPQFPFTGVDDR	F2Y8W1	Tyrosinase (Fragment)	TYR	N-Term(iTRAQ8plex); S2(Phospho); C3(Carbamidomethyl); S9(Phospho)	0.497683	S(2): 99.5; S(9): 50.2; T(10): 50.2; T(20): 0.0	96.6369	2.75712	3	3141.48	16.2692	0.912857	0.952396	0.932627	1.17162	1.05842	1.08606	1.09951	1.09278	0.978705	0.857009	1.25625	1.13488	0.903388	0.895608	0.784244	0.875656	1.17173	0.835347	0.809704
iTENAsDADLWLLNscTVkNPAEDHFR	Q1RMI7	CDKAL1 protein (Fragment)	CDKAL1	N-Term(iTRAQ8plex); S6(Phospho); S15(Phospho); C16(Carbamidomethyl); K19(iTRAQ8plex)	0.364582	T(2): 50.8; S(6): 50.8; S(15): 75.4; T(17): 23.0	11.7304	3.15109	4	3884.87	13.9674	0.944023	0.80216	0.873092	1.13028	1.44454	0.936385	0.929665	0.933025	1.09089	0.857077	1.29458	1.65451	1.27803	1.1692	0.9186	0.785664	1.06865	0.965152	0.593323
aTAPVSFNYYGVVTGPAAskIcRSDLR	F1MU85	BRO1 domain and CAAX motif containing	BROX	N-Term(iTRAQ8plex); S19(Phospho); K20(iTRAQ8plex); C22(Carbamidomethyl)	0.0152273	T(2): 0.0; S(6): 0.0; Y(9): 0.0; Y(10): 0.0; T(14): 0.0; S(19): 1.5; S(24): 98.4	38.265	2.73988	4	3588.85	0.00047665	0.926716	0.915892	0.921304	0.839398	0.809866	1.10604	1.116	1.11102	1.17967	0.857593	0.911098	0.879043	0.964818	1.06179	0.771896	0.726978	1.20592	1.40537	1.05893
sPTPEPPAVsPSTPTk	E1BKX3	MYB binding protein 1a	MYBBP1A	N-Term(iTRAQ8plex); S10(Phospho); K16(iTRAQ8plex)	0.32585	S(1): 0.0; T(3): 0.0; S(10): 32.6; S(12): 32.6; T(13): 32.6; T(15): 2.2	60.0794	2.41923	3	2281.2	2.43803	0.944703	0.959336	0.95202	0.903771	1.10105	1.14965	1.16475	1.1572	1.06199	0.857717	0.949319	1.15654	1.21828	0.917729	0.741202	0.807647	1.21552	1.17507	0.779001
ryAEVADAGSIFMDHFtDRDk	F1MBN4	Deleted in autism-related protein 1 homolog precursor	CXHXorf36	N-Term(iTRAQ8plex); Y2(Phospho); T17(Phospho); K21(iTRAQ8plex)	0.499174	Y(2): 99.8; S(10): 50.1; T(17): 50.1	52.3234	2.87566	4	3212.51	11.0501	0.834516	0.81506	0.824788	1.48846	1.35852	1.07052	1.08427	1.07739	0.886835	0.857752	1.80466	1.64711	0.912698	0.82313	0.796136	0.967205	1.30627	0.595805	0.631388
rLEASVGRSEVSLVRPEISTMSGSAtk	G3X6D0	FERM and PDZ domain containing 3	FRMPD3	N-Term(iTRAQ8plex); T26(Phospho); K27(iTRAQ8plex)	0.234052	S(5): 0.0; S(9): 0.0; S(12): 3.2; S(19): 23.4; T(20): 23.4; S(22): 23.4; S(24): 3.2; T(26): 23.4	41.2746	3.20668	5	3535.93	16.171	1.11529	1.03486	1.07508	0.944655	1.22668	0.960128	0.955307	0.957718	0.985253	0.858156	0.878686	1.14101	1.29854	1.02875	0.896043	0.871001	0.890837	1.04298	0.699579
vRAEPtPsPQFPFAETPETFk	F1N757	Titin	TTN	N-Term(iTRAQ8plex); T6(Phospho); S8(Phospho); K21(iTRAQ8plex)	1	T(6): 100.0; S(8): 100.0; T(16): 0.0; T(19): 0.0	116.416	4.19471	3	3144.53	1.07341	0.960489	0.84847	0.904479	1.85058	1.05995	1.01117	1.01424	1.0127	1.00297	0.858225	2.04602	1.17189	0.572767	0.990387	0.847459	0.855685	1.11965	0.541974	0.809682
qcANLLHSGsVQEVAQLQLQLQLLsSR	E1BCR3	Centrosomal protein 152	CEP152	N-Term(iTRAQ8plex); C2(Carbamidomethyl); S10(Phospho); S25(Phospho)	0.142884	S(8): 82.0; S(10): 95.6; S(25): 18.0; S(26): 4.4	30.0156	2.8093	4	3484.69	-13.3554	0.65887	0.745789	0.702329	1.00282	1.16671	1.13749	1.15088	1.14418	1.10912	0.858271	1.42785	1.66119	1.16342	0.96935	0.750116	0.773834	1.62913	1.106	0.735636
esSGTAVAPENRHQPPSTNcFGGRSR	A3KMV3	E3 ubiquitin-protein ligase (EC 2.3.2.26)	WWP2	N-Term(iTRAQ8plex); S2(Phospho); C20(Carbamidomethyl)	0.451845	S(2): 45.2; S(3): 45.2; T(5): 8.5; S(17): 0.3; T(18): 0.3; S(25): 0.6	24.5499	2.67689	4	3183.52	16.4896	0.821281	1.13384	0.977559	2.53042	1.09041	0.861909	0.854387	0.858148	0.874073	0.858272	2.58851	1.11544	0.430921	1.01856	1.00014	0.981923	0.877848	0.345426	0.787108
kDLRsPLIATPTFVAEk	E1B9Y6	Nuclear receptor subfamily 2 group C member 2	NR2C2	N-Term(iTRAQ8plex); K1(iTRAQ8plex); S5(Phospho); K17(iTRAQ8plex)	0.999346	S(5): 99.9; T(10): 0.1; T(12): 0.0	65.9488	2.7896	4	2878.65	-1.76612	0.917529	0.958283	0.937906	0.75478	1.09692	1.14974	1.16483	1.15728	1.12254	0.858445	0.80475	1.16954	1.4533	0.96998	0.741776	0.764734	1.2339	1.48724	0.782594
sLESTVEPGDFsVPR	A6QNY0	TTF1 protein (Transcription termination factor 1)	TTF1	N-Term(iTRAQ8plex); S12(Phospho)	1	S(1): 0.0; S(4): 0.0; T(5): 0.0; S(12): 100.0	107.49	2.32303	3	2003.96	-2.52173	0.994763	0.976054	0.985409	1.02654	0.945645	1.05979	1.07213	1.06596	1.10517	0.859041	1.04174	0.959647	0.921196	1.03679	0.805884	0.777291	1.08175	1.0766	0.908418
aItIFQER	P10096;Q862P5	Glyceraldehyde-3-phosphate dehydrogenase (GAPDH) (EC 1.2.1.12) (Peptidyl-cysteine S-nitrosylase GAPDH) (EC 2.6.99.-)	GAPDH GAPD	N-Term(iTRAQ8plex); T3(Phospho)	1	T(3): 100.0	198.18	2.66761	2	1361.71	-0.993389	1.31618	1.20267	1.25942	1.25896	1.35949	0.881413	0.874108	0.877761	0.850582	0.859049	0.999634	1.07946	1.07985	0.969037	0.978682	1.00995	0.696956	0.675623	0.63189
qcAVVELALDtIk	F1MK99	Unc-13 homolog A	UNC13A	N-Term(iTRAQ8plex); C2(Carbamidomethyl); T11(Phospho); K13(iTRAQ8plex)	1	T(11): 100.0	109.725	2.3866	3	2148.15	-5.52898	0.887473	1.09674	0.992108	0.982536	1.08584	1.03276	1.038	1.03538	1.17198	0.859155	0.990352	1.09447	1.10514	1.13192	0.829795	0.733083	1.04362	1.19281	0.791238
sVAEEPQk	F1MME6	Myomesin-1	MYOM1	N-Term(iTRAQ8plex); S1(Phospho); K8(iTRAQ8plex)	1	S(1): 100.0	172.474	2.18943	2	1575.82	-3.30566	1.13191	1.23541	1.18366	1.49808	1.08058	0.917854	0.909866	0.91386	1.04255	0.859498	1.26563	0.912909	0.721308	1.14082	0.940514	0.824416	0.772061	0.695927	0.795407
gLtYITIFLNIsIVFLFLAVHLNGWkLDR	B2KKJ8	Solute carrier family 24 member 5	Slc24a5	N-Term(iTRAQ8plex); T3(Phospho); S12(Phospho); K26(iTRAQ8plex)	0.360551	T(3): 45.8; Y(4): 45.8; T(6): 23.9; S(12): 84.5	9.59341	3.57687	5	4145.31	12.453	0.865084	0.920916	0.893	1.1311	1.01014	1.06106	1.07314	1.0671	1.22225	0.859519	1.26663	1.13118	0.893063	1.14539	0.805473	0.703229	1.19496	1.08058	0.850888
mALAQWPYLILALLsGLAVSGFPRNPSLLLGk	P56652	Inter-alpha-trypsin inhibitor heavy chain H3 (ITI heavy chain H3) (ITI-HC3) (Inter-alpha-inhibitor heavy chain 3)	ITIH3	N-Term(iTRAQ8plex); S15(Phospho); K32(iTRAQ8plex)	0.326424	Y(8): 2.1; S(15): 32.6; S(20): 32.6; S(27): 32.6	18.1032	3.46455	5	4098.33	1.48428	0.790049	0.842521	0.816285	0.783217	1.04641	1.17488	1.19075	1.18281	1.21253	0.859749	0.95949	1.28192	1.33604	1.02512	0.726867	0.709054	1.44902	1.54814	0.821616
tPtPVPPStPVRSPIPVRtPTPVPPSTPVR	E1B9S3	Selenoprotein V	SELENOV	N-Term(iTRAQ8plex); T3(Phospho); T9(Phospho); T19(Phospho)	1.54906e-07	T(1): 100.0; T(3): 100.0; S(8): 46.9; T(9): 6.2; S(13): 46.9; T(19): 0.0; T(21): 0.0; S(26): 0.0; T(27): 0.0	13.3483	3.70553	4	3671.89	6.83526	0.80879	0.879411	0.8441	0.89173	1.08197	1.14793	1.16208	1.15501	1.06402	0.859938	1.05643	1.28181	1.21334	0.921228	0.744531	0.808194	1.36833	1.19321	0.794786
tRPPPESPSSAAALAEWASIRSR	F1MW73	KIAA1211	KIAA1211	N-Term(iTRAQ8plex); T1(Phospho)	0.99653	T(1): 99.7; S(7): 0.1; S(9): 0.1; S(10): 0.1; S(19): 0.0; S(22): 0.0	58.793	2.41898	3	2821.48	19.2618	1.02909	1.16446	1.09677	0.595222	1.24587	1.0571	1.06855	1.06282	0.906761	0.859966	0.542704	1.13595	2.09312	0.853162	0.809133	0.948394	0.969048	1.5234	0.690252
cVGSSGEDGSDVEVEPGEQLPPEMTVARsSVk	E1BKX9	Cyclin dependent kinase like 5	CDKL5	N-Term(iTRAQ8plex); C1(Carbamidomethyl); S29(Phospho); K32(iTRAQ8plex)	0.166667	S(4): 16.7; S(5): 16.7; S(10): 16.7; T(25): 16.7; S(29): 16.7; S(30): 16.7	12.889	3.25357	5	4020.9	-1.1601	0.662059	0.667259	0.664659	0.559952	1.16417	1.30526	1.39234	1.3488	0.950497	0.860156	0.842466	1.75153	2.07905	0.704697	0.637719	0.904954	2.02932	1.69746	0.73886
sHLVNEVPVLASPDLLSEVSEmk	G3N0C1	Uncharacterized protein		N-Term(iTRAQ8plex); S1(Phospho); M22(Oxidation); K23(iTRAQ8plex)	0.99768	S(1): 99.8; S(12): 0.2; S(17): 0.0; S(20): 0.0	54.3967	3.62026	4	3197.63	-11.64	1.00077	0.925323	0.963045	1.01809	0.906092	1.19071	1.20955	1.20013	0.99836	0.860318	1.05716	0.940861	0.889988	0.831877	0.716855	0.861732	1.24618	0.980617	0.949483
lIsVTYTVITPLLNPVVYsLRNQDVk	G3N162	Olfactory receptor family 10 subfamily J member 3	OR10J3	N-Term(iTRAQ8plex); S3(Phospho); S19(Phospho); K26(iTRAQ8plex)	0.0792567	S(3): 9.5; T(5): 9.5; Y(6): 9.5; T(7): 9.5; T(10): 54.2; Y(18): 21.9; S(19): 85.8	39.8293	3.01563	4	3714.08	18.2858	1.00448	1.09981	1.05214	1.47569	0.932705	0.964259	0.959161	0.96171	1.11912	0.860908	1.40256	0.886481	0.632045	1.16368	0.895185	0.769271	0.914048	0.75837	0.923023
qGFTkLSSPSLGSISsSVGTAQPIRR	G3X6V3	Uncharacterized protein		N-Term(iTRAQ8plex); K5(iTRAQ8plex); S16(Phospho)	0.438173	T(4): 0.0; S(7): 0.0; S(8): 0.2; S(10): 0.2; S(13): 0.8; S(15): 5.6; S(16): 43.8; S(17): 43.8; T(20): 5.6	37.6726	3.89533	5	3349.76	-15.1943	1.22172	1.36549	1.2936	1.05791	1.33771	0.921337	0.913574	0.917456	0.847142	0.861094	0.817798	1.0341	1.26449	0.92336	0.938567	1.01647	0.709225	0.800772	0.643707
rTFGGAPSFPLGsPLsSPVFPR	O62654	Desmin	DES	N-Term(iTRAQ8plex); S13(Phospho); S16(Phospho)	0.491253	T(2): 0.0; S(8): 0.0; S(13): 98.3; S(16): 50.9; S(17): 50.9	298.626	7.13239	3	2738.34	0.221177	0.840148	0.884951	0.86255	0.872265	0.942999	1.1508	1.16693	1.15887	1.19322	0.861146	1.01126	1.09327	1.08109	1.02964	0.743094	0.7217	1.34354	1.36796	0.9132
qHLIymLNLHRPTcIVRAQNGR	Q2KII1	Cyclic AMP-dependent transcription factor ATF-3 (cAMP-dependent transcription factor ATF-3) (Activating transcription factor 3)	ATF3	N-Term(iTRAQ8plex); Y5(Phospho); M6(Oxidation); C14(Carbamidomethyl)	0.88466	Y(5): 88.5; T(13): 11.5	42.178	2.61396	4	3090.64	17.3888	1.1807	0.938371	1.05954	0.892904	0.871897	1.17391	1.1898	1.18185	1.06311	0.861198	0.84273	0.822904	0.976474	0.89953	0.728684	0.810072	1.11544	1.19062	0.987729
aAIASGLHGyNGMLVGmLIAVFSEk	E1BP25	Solute carrier family 14 member 2	SLC14A2	N-Term(iTRAQ8plex); Y10(Phospho); M17(Oxidation); K25(iTRAQ8plex)	0.001934	S(5): 0.0; Y(10): 0.2; S(23): 99.8	10.2874	3.71497	5	3253.64	-19.1122	1.36734	1.08222	1.22478	0.676348	0.97809	1.02885	1.03392	1.03138	1.02407	0.861355	0.552221	0.798585	1.44613	0.992908	0.835147	0.841111	0.842097	1.51411	0.880651
fIYLLGDSTIRQWmEyFk	F1N184	Protein FAM55D	NXPE4 MGC127492 BOS_14363	N-Term(iTRAQ8plex); M14(Oxidation); Y16(Phospho); K18(iTRAQ8plex)	0.912027	Y(3): 0.8; S(8): 7.9; T(9): 0.1; Y(16): 91.2	46.7581	2.66027	4	3014.5	-11.1687	0.956044	0.858479	0.907262	0.967648	0.915271	1.11621	1.1284	1.1223	1.15057	0.86167	1.06656	1.00883	0.945872	1.02518	0.767769	0.748908	1.23702	1.18904	0.941437
mVELtLLSFLLPLAAIVFFNcHILAALR	Q3SAL2	Bradykinin B1 receptor (Fragment)		M1(Oxidation); N-Term(iTRAQ8plex); T5(Phospho); C21(Carbamidomethyl)	0.5	T(5): 50.0; S(8): 50.0	32.961	2.81913	4	3585.98	3.7627	1.02266	1.06438	1.04352	1.28122	0.977812	0.988745	0.986731	0.987738	1.01364	0.861705	1.22778	0.937032	0.763189	1.02622	0.872402	0.850111	0.946543	0.791151	0.881258
fDAGSGmAtIRHPtPLALGQFHTVTLLR	F1MER7	Heparan sulfate proteoglycan 2	HSPG2	N-Term(iTRAQ8plex); M7(Oxidation); T9(Phospho); T14(Phospho)	0.772453	S(5): 3.3; T(9): 92.2; T(14): 82.2; T(23): 5.1; T(25): 17.2	41.5187	2.62078	4	3487.68	-12.1323	0.878968	0.914248	0.896608	0.981812	0.911745	1.10306	1.11319	1.10812	1.182	0.861837	1.09503	1.01688	0.928635	1.06667	0.777746	0.729137	1.2359	1.20389	0.945261
rSPTTtALcLFRmSEIQAR	E1BDY7	Plexin C1	PLXNC1	N-Term(iTRAQ8plex); T6(Phospho); C9(Carbamidomethyl); M13(Oxidation)	0.855111	S(2): 0.0; T(4): 4.8; T(5): 4.8; T(6): 85.5; S(14): 4.8	98.8903	2.68571	3	2638.31	-3.27247	0.965212	0.887923	0.926567	1.00224	0.930562	1.1246	1.1376	1.1311	1.09209	0.861853	1.08167	1.00431	0.928479	0.96551	0.76196	0.789179	1.22074	1.08964	0.926164
qGHALAmWIPGVAPLSsLAQWGTsAAMQVVSR	A4IFB3	Perilipin	PLIN1 PLIN	N-Term(iTRAQ8plex); M7(Oxidation); S17(Phospho); S24(Phospho)	0.0225944	S(16): 79.7; S(17): 15.8; T(23): 15.8; S(24): 15.8; S(31): 73.0	22.9258	2.84221	4	3800.85	3.05214	0.804649	0.785004	0.794826	0.812351	1.06474	1.10934	1.11986	1.1146	1.28082	0.861862	1.02205	1.33959	1.31069	1.14913	0.773246	0.672897	1.40232	1.57669	0.809455
lSNGsLsSRHATLLTRSSGPPAR	F1ME85	Vasopressin V1b receptor	AVPR1B	N-Term(iTRAQ8plex); S5(Phospho); S7(Phospho)	0.0310326	S(2): 11.4; S(5): 50.3; S(7): 14.3; S(8): 14.3; T(12): 10.9; T(15): 33.0; S(17): 33.0; S(18): 33.0	18.8805	3.3095	4	2829.44	9.8402	0.949174	0.837344	0.893259	1.00607	0.984312	1.11094	1.12247	1.1167	1.23049	0.861981	1.12629	1.10193	0.978375	1.1019	0.771899	0.700518	1.25014	1.22307	0.87572
fASHAtFSLsGR	Q2KI85	Smoothelin-like protein 2	SMTNL2	N-Term(iTRAQ8plex); T6(Phospho); S10(Phospho)	0.999177	S(3): 0.1; T(6): 99.9; S(8): 0.0; S(10): 100.0	187.418	2.84533	2	1744.77	-1.18398	1.30412	1.33641	1.32026	1.25385	1.17054	0.979538	0.976485	0.978012	0.948486	0.862138	0.949697	0.886596	0.933557	0.96981	0.881522	0.908963	0.740771	0.75646	0.736532
sSRGSLELQLPELEPPTtLAPGLLAPGR	A6QNY5	CENPT protein	CENPT	N-Term(iTRAQ8plex); T18(Phospho)	0.683211	S(1): 5.1; S(2): 5.1; S(5): 5.1; T(17): 16.4; T(18): 68.3	16.8754	4.11931	5	3283.81	14.5641	1.23584	1.05469	1.14527	1.11725	1.13748	0.829833	0.813977	0.821905	0.952212	0.862567	0.975532	0.993197	1.01811	1.15854	1.04947	0.905856	0.717653	0.852285	0.758316
gVmGGQsAGPQHTEAET	Q76L95	Membrane tethering protein p115 (Fragment)	p115	N-Term(iTRAQ8plex); M3(Oxidation); S7(Phospho)	0.456371	S(7): 45.6; T(13): 8.7; T(17): 45.6	11.8795	2.64511	3	2056.89	-2.8417	1.29276	1.3944	1.34358	1.50661	0.92686	0.875528	0.865776	0.870652	0.978672	0.863039	1.12134	0.689844	0.615195	1.12407	0.991255	0.881847	0.64801	0.649584	0.931142
stTLcSTcILSTYQsFTLTPRTAAWVMLR	F1MG99	Vomeronasal type-1 receptor		N-Term(iTRAQ8plex); T2(Phospho); C5(Carbamidomethyl); C8(Carbamidomethyl); S15(Phospho)	0.174134	S(1): 20.0; T(2): 20.0; T(3): 20.0; S(6): 20.0; T(7): 20.0; S(11): 0.2; T(12): 1.3; Y(13): 1.3; S(15): 87.1; T(17): 10.0; T(19): 0.2; T(22): 0.0	79.4909	3.02396	4	3829.84	7.47417	0.839275	0.925119	0.882197	0.930409	1.1787	1.10771	1.11829	1.113	1.096	0.863052	1.05465	1.3361	1.26687	0.984729	0.77543	0.787455	1.26162	1.17798	0.732205
tSGPRPSGPLRADHGVPLPGsPPPTVALPLPSR	F1MH36	Ubiquitin carboxyl-terminal hydrolase 21	USP21	N-Term(iTRAQ8plex); S21(Phospho)	0.146204	T(1): 4.6; S(2): 4.6; S(7): 4.6; S(21): 14.6; T(25): 57.0; S(32): 14.6	13.0174	3.72667	4	3665.02	15.0168	0.877952	0.980989	0.92947	0.781719	1.0968	1.13807	1.15095	1.14451	1.1006	0.863069	0.841037	1.18002	1.40306	0.96164	0.754097	0.784178	1.23135	1.40793	0.786899
sRsVMTVTADDNVkDYFEcSLSk	Q29RU7	Uncharacterized protein MGC137454	MGC137454	S1(Phospho); N-Term(iTRAQ8plex); S3(Phospho); K14(iTRAQ8plex); C19(Carbamidomethyl); K23(iTRAQ8plex)	0.33333	S(1): 66.7; S(3): 66.7; T(6): 66.7; T(8): 0.0; Y(16): 0.0; S(20): 0.0; S(22): 0.0	71.4642	3.28905	4	3724.84	16.2299	0.817687	0.914938	0.866312	0.773075	1.20159	1.18379	1.20172	1.19276	0.881447	0.863315	0.892374	1.38701	1.55429	0.739001	0.723799	0.97943	1.37682	1.14018	0.718481
yDVPsNAELWQVSWQPFLDGIFPEk	A6QQS1	Eukaryotic translation initiation factor 2A (eIF-2A)	EIF2A	N-Term(iTRAQ8plex); S5(Phospho); K25(iTRAQ8plex)	0.469819	Y(1): 47.0; S(5): 47.0; S(13): 6.0	47.876	2.8497	4	3653.76	-16.0619	0.698839	0.800048	0.749444	0.800931	0.977092	1.2635	1.30352	1.28351	1.23527	0.863465	1.0687	1.30376	1.21994	0.962411	0.672736	0.69901	1.71262	1.54229	0.883709
gVARkLLQADGVADsLQARPDR	F1MMB4	Ciliary rootlet coiled-coil, rootletin family member 2	CROCC2	N-Term(iTRAQ8plex); K5(iTRAQ8plex); S15(Phospho)	1	S(15): 100.0	22.2415	3.01666	4	3024.61	-16.422	0.937961	0.790958	0.86446	0.562753	0.788024	1.33606	1.42415	1.3801	1.10301	0.863515	0.650988	0.911579	1.4003	0.79922	0.625688	0.782874	1.59649	1.96002	1.0958
aPPtYDVLAQMEYLDmVVNETLR	A6QPX5	LOC517246 protein (Fragment)	LOC517246	N-Term(iTRAQ8plex); T4(Phospho); M16(Oxidation)	0.939254	T(4): 93.9; Y(5): 6.1; Y(13): 0.0; T(21): 0.0	93.1681	2.61415	3	3068.45	-4.18481	0.913164	0.804208	0.858686	0.857577	1.25809	1.41565	1.55676	1.48621	1.09784	0.863591	0.998708	1.46513	1.46702	0.738684	0.581071	0.786629	1.73079	1.28016	0.686432
qATTNIYQVQTGSEYTDTsNHsSLk	E1BI41	GIT ArfGAP 2	GIT2	N-Term(iTRAQ8plex); S19(Phospho); S22(Phospho); K25(iTRAQ8plex)	0.00643471	T(3): 0.1; T(4): 0.1; Y(7): 0.1; T(11): 66.3; S(13): 6.7; Y(15): 6.7; T(16): 6.7; T(18): 6.7; S(19): 6.7; S(22): 9.8; S(23): 90.3	49.3523	3.1366	4	3541.64	1.88973	0.962551	1.08142	1.02199	1.08363	1.1892	0.994375	0.99295	0.993663	0.961801	0.863623	1.06032	1.16362	1.09742	0.967935	0.869131	0.897923	0.972286	0.887573	0.726221
aAsLDER	G3N022	SPEG complex locus	SPEG	N-Term(iTRAQ8plex); S3(Phospho)	1	S(3): 100.0	164.362	2.23118	2	1145.55	-4.5451	1.74842	1.7647	1.75656	1.52445	1.12225	0.763655	0.746878	0.755266	0.66152	0.863875	0.86786	0.638892	0.736169	0.875877	1.1438	1.30589	0.42997	0.433942	0.769771
lkVYHsLAGsLQNSGILLk	F1MGT1	Spectrin repeat containing nuclear envelope protein 1	SYNE1	N-Term(iTRAQ8plex); K2(iTRAQ8plex); S6(Phospho); S10(Phospho); K19(iTRAQ8plex)	0.47375	Y(4): 52.5; S(6): 52.5; S(10): 94.8; S(14): 0.2	47.8401	3.25612	5	3113.77	14.6431	1.44051	1.55941	1.49996	0.78024	0.801608	0.960812	0.956572	0.958692	0.95129	0.864081	0.520173	0.534419	1.02739	0.992279	0.901312	0.908326	0.639144	1.21923	1.07793
lTTPPVNtRVLAFLSSVAGDALTRHLGVILPAVMLALk	F1MZT7	GCN1, eIF2 alpha kinase activator homolog	GCN1	N-Term(iTRAQ8plex); T8(Phospho); K38(iTRAQ8plex)	0.60511	T(2): 9.8; T(3): 9.8; T(8): 60.5; S(15): 9.8; S(16): 9.8; T(23): 0.4	49.7916	3.09671	6	4643.69	4.8079	0.767811	0.876605	0.822208	0.896692	1.04055	1.11939	1.13223	1.12581	1.18005	0.864261	1.09059	1.26555	1.16043	1.04817	0.767677	0.732395	1.36926	1.316	0.830583
vNLDSLGESISRLtAPSPQmIQQtLkR	E1BP75	Guanylate cyclase 1 soluble subunit alpha 2	GUCY1A2	N-Term(iTRAQ8plex); T14(Phospho); M20(Oxidation); T24(Phospho); K26(iTRAQ8plex)	0.246976	S(5): 0.6; S(9): 25.0; S(11): 25.0; T(14): 25.0; S(17): 25.0; T(24): 99.3	40.8477	2.69932	4	3766.97	7.00151	0.661782	0.820591	0.741187	0.898775	1.06098	1.17443	1.19051	1.18247	0.944539	0.864271	1.21262	1.43145	1.18047	0.798784	0.730902	0.915018	1.59538	1.05092	0.8146
vLSSsLsAALLELQPItGIkHQLR	A0A140T8A7	Mitochondrial RNA pseudouridine synthase RPUSD4	RPUSD4	N-Term(iTRAQ8plex); S5(Phospho); S7(Phospho); T17(Phospho); K20(iTRAQ8plex)	0.152959	S(3): 52.1; S(4): 52.1; S(5): 52.1; S(7): 52.1; T(17): 91.8	12.5079	3.51079	5	3422.78	-7.79578	1.05112	1.05645	1.05378	0.898227	1.30164	1.12541	1.13838	1.1319	0.951436	0.864303	0.852383	1.2352	1.44912	0.840569	0.763589	0.908419	1.07413	1.05924	0.664012
mGYLPVQTVLEGDNMETPASSPQLsHDDTHsRIEHYASR	A8WFL6	DMD protein	DMD	N-Term(iTRAQ8plex); S25(Phospho); S31(Phospho)	0.116603	Y(3): 4.6; T(8): 4.6; T(17): 7.0; S(20): 13.1; S(21): 30.2; S(25): 30.2; T(29): 30.2; S(31): 44.8; Y(36): 17.7; S(38): 17.7	14.6782	2.97857	5	4833.12	-8.84869	1.015	1.04936	1.03218	1.88692	1.14788	1.025	1.02995	1.02748	0.931233	0.864344	1.82809	1.11209	0.608336	0.906331	0.84123	0.928171	0.995443	0.493521	0.752993
dASIFQWRVLGAGGTGPVPttPSRTPSLSPASSLDV	A6QLB5	EML3 protein (Echinoderm microtubule associated protein like 3)	EML3	N-Term(iTRAQ8plex); T20(Phospho); T21(Phospho)	0.0151535	S(3): 1.3; T(15): 12.3; T(20): 12.3; T(21): 12.3; S(23): 12.3; T(25): 12.3; S(27): 12.3; S(29): 22.6; S(32): 51.2; S(33): 51.2	14.818	2.97016	4	4089.03	5.83938	0.943357	0.952276	0.947817	1.67133	1.48258	0.93508	0.927202	0.931141	0.944769	0.864457	1.76335	1.5642	0.887063	1.01464	0.928384	0.914992	0.982406	0.565279	0.583077
lNSNtQVVLLSAtMPSDVLEVTkkFmR	Q3SZ54	Eukaryotic initiation factor 4A-I (eIF-4A-I) (eIF4A-I) (EC 3.6.4.13) (ATP-dependent RNA helicase eIF4A-1)	EIF4A1	N-Term(iTRAQ8plex); T5(Phospho); T13(Phospho); K23(iTRAQ8plex); K24(iTRAQ8plex); M26(Oxidation)	0.0873365	S(3): 79.6; T(5): 19.6; S(11): 19.6; T(13): 76.8; S(16): 2.2; T(22): 2.2	30.7253	3.00478	6	4110.22	16.5013	1.1541	0.884702	1.0194	0.985726	0.969684	1.1066	1.11697	1.11179	1.16934	0.865199	0.966964	0.951228	0.983726	1.05176	0.778204	0.739906	1.09063	1.18627	0.892248
lGIyERFHLGNLHLTkGWEYMR	A0A0H3V687	Kruppel-associated box-containing zinc-finger protein		N-Term(iTRAQ8plex); Y4(Phospho); K16(iTRAQ8plex)	0.780317	Y(4): 78.0; T(15): 11.0; Y(20): 11.0	19.8436	2.95768	5	3421.78	-3.02201	1.43448	1.2043	1.31939	1.0909	1.33564	0.854936	0.842819	0.848877	0.839017	0.865405	0.826821	1.01232	1.22435	0.988384	1.01947	1.03145	0.643386	0.769105	0.647932
lsDALAVEDEQVVPVPLNVVEsPTSVR	A7MB48	KTN1 protein	KTN1	N-Term(iTRAQ8plex); S2(Phospho); S22(Phospho)	0.819244	S(2): 99.9; S(22): 82.0; T(24): 9.0; S(25): 9.0	70.3502	2.63412	4	3326.7	16.3477	0.849884	0.868341	0.859113	1.05708	1.20221	1.18646	1.20445	1.19546	1.04391	0.865961	1.23043	1.39936	1.13729	0.873228	0.724377	0.82954	1.3915	0.98754	0.720309
dIEsLmsEGNksRTVAATNMNEESSR	E1BGB0	Kinesin family member 13B	KIF13B	N-Term(iTRAQ8plex); S4(Phospho); M6(Oxidation); S7(Phospho); K11(iTRAQ8plex); S12(Phospho)	0.00033663	S(4): 11.0; S(7): 89.1; S(12): 99.8; T(14): 99.8; T(18): 0.2; S(24): 0.1; S(25): 0.1	42.2791	2.70605	4	3720.63	4.86795	0.819347	0.646385	0.732866	1.21495	1.08436	1.06813	1.08108	1.0746	1.21843	0.866061	1.6578	1.47962	0.892518	1.13384	0.805934	0.710798	1.4663	1.00287	0.798682
eVGAVVPSSkYsGR	G5E5B8	Junctophilin 1	JPH1	N-Term(iTRAQ8plex); K10(iTRAQ8plex); S12(Phospho)	0.980034	S(8): 0.0; S(9): 0.0; Y(11): 2.0; S(12): 98.0	285.05	3.73073	3	2124.12	-3.36458	1.17744	1.25567	1.21656	1.10067	0.935412	0.965865	0.959974	0.962919	1.19657	0.866086	0.904742	0.768901	0.849857	1.24265	0.899438	0.723805	0.791512	1.08713	0.925887
aGPsRTVGLFLQGGkDWSPTLYIR	A6QLU1	Glycerol-3-phosphate dehydrogenase, mitochondrial (GPD-M) (GPDH-M) (EC 1.1.5.3)	GPD2	N-Term(iTRAQ8plex); S4(Phospho); K15(iTRAQ8plex)	0.932839	S(4): 93.3; T(6): 6.7; S(18): 0.0; T(20): 0.0; Y(22): 0.0	73.7773	4.11131	5	3307.75	-9.27327	1.25817	1.26692	1.26254	1.04929	1.29091	0.862722	0.854977	0.85885	0.946529	0.866161	0.831092	1.02247	1.23027	1.10209	1.00851	0.915092	0.680253	0.902065	0.670967
nEALAGsRQPLtYQHPPVAsR	Q0P5M0	Proline-rich protein 19	PRR19	N-Term(iTRAQ8plex); S7(Phospho); T12(Phospho); S20(Phospho)	0.331904	S(7): 66.8; T(12): 66.8; Y(13): 66.8; S(20): 99.6	54.0476	2.3746	3	2836.29	-0.302267	0.726146	0.875096	0.800621	1.06261	1.42053	1.06946	1.08257	1.07601	0.973048	0.866441	1.32723	1.77429	1.33683	0.904309	0.805233	0.89044	1.34397	0.915717	0.609942
aSEGyLAASyPPAGQtSPRARk	F1MHW1	Neurofibromin	NF1	N-Term(iTRAQ8plex); Y5(Phospho); Y10(Phospho); T16(Phospho); K22(iTRAQ8plex)	1.78571e-05	S(2): 100.0; Y(5): 100.0; S(9): 25.0; Y(10): 25.0; T(16): 25.0; S(17): 25.0	20.8656	3.1972	4	3126.48	3.87545	0.829434	0.800317	0.814876	1.40575	1.4848	0.966144	0.960266	0.963205	1.04206	0.866508	1.72511	1.82211	1.05623	1.08187	0.89961	0.831532	1.18203	0.741287	0.583587
fNGtVk	P10096;Q862P5	Glyceraldehyde-3-phosphate dehydrogenase (GAPDH) (EC 1.2.1.12) (Peptidyl-cysteine S-nitrosylase GAPDH) (EC 2.6.99.-)	GAPDH GAPD	N-Term(iTRAQ8plex); T4(Phospho); K6(iTRAQ8plex)	1	T(4): 100.0	181.221	2.58592	3	1353.74	-0.998648	1.47119	1.52612	1.49866	1.27761	1.51476	0.823537	0.802977	0.813257	0.750297	0.866611	0.852504	1.01074	1.18562	0.922582	1.0656	1.15502	0.542657	0.587265	0.572111
lLDLLVDksNNLAVDQLERLYSLLSQcIYR	F1MEU3	ATPase family, AAA domain containing 2B	ATAD2B	N-Term(iTRAQ8plex); K8(iTRAQ8plex); S9(Phospho); C27(Carbamidomethyl)	0.964753	S(9): 96.5; Y(21): 1.1; S(22): 1.1; S(25): 1.1; Y(29): 0.2	28.68	4.38485	6	4253.34	12.685	0.904148	0.936302	0.920225	1.028	0.891853	1.09695	1.10868	1.10281	1.22354	0.867109	1.11712	0.969168	0.867559	1.10947	0.786269	0.708691	1.19842	1.19021	0.972255
cyAFLLVQEPAQIIEk	F1N757	Titin	TTN	N-Term(iTRAQ8plex); C1(Carbamidomethyl); Y2(Phospho); K16(iTRAQ8plex)	1	Y(2): 100.0	271.932	4.96468	3	2610.39	3.08612	0.891155	1.00937	0.950263	1.02736	1.00597	1.13036	1.1449	1.13763	1.13569	0.867161	1.08113	1.05863	0.979183	0.998299	0.762253	0.763552	1.19717	1.10545	0.862011
sFMNNWEVYk	Q0IIG5	ATP-dependent 6-phosphofructokinase, muscle type (ATP-PFK) (PFK-M) (EC 2.7.1.11) (6-phosphofructokinase type A) (Phosphofructo-1-kinase isozyme A) (PFK-A) (Phosphohexokinase)	PFKM	N-Term(iTRAQ8plex); S1(Phospho); K10(iTRAQ8plex)	1	S(1): 100.0; Y(9): 0.0	221.505	2.73514	3	2005.97	-0.345796	1.14296	1.12151	1.13223	1.15108	1.21157	0.971188	0.965485	0.968337	0.948179	0.867219	1.01665	1.07007	1.05254	0.979183	0.895576	0.914615	0.855247	0.823728	0.715784
sPTPESsTIAsYVTLR	F1MYN1	Pleckstrin homology domain containing A5	PLEKHA5	N-Term(iTRAQ8plex); S7(Phospho); S11(Phospho)	0.222289	S(1): 4.7; T(3): 0.6; S(6): 4.7; S(7): 45.1; T(8): 45.1; S(11): 49.6; Y(12): 49.6; T(14): 0.6	48.8546	2.42938	3	2172.99	-10.2823	1.17456	0.936989	1.05578	1.07827	0.775413	1.05469	1.06425	1.05947	1.05545	0.867562	1.02131	0.734448	0.719125	0.996203	0.818864	0.821985	1.0035	0.978832	1.11884
vsLGFHLSGTVTEPATTSEPAVTYk	E1B736	Zinc finger SWIM-type containing 5	ZSWIM5	N-Term(iTRAQ8plex); S2(Phospho); K25(iTRAQ8plex)	0.919739	S(2): 92.0; S(8): 2.7; T(10): 2.7; T(12): 0.7; T(16): 0.7; T(17): 0.7; S(18): 0.2; T(23): 0.2; Y(24): 0.2	28.5655	2.92415	5	3280.74	12.3452	1.17761	1.19929	1.18845	1.21256	1.10386	0.995728	0.994025	0.994877	0.893257	0.867882	1.02029	0.928826	0.910356	0.897857	0.872352	0.971593	0.837122	0.73667	0.786224
qLIAsLDsPQLSQVHGVIQVDVAPASGGGAFSDIR	F1MBB7	Transglutaminase 1	TGM1	N-Term(iTRAQ8plex); S5(Phospho); S8(Phospho)	0.32175	S(5): 54.8; S(8): 54.8; S(12): 34.1; S(26): 28.2; S(32): 28.2	9.16781	3.41614	5	3997	5.12431	1.22167	0.966429	1.09405	0.908399	0.900451	1.10466	1.11498	1.10982	0.986798	0.868012	0.830311	0.823045	0.99125	0.889149	0.782117	0.879625	1.01442	1.0863	0.963975
tISLSVPQTETSsTk	A6QPA7	AMP deaminase (EC 3.5.4.6)	AMPD1	N-Term(iTRAQ8plex); T1(Phospho); S13(Phospho); K15(iTRAQ8plex)	0.00136252	T(1): 3.7; S(3): 96.1; S(5): 0.3; T(9): 3.4; T(11): 3.4; S(12): 89.4; S(13): 3.4; T(14): 0.1	117.971	3.52448	3	2347.16	-3.47677	1.00065	1.00035	1.0005	0.915381	1.24259	1.09915	1.111	1.10507	0.949141	0.868082	0.914925	1.24197	1.35746	0.858893	0.785542	0.914598	1.10452	1.03688	0.698606
aVAVtSILVLLLPLSLILSsYILIFLAVLRMNsPEGR	G5E6M9	Olfactory receptor	LOC785149	N-Term(iTRAQ8plex); T5(Phospho); S20(Phospho); S33(Phospho)	0.0338243	T(5): 43.3; S(6): 43.3; S(15): 26.1; S(19): 48.9; S(20): 48.9; Y(21): 64.7; S(33): 24.7	12.409	3.25715	5	4539.47	-1.047	0.709023	0.899449	0.804236	0.593609	1.29371	1.27355	1.32072	1.29714	0.89078	0.868139	0.738103	1.60862	2.17939	0.686729	0.669274	0.974583	1.61288	1.50062	0.671047
tRMQAQAsMEGAPEVTmssLFk	Q0V7M4	Calcium-binding mitochondrial carrier protein SCaMC-2 (Small calcium-binding mitochondrial carrier protein 2) (Solute carrier family 25 member 25)	SLC25A25 SCAMC2	N-Term(iTRAQ8plex); S8(Phospho); M17(Oxidation); S18(Phospho); S19(Phospho); K22(iTRAQ8plex)	0.0880419	T(1): 91.0; S(8): 9.0; T(16): 2.1; S(18): 98.9; S(19): 98.9	77.1337	3.61891	4	3264.48	11.5764	0.891646	0.925167	0.908406	1.66565	1.34732	0.951752	0.947839	0.949795	1.00245	0.868637	1.8336	1.48317	0.808887	1.05544	0.914552	0.866515	1.04556	0.601836	0.644713
aSPAFINLsPTsSTTVVLEkEIGLQR	G3MZM7	Uncharacterized protein	LOC508096	N-Term(iTRAQ8plex); S9(Phospho); S12(Phospho); K20(iTRAQ8plex)	0.000337355	S(2): 1.4; S(9): 0.4; T(11): 30.8; S(12): 30.8; S(13): 30.8; T(14): 52.8; T(15): 52.8	8.5204	3.46239	5	3526.87	8.86195	1.02657	0.961381	0.993978	1.22127	1.03808	1.00603	1.00969	1.00786	1.11349	0.868652	1.22867	1.04437	0.849996	1.1048	0.861875	0.780118	1.01397	0.911744	0.83679
tQFSGVGAAQLLDLPLGVkLPVIPGSNSLYYTtk	F1MB15	Fibrous sheath interacting protein 2	FSIP2	N-Term(iTRAQ8plex); K19(iTRAQ8plex); T33(Phospho); K34(iTRAQ8plex)	0.500944	T(1): 2.2; S(4): 0.7; S(26): 9.4; S(28): 9.4; Y(30): 9.4; Y(31): 9.4; T(32): 9.4; T(33): 50.1	24.6884	3.52496	6	4540.46	-13.0769	0.83109	0.954862	0.892976	0.783939	1.07111	1.16733	1.1825	1.17491	1.02988	0.868728	0.877895	1.19949	1.36632	0.876556	0.739399	0.843528	1.31573	1.31372	0.811052
rRsLGDIsDEELLLPIDDYLAmk	F1N757	Titin	TTN	N-Term(iTRAQ8plex); S3(Phospho); S8(Phospho); M22(Oxidation); K23(iTRAQ8plex)	1	S(3): 100.0; S(8): 100.0; Y(19): 0.0	262.973	6.08694	4	3446.71	-0.798989	0.977414	1.05443	1.01592	1.15436	1.05624	1.01167	1.01468	1.01318	1.20032	0.869109	1.13627	1.03969	0.915004	1.18471	0.857805	0.724063	0.997299	1.03982	0.822831
aAFPALSPAQLHRLLtQYQLASAMGPMsAWEPGPRR	F1N265	Rap associating with DIL domain	RADIL	N-Term(iTRAQ8plex); T16(Phospho); S28(Phospho)	0.354036	S(7): 9.0; T(16): 44.2; Y(18): 43.2; S(22): 20.1; S(28): 83.4	50.3304	2.94008	4	4384.09	-15.1382	0.759266	0.882427	0.820847	2.17816	1.55436	0.797676	0.779544	0.78861	1.00259	0.869169	2.65355	1.8936	0.713611	1.27134	1.10215	0.866924	0.960728	0.460293	0.559183
gkEAPFNNFNPscLFPAcR	Q3SZX4	Carbonic anhydrase 3 (EC 4.2.1.1) (Carbonate dehydratase III) (Carbonic anhydrase III) (CA-III)	CA3	N-Term(iTRAQ8plex); K2(iTRAQ8plex); S12(Phospho); C13(Carbamidomethyl); C18(Carbamidomethyl)	1	S(12): 100.0	256.055	5.56635	4	2914.4	-0.248478	1.10612	1.16565	1.13589	1.20519	1.22095	0.950047	0.945053	0.94755	0.956811	0.869315	1.06102	1.07489	1.01307	1.00977	0.917435	0.908555	0.834195	0.793907	0.712
vsSSLELAVPPSAPSVVSPGPR	E1BPP3	Centrosomal protein 68	CEP68	N-Term(iTRAQ8plex); S2(Phospho)	0.495224	S(2): 49.5; S(3): 49.5; S(4): 0.9; S(12): 0.0; S(15): 0.0; S(18): 0.0	33.3515	3.27294	4	2517.32	-4.27104	0.967342	0.988818	0.97808	0.565265	1.2045	1.18848	1.20756	1.19802	0.996305	0.869709	0.577933	1.23149	2.13086	0.831627	0.725956	0.872935	1.22487	1.76255	0.722051
tNELPSPSLHSETDtVRR	E1BBK2	Mast cell immunoglobulin like receptor 1	MILR1	N-Term(iTRAQ8plex); T15(Phospho)	0.499972	T(1): 0.0; S(6): 0.0; S(8): 0.0; S(11): 0.0; T(13): 50.0; T(15): 50.0	71.0017	2.42377	3	2423.2	4.6063	0.745902	0.918259	0.83208	1.00723	0.899576	1.17387	1.18958	1.18173	1.07934	0.869786	1.2105	1.08112	0.893115	0.913357	0.73603	0.805852	1.42021	1.07159	0.966885
hVSFSPSAVTGtLk	E1B9F8	Uncharacterized protein		N-Term(iTRAQ8plex); T12(Phospho); K14(iTRAQ8plex)	0.955167	S(3): 0.0; S(5): 0.0; S(7): 0.0; T(10): 4.5; T(12): 95.5	97.7679	2.66405	3	2119.13	-4.92939	4.4745	0.972731	2.72361	0.726692	0.712354	0.65902	0.646853	0.652937	0.578681	0.870027	0.266812	0.261547	0.98027	0.886274	1.33248	1.50347	0.239732	0.796323	1.22134
tGTVLIPGTTQMTQkDILYR	F1MES1	Acyl-CoA synthetase medium chain family member 3	ACSM3	N-Term(iTRAQ8plex); T1(Phospho); K15(iTRAQ8plex)	0.499996	T(1): 50.0; T(3): 50.0; T(9): 0.0; T(10): 0.0; T(13): 0.0; Y(19): 0.0	68.7205	2.71061	3	2924.55	-10.7656	1.08332	0.964818	1.02407	1.25481	1.26263	0.990384	0.988408	0.989396	0.950181	0.870533	1.22532	1.23296	1.00623	0.960365	0.879863	0.916176	0.966144	0.757232	0.68946
sYLESWLGFTERTELPAVNVTYSQDSEGmVHLtGk	F7VJN3	Major histocompatibility class I related protein (Fragment)	MIC3	N-Term(iTRAQ8plex); M29(Oxidation); T33(Phospho); K35(iTRAQ8plex)	0.623806	S(1): 3.6; Y(2): 1.1; S(5): 1.1; T(10): 3.6; T(13): 3.6; T(21): 3.6; Y(22): 3.6; S(23): 3.6; S(26): 13.7; T(33): 62.4	25.1519	2.61575	4	4649.35	16.7743	0.731711	0.696111	0.713911	0.660498	0.597457	1.19811	1.21565	1.20688	1.62956	0.870547	0.925183	0.836879	0.904555	1.35023	0.721321	0.534221	1.69052	2.46717	1.45709
dPsGFsPEVQkIVRQR	P18902	Retinol-binding protein 4 (Plasma retinol-binding protein) (PRBP) (RBP)	RBP4	N-Term(iTRAQ8plex); S3(Phospho); S6(Phospho); K11(iTRAQ8plex)	1	S(3): 100.0; S(6): 100.0	94.106	2.57897	3	2611.28	-17.2063	1.11231	1.15536	1.13384	1.4707	0.955711	0.956101	0.953154	0.954628	1.04145	0.870662	1.2971	0.842899	0.649834	1.09095	0.912043	0.836009	0.841944	0.708132	0.91101
wEPPETSFLTMGIIVGLVLLVVAVVAVVtGAVIWR	E1BD63	Major histocompatibility complex, class I, A-like precursor	LOC616942	N-Term(iTRAQ8plex); T29(Phospho)	0.996004	T(6): 0.1; S(7): 0.1; T(10): 0.1; T(29): 99.6	38.8833	3.24173	7	4119.34	8.81479	1.55101	1.3281	1.43956	0.915425	0.922466	1.01974	1.02214	1.02094	0.822876	0.870907	0.635908	0.6408	1.00769	0.805998	0.853044	1.05837	0.709206	0.898901	0.944107
tIFkDFyELEPHk	B0JYK6	Alpha-1,4 glucan phosphorylase (EC 2.4.1.1)	PYGM	N-Term(iTRAQ8plex); K4(iTRAQ8plex); Y7(Phospho); K13(iTRAQ8plex)	1	T(1): 0.0; Y(7): 100.0	224.059	5.5018	4	2659.43	-1.07451	1.14266	1.32087	1.23177	1.28771	1.2331	0.863329	0.855565	0.859447	0.931949	0.87106	1.04542	1.00108	0.957594	1.08436	1.01351	0.934665	0.697734	0.723726	0.706396
iGGRDQGRPFQGQVsGLyYNGLk	E1BFN9	Neurexin 2	NRXN2	N-Term(iTRAQ8plex); S15(Phospho); Y18(Phospho); K23(iTRAQ8plex)	0.469617	S(15): 93.9; Y(18): 53.0; Y(19): 53.0	37.2693	2.79686	4	3278.58	-16.8047	0.732324	0.916815	0.82457	0.927057	1.1024	1.19928	1.21795	1.20861	1.13597	0.871341	1.12429	1.33694	1.18914	0.939893	0.720942	0.767047	1.46575	1.22535	0.790403
eATEsFASDPILYRPVAVALDTk	Q3ZC87	Pyruvate kinase (EC 2.7.1.40) (Fragment)	PKM2	N-Term(iTRAQ8plex); S5(Phospho); K23(iTRAQ8plex)	0.997535	T(3): 0.2; S(5): 99.8; S(8): 0.0; Y(13): 0.0; T(22): 0.0	192.825	5.8492	4	3181.65	-3.71687	1.08089	1.24207	1.16148	1.07144	1.31193	0.946671	0.940124	0.943398	0.964266	0.871507	0.922475	1.12953	1.22446	1.02212	0.923796	0.903803	0.812238	0.899975	0.664293
gDGVPVttVPVPNRLAVPVTLAGQQASTR	E1BI80	AT-rich interaction domain 3B	ARID3B	N-Term(iTRAQ8plex); T7(Phospho); T8(Phospho)	0.98139	T(7): 98.8; T(8): 98.8; T(20): 1.7; S(27): 0.3; T(28): 0.3	44.218	4.36572	4	3364.79	15.3506	0.765639	0.787993	0.776816	0.813834	1.11391	1.15456	1.17136	1.16296	1.11799	0.871667	1.04765	1.43394	1.36871	0.961332	0.749525	0.779673	1.49709	1.37373	0.782532
tSNSQYDALITsNLVPmYEAFk	G8JKZ1	Ectonucleotide pyrophosphatase/phosphodiesterase family member 3	ENPP3	N-Term(iTRAQ8plex); S12(Phospho); M17(Oxidation); K22(iTRAQ8plex)	0.648971	T(1): 8.4; S(2): 8.4; S(4): 1.3; Y(6): 8.4; T(11): 8.4; S(12): 64.9; Y(18): 0.2	42.3748	2.96514	4	3196.51	-18.4934	1.00757	0.962801	0.985184	0.998446	0.966299	1.1177	1.13	1.12385	1.1126	0.871759	1.01346	0.980831	0.967802	0.989987	0.77569	0.783536	1.14075	1.11433	0.902163
iDTPGTPkVHSVsLAASk	E1BE06	Aftiphilin	AFTPH	N-Term(iTRAQ8plex); K8(iTRAQ8plex); S13(Phospho); K18(iTRAQ8plex)	0.323658	T(3): 0.3; T(6): 32.4; S(11): 32.4; S(13): 32.4; S(17): 2.6	55.0284	3.54954	4	2800.56	-5.61609	4.05361	4.58701	4.32031	0.17785	0.128407	0.167403	0.181027	0.174215	0.187773	0.871916	0.041166	0.0297217	0.721998	1.07783	5.00484	4.64346	0.0403246	1.0558	6.79025
eStcVPPNNVsVPLLmPLVTLmER	A0A140T848	Breast cancer anti-estrogen resistance protein 3	BCAR3	N-Term(iTRAQ8plex); T3(Phospho); C4(Carbamidomethyl); S11(Phospho); M16(Oxidation); M22(Oxidation)	0.465107	S(2): 53.4; T(3): 53.4; S(11): 93.0; T(20): 0.2	34.3962	3.09864	4	3192.51	-0.407079	0.895066	1.00796	0.951511	1.54269	1.35568	0.98203	0.981262	0.981646	1.02956	0.872065	1.6213	1.42477	0.878778	1.04881	0.88837	0.847026	1.03167	0.66738	0.643267
tPDmNPQRISNQLHGTIAVVRPGsR	E1BI77	RBBP8 N-terminal like	RBBP8NL	N-Term(iTRAQ8plex); T1(Phospho); M4(Oxidation); S24(Phospho)	0.214264	T(1): 50.0; S(10): 50.0; T(16): 50.0; S(24): 50.0	9.89183	2.85447	4	3224.51	-17.3084	0.915143	0.953416	0.934279	0.95997	1.03026	1.07223	1.08568	1.07896	1.23461	0.872287	1.0275	1.10273	1.07322	1.14426	0.808454	0.70653	1.15485	1.28609	0.846667
tPVGGcFVAQLQNGDR	F1MGZ4	Integrin subunit alpha 2b	ITGA2B	N-Term(iTRAQ8plex); T1(Phospho); C6(Carbamidomethyl)	1	T(1): 100.0	147.15	2.40282	3	2102.99	-4.72522	1.15905	1.04227	1.10066	1.03794	1.25911	1.04414	1.05417	1.04916	0.976666	0.872571	0.943017	1.14396	1.21308	0.930904	0.831687	0.893419	0.953208	0.940964	0.693007
gcLLLsHLNETVTVSASLESVR	K4JF13	Alpha-2-macroglobulin variant 18	A2M	N-Term(iTRAQ8plex); C2(Carbamidomethyl); S6(Phospho)	0.998724	S(6): 99.9; T(11): 0.1; T(13): 0.0; S(15): 0.0; S(17): 0.0; S(20): 0.0	43.6947	3.27562	4	2769.42	0.312168	1.07203	1.11073	1.09138	1.08046	0.936281	0.97677	0.972688	0.974729	1.0553	0.872979	0.989999	0.857888	0.866554	1.08266	0.895612	0.827236	0.893116	0.976706	0.93239
aAAAERVRtAGLDTSALVTGLHASTk	E1BPC9	Contactin 2	CNTN2	N-Term(iTRAQ8plex); T9(Phospho); K26(iTRAQ8plex)	0.878782	T(9): 87.9; T(14): 9.6; S(15): 1.2; T(19): 1.2; S(24): 0.0; T(25): 0.0	47.0508	2.72321	4	3255.76	-1.63119	0.933062	0.88449	0.908776	1.08526	0.98212	1.17968	1.19665	1.18816	0.965079	0.873001	1.19419	1.08071	0.904966	0.812244	0.734748	0.90459	1.30743	0.889264	0.888894
gTGGVDTAAVADVyDISNIDR	F1MJT6	Creatine kinase S-type, mitochondrial	CKMT2	N-Term(iTRAQ8plex); Y14(Phospho)	0.999999	T(2): 0.0; T(7): 0.0; Y(14): 100.0; S(17): 0.0	298.099	5.57832	3	2493.18	-0.887234	0.975344	0.898397	0.93687	1.08862	1.04323	1.05775	1.06939	1.06357	1.10683	0.873148	1.16197	1.11353	0.958311	1.04068	0.820958	0.78887	1.13524	1.01674	0.836964
lPFkAttPVIMVGPGtGVAPFIGFIQER	Q3SYT8	NADPH--cytochrome P450 reductase (CPR) (P450R) (EC 1.6.2.4)	POR	N-Term(iTRAQ8plex); K4(iTRAQ8plex); T6(Phospho); T7(Phospho); T16(Phospho)	1	T(6): 100.0; T(7): 100.0; T(16): 100.0	61.9302	3.35892	5	3791.94	4.75744	1.05014	1.00817	1.02916	1.06997	1.0578	1.03999	1.04803	1.04401	1.12236	0.873388	1.03966	1.02784	0.988631	1.07504	0.836572	0.778175	1.01443	1.04896	0.825661
aFtHSSQLR	F1MDP7	Uncharacterized protein		N-Term(iTRAQ8plex); T3(Phospho)	0.956727	T(3): 95.7; S(5): 2.2; S(6): 2.2	115.025	2.1967	2	1430.71	-1.85754	0.841193	0.597789	0.719491	2.41626	8.54455	0.61986	0.621237	0.620548	0.883245	0.873537	3.35828	11.8758	3.53628	1.42333	1.40769	0.989008	0.862482	0.365543	0.102233
gNNIsSGTVLSDYVGSGPPk	P13696	Phosphatidylethanolamine-binding protein 1 (PEBP-1) (Basic cytosolic 21 kDa protein) (HCNPpp) [Cleaved into: Hippocampal cholinergic neurostimulating peptide (HCNP)]	PEBP1 PBP PEBP	N-Term(iTRAQ8plex); S5(Phospho); K20(iTRAQ8plex)	0.976436	S(5): 97.6; S(6): 2.4; T(8): 0.0; S(11): 0.0; Y(13): 0.0; S(16): 0.0	296.536	6.40135	3	2637.33	-1.74457	0.728777	0.82322	0.775998	1.10049	1.19394	1.08187	1.09443	1.08815	1.09755	0.873676	1.41816	1.53859	1.08492	1.00864	0.802898	0.796022	1.40226	0.99733	0.731758
gDQLVPYStkSGDTLLLLHHGDFsAEEVFR	A6QQR5	TMEM43 protein (Transmembrane protein 43)	TMEM43	N-Term(iTRAQ8plex); T9(Phospho); K10(iTRAQ8plex); S24(Phospho)	0.173783	Y(7): 26.0; S(8): 26.0; T(9): 26.0; S(11): 26.0; T(14): 21.9; S(24): 73.9	16.169	3.69744	5	4100.06	12.8054	0.836773	0.918265	0.877519	0.949993	1.02652	1.14787	1.16175	1.15481	1.06086	0.873786	1.08259	1.1698	1.08055	0.918647	0.756648	0.823655	1.316	1.11671	0.851213
eAERDISLtSLARLPSETIFVGFEFLR	A1L545	Gemin4 (Fragment)	GEMIN4	N-Term(iTRAQ8plex); T9(Phospho)	0.476289	S(7): 4.7; T(9): 47.6; S(10): 47.6; S(16): 0.1; T(18): 0.0	62.6461	2.86283	4	3480.8	-1.62011	0.676038	0.765354	0.720696	0.688709	1.05543	1.31524	1.40429	1.35976	0.897855	0.874169	0.955616	1.46445	1.53247	0.660303	0.642883	0.973619	1.88673	1.30368	0.828261
aPsWIDTGLSEmR	P02510	Alpha-crystallin B chain (Alpha(B)-crystallin)	CRYAB CRYA2	N-Term(iTRAQ8plex); S3(Phospho); M12(Oxidation)	1	S(3): 100.0; T(7): 0.0; S(10): 0.0	174.152	3.56185	3	1862.87	-0.225723	1.12915	1.08087	1.10501	1.33658	0.946473	1.01634	1.01884	1.01759	0.992189	0.874542	1.20957	0.856532	0.708131	0.975035	0.859422	0.881427	0.920894	0.742335	0.924002
sSsPAPADIAQTVQEDLR	Q32LC7	Ras GTPase-activating protein-binding protein 1 (G3BP-1) (EC 3.6.4.12) (EC 3.6.4.13) (ATP-dependent DNA/RNA helicase G3BP)	G3BP1 G3BP	N-Term(iTRAQ8plex); S3(Phospho)	0.333333	S(1): 33.3; S(2): 33.3; S(3): 33.3; T(12): 0.0	116.93	4.26556	3	2269.09	-4.3605	0.811622	0.878014	0.844818	0.895744	1.11401	1.18044	1.19689	1.18867	1.08035	0.874771	1.06028	1.31863	1.24367	0.908875	0.735927	0.809712	1.40701	1.20609	0.785248
lDIDSPPItAR	Q3ZC87	Pyruvate kinase (EC 2.7.1.40) (Fragment)	PKM2	N-Term(iTRAQ8plex); T9(Phospho)	1	S(5): 0.0; T(9): 100.0	299.84	5.05617	3	1581.82	-2.04905	1.22376	1.22535	1.22456	1.0708	1.23774	0.961101	0.956792	0.958946	0.921641	0.874974	0.874436	1.01077	1.15591	0.961097	0.912432	0.949365	0.783097	0.860706	0.706912
gcRPLPLsGAGVQPQR	G3MWL7	Notochord homeobox	NOTO	N-Term(iTRAQ8plex); C2(Carbamidomethyl); S8(Phospho)	1	S(8): 100.0	120.407	2.64756	3	2077.09	8.38003	1.09279	1.0164	1.05459	1.01116	1.1301	1.11289	1.12457	1.11873	0.972691	0.875059	0.958812	1.0716	1.11763	0.869461	0.782191	0.899627	1.06081	0.961958	0.774318
fILmPstLPLFtFR	F1MWH3	Uncharacterized protein		N-Term(iTRAQ8plex); M4(Oxidation); S6(Phospho); T7(Phospho); T12(Phospho)	1	S(6): 100.0; T(7): 100.0; T(12): 100.0	45.1948	3.24793	3	2243.02	-5.56135	0.971015	0.942657	0.956836	1.0751	0.925334	1.12606	1.13887	1.13246	1.11781	0.875104	1.1236	0.967077	0.860695	0.987062	0.772744	0.782872	1.18355	1.03973	0.945717
dWVtNPGLFNQPLtSLPVSSIPIYk	A7MB61	NAB1 protein (NGFI-A binding protein 1)	NAB1	N-Term(iTRAQ8plex); T4(Phospho); T14(Phospho); K25(iTRAQ8plex)	0.866918	T(4): 99.5; T(14): 87.0; S(15): 10.4; S(19): 1.6; S(20): 1.6; Y(24): 0.0	62.1024	4.16068	4	3554.88	17.8938	0.894884	0.876793	0.885839	1.0034	1.19303	1.10126	1.11267	1.10696	1.09364	0.875184	1.13271	1.34678	1.18899	0.987967	0.790616	0.800245	1.24962	1.08994	0.733578
lAQsNGWGVMVSHR	F1MB08;Q3ZC09	Alpha-enolase	ENO1	N-Term(iTRAQ8plex); S4(Phospho)	1	S(4): 100.0; S(12): 0.0	231.829	4.48053	3	1925.93	-3.25125	1.08774	1.09224	1.08999	1.02975	1.00281	1.07762	1.08873	1.08318	1.06391	0.87538	0.94473	0.920016	0.97384	0.982215	0.80816	0.822794	0.993748	1.03318	0.872927
vsPPLsHHTLPNGQPTVLTPRR	E1BM52	Forkhead box P4	FOXP4	N-Term(iTRAQ8plex); S2(Phospho); S6(Phospho)	0.829046	S(2): 91.5; S(6): 91.5; T(9): 17.1; T(16): 0.0; T(19): 0.0	60.9528	2.65742	4	2868.5	14.1213	1.03097	0.925719	0.978346	1.08094	1.12469	1.092	1.10515	1.09857	0.900327	0.875426	1.10486	1.14958	1.04048	0.819542	0.796876	0.972342	1.12289	0.832914	0.778371
gPGAtPcAPQAAGkAVsLAGEEk	E1AXU0	Cardiomyopathy associated protein 1 (Xin actin binding repeat containing 1)	XIRP1 CMYA1	N-Term(iTRAQ8plex); T5(Phospho); C7(Carbamidomethyl); K14(iTRAQ8plex); S17(Phospho); K23(iTRAQ8plex)	1	T(5): 100.0; S(17): 100.0	108.137	3.11115	4	3239.62	-3.40412	0.985283	0.908964	0.947123	0.820501	0.940637	1.14897	1.16401	1.15649	1.09665	0.875472	0.866308	0.993151	1.14642	0.948257	0.757008	0.798316	1.22105	1.33656	0.930723
lAGQGAAVLPQVRPktLIPDsLPVTPGR	F1N7W5	PHD finger protein 21B	PHF21B	N-Term(iTRAQ8plex); K15(iTRAQ8plex); T16(Phospho); S21(Phospho)	0.0136475	T(16): 50.7; S(21): 50.7; T(25): 98.6	22.2904	2.94787	5	3620.01	5.08113	0.707088	0.774683	0.740885	0.706566	0.835129	1.29023	1.35433	1.32228	1.08584	0.875837	0.953678	1.1272	1.18196	0.821186	0.66237	0.806602	1.78473	1.53678	1.04874
ySPLsVLAIEPDGsIAYk	Q9GK68	Growth/differentiation factor 9 (GDF-9)	GDF9	N-Term(iTRAQ8plex); S5(Phospho); S14(Phospho); K18(iTRAQ8plex)	0.0142875	Y(1): 0.7; S(2): 3.2; S(5): 3.2; S(14): 96.5; Y(17): 96.5	16.7934	2.55801	3	2691.34	-6.85594	0.942196	0.933217	0.937706	1.05043	0.918809	1.11763	1.12994	1.12379	1.06043	0.876311	1.12021	0.979848	0.8747	0.943619	0.779783	0.826375	1.19844	1.00952	0.953746
tAtPPGYkPGSPPSFRTGTPPGYR	A6QP47	ATN1 protein (Fragment)	ATN1	N-Term(iTRAQ8plex); T1(Phospho); T3(Phospho); K8(iTRAQ8plex)	0.431686	T(1): 55.0; T(3): 55.0; Y(7): 15.0; S(11): 15.0; S(14): 15.0; T(17): 15.0; T(19): 15.0; Y(23): 15.0	16.9435	2.53476	3	3257.62	4.76445	0.8564	0.700552	0.778476	0.953834	1.14958	1.24169	1.27368	1.25769	1.06942	0.876669	1.22526	1.4767	1.20522	0.85031	0.69705	0.819759	1.61557	1.12118	0.762602
ntFVGTPFWmAPEVIkQsAYDsk	F1N5S6	Serine/threonine kinase 24	STK24	N-Term(iTRAQ8plex); T2(Phospho); M10(Oxidation); K16(iTRAQ8plex); S18(Phospho); S22(Phospho); K23(iTRAQ8plex)	0.0135714	T(2): 95.9; T(6): 95.9; S(18): 36.1; Y(20): 36.1; S(22): 36.1	14.5653	2.83448	4	3784.86	18.587	0.913278	0.925054	0.919166	0.916061	1.195	1.14135	1.1549	1.14813	1.04084	0.876845	0.996622	1.30009	1.3045	0.906552	0.763718	0.842442	1.2491	1.13621	0.733764
aNLLQAEIEELRAtLEQTER	Q9BE40;F1MRC2	Myosin-1 (Myosin heavy chain 1) (Myosin heavy chain 2x) (MyHC-2x) (Myosin heavy chain, skeletal muscle, adult 1)	MYH1	N-Term(iTRAQ8plex); T14(Phospho)	0.999933	T(14): 100.0; T(18): 0.0	202.672	5.67878	3	2711.39	0.79104	0.903802	0.971767	0.937784	1.00929	1.04138	1.09181	1.10502	1.09841	1.02319	0.876903	1.07625	1.11047	1.0318	0.931516	0.798336	0.857029	1.17129	1.01378	0.842057
tQRQVALGAVEALRVMPLNtDSTWLLLR	Q17QI7	Solute carrier family 25 member 39	SLC25A39	N-Term(iTRAQ8plex); T1(Phospho); T20(Phospho)	0.940406	T(1): 99.6; T(20): 94.3; S(22): 3.0; T(23): 3.0	45.3815	3.66003	5	3615.87	-3.20653	0.898053	0.951141	0.924597	0.886002	1.10918	1.1052	1.11525	1.11022	1.03807	0.876924	0.958257	1.19963	1.25189	0.935011	0.789864	0.844765	1.20076	1.17163	0.790608
gHLLASVEssTDASTLSSEGEFk	A7E371	Protein PROCA1	PROCA1	N-Term(iTRAQ8plex); S9(Phospho); S10(Phospho); K23(iTRAQ8plex)	0.218192	S(6): 52.2; S(9): 52.2; S(10): 52.2; T(11): 15.3; S(14): 15.3; T(15): 4.3; S(17): 4.3; S(18): 4.3	33.253	2.64305	4	3120.45	-5.35282	0.909023	1.19451	1.05177	1.87177	1.03514	0.923163	0.915472	0.919318	0.894483	0.876943	1.77964	0.98419	0.553028	0.972985	0.953906	0.980391	0.874068	0.477882	0.847174
sARAGVIFPVGR	Q1LZ92	Core histone macro-H2A	H2AFY2	N-Term(iTRAQ8plex); S1(Phospho)	1	S(1): 100.0	121.695	2.62329	4	1613.85	-17.9295	0.779792	0.853425	0.816609	1.16534	1.24008	1.16302	1.17872	1.17087	0.878533	0.877129	1.42705	1.51857	1.06413	0.750326	0.749126	0.998402	1.43382	0.753884	0.707316
fyAtEIILGLEHMHNRFVVyR	F1MBH7	G protein-coupled receptor kinase (EC 2.7.11.-)	GRK3	N-Term(iTRAQ8plex); Y2(Phospho); T4(Phospho); Y20(Phospho)	1	Y(2): 100.0; T(4): 100.0; Y(20): 100.0	45.3857	3.09784	4	3152.43	-8.05375	0.651276	0.741483	0.69638	1.05903	1.2033	1.11254	1.12425	1.1184	1.05432	0.877296	1.52077	1.72794	1.13623	0.942701	0.784421	0.8321	1.60602	0.995547	0.729075
gLPAAQPLyAVVDVFASTkSVR	F1MTH7	Neuralized E3 ubiquitin protein ligase 2	NEURL2	N-Term(iTRAQ8plex); Y9(Phospho); K19(iTRAQ8plex)	0.99416	Y(9): 99.4; S(17): 0.0; T(18): 0.0; S(20): 0.5	83.9372	3.13948	4	2977.62	-4.16562	1.57864	1.06156	1.3201	0.746503	0.782909	1.0684	1.08164	1.07502	0.976497	0.877461	0.56549	0.593069	1.04877	0.908353	0.816228	0.89858	0.814347	1.30809	1.12077
sRLVSkEDGAPLSWWVGR	G5E5W4	Contactin associated protein like 4	CNTNAP4	N-Term(iTRAQ8plex); S1(Phospho); K6(iTRAQ8plex)	1	S(1): 100.0; S(5): 0.0; S(13): 0.0	101.207	3.37283	4	2731.5	16.7331	1.00705	0.841946	0.924497	0.730921	1.14222	1.23789	1.26514	1.25152	0.945664	0.87752	0.790614	1.23551	1.56272	0.755615	0.701166	0.927941	1.35373	1.2938	0.768257
iRNtRALSINTSSVEVNAMSssTGk	E1BQ07	Transmembrane protease serine (EC 3.4.21.-)	TMPRSS11A	N-Term(iTRAQ8plex); T4(Phospho); S21(Phospho); S22(Phospho); K25(iTRAQ8plex)	0.00731024	T(4): 68.3; S(8): 10.1; T(11): 10.1; S(12): 10.1; S(13): 2.2; S(20): 97.6; S(21): 47.1; S(22): 47.1; T(23): 7.4	33.0404	2.90479	4	3471.68	6.04858	0.984023	0.907396	0.945709	1.15259	1.21072	1.04296	1.05165	1.0473	0.962759	0.877567	1.21875	1.28022	1.05044	0.919275	0.83793	0.911512	1.10743	0.835303	0.724831
kGRGALLAVkPLGPtAAFSASQIPSER	E1BP53	Phosphatidylinositol-4-phosphate 5-kinase type 1 gamma	PIP5K1C	N-Term(iTRAQ8plex); K1(iTRAQ8plex); K10(iTRAQ8plex); T15(Phospho)	1.37025e-05	T(15): 0.0; S(19): 33.3; S(21): 33.3; S(25): 33.3	17.8839	2.63598	4	3715.08	-9.27328	0.943257	0.875871	0.909564	1.21116	0.916639	1.11122	1.1234	1.11731	1.05815	0.877641	1.33158	1.00778	0.756827	0.947052	0.785493	0.829409	1.2284	0.873669	0.957456
qGNVLVISHQAVMRcLLAyFLDk	A6QL99	6-phosphofructo-2-kinase/fructose-2,6-bisphosphatase 2 (PFKFB2 protein)	PFKFB2	N-Term(iTRAQ8plex); C15(Carbamidomethyl); Y19(Phospho); K23(iTRAQ8plex)	0.999998	S(8): 0.0; Y(19): 100.0	71.9664	4.01854	5	3363.77	-7.26306	1.51137	1.24049	1.37593	1.23272	1.36229	0.839283	0.824829	0.832056	0.889246	0.877681	0.895916	0.990088	1.10511	1.06873	1.05483	0.986995	0.604723	0.72137	0.644268
yRLPPGVDPAAVTSALSPEGVLSIQAAPAPAQAPLQsPPGAAAk	A0A140T8A1	Heat shock protein beta-6	HSPB6	N-Term(iTRAQ8plex); S37(Phospho); K44(iTRAQ8plex)	1	Y(1): 0.0; T(13): 0.0; S(14): 0.0; S(17): 0.0; S(23): 0.0; S(37): 100.0	161.608	4.71324	4	4920.64	-2.29899	0.653675	0.819502	0.736588	1.01687	0.997121	1.18346	1.2015	1.19248	1.02152	0.877834	1.38052	1.3537	0.980576	0.856634	0.736143	0.859344	1.61892	1.00457	0.880368
qVsLsERsVGIPAVAAGIQTSPSSVR	E1BQ13	Leucine rich repeat containing 66	LRRC66	N-Term(iTRAQ8plex); S3(Phospho); S5(Phospho); S8(Phospho)	0.0247431	S(3): 15.8; S(5): 44.7; S(8): 44.7; T(20): 39.9; S(21): 39.9; S(23): 39.9; S(24): 75.1	12.6566	3.2179	4	3140.48	-8.66735	0.809547	0.835154	0.822351	1.54826	1.23725	0.974848	0.96995	0.972399	0.924723	0.877882	1.88272	1.50453	0.799125	0.950971	0.902801	0.949346	1.18246	0.597267	0.709543
dSALQDTDDsDDDPVLIPGAR	A7YVH8	IQWD1 protein (Fragment)	IQWD1	N-Term(iTRAQ8plex); S10(Phospho)	0.956509	S(2): 0.0; T(7): 4.3; S(10): 95.7	118.061	2.68443	3	2599.16	-2.61442	0.896883	0.850631	0.873757	1.04592	0.998038	1.1674	1.18253	1.17497	1.122	0.878335	1.19704	1.14224	0.954218	0.954918	0.74754	0.782832	1.34473	1.07273	0.880062
vTRRALGISsVFLQGLR	Q27980	Phakinin (Fragment)		N-Term(iTRAQ8plex); S10(Phospho)	0.944104	T(2): 0.0; S(9): 5.6; S(10): 94.4	72.4259	2.69598	3	2257.3	8.27919	0.899671	1.0026	0.951136	0.914433	0.988533	1.14485	1.15873	1.15179	1.00856	0.878395	0.961412	1.03932	1.08103	0.875644	0.762635	0.870942	1.21096	1.10293	0.888585
tcSLLsQNtEkDIMITFDEVk	Q3MHN6	Amyotrophic lateral sclerosis 2 (Juvenile) chromosome region, candidate 11	ALS2CR11	T1(Phospho); N-Term(iTRAQ8plex); C2(Carbamidomethyl); S6(Phospho); T9(Phospho); K11(iTRAQ8plex); K21(iTRAQ8plex)	0.320032	T(1): 96.0; S(3): 68.0; S(6): 68.0; T(9): 68.0; T(16): 0.0	54.7085	2.63869	4	3624.77	15.5995	0.714116	0.882808	0.798462	0.89318	1.0317	1.26121	1.29272	1.27697	0.774057	0.878679	1.11862	1.29211	1.15509	0.606167	0.688097	1.13516	1.59928	0.866631	0.851681
rGtVPGAWLcLmALLQLLGSAPR	G3MXM5	Growth arrest specific 1	GAS1	N-Term(iTRAQ8plex); T3(Phospho); C10(Carbamidomethyl); M12(Oxidation)	0.919394	T(3): 91.9; S(20): 8.1	73.1103	2.62601	3	2880.49	-14.2694	1.2008	1.28097	1.24088	1.33764	1.01583	1.02307	1.02756	1.02531	0.967888	0.878699	1.07797	0.818633	0.759418	0.943992	0.857005	0.907852	0.826277	0.723578	0.865007
nSTFVLGPVQtALHLHScDNVk	A4IF93	TBCC domain-containing protein 1	TBCCD1	N-Term(iTRAQ8plex); T11(Phospho); C18(Carbamidomethyl); K22(iTRAQ8plex)	0.0753796	S(2): 45.3; T(3): 45.3; T(11): 7.5; S(17): 1.8	10.0491	2.61769	4	3125.65	15.3707	1.31263	1.18008	1.24635	1.3037	0.982726	0.977548	0.973474	0.975511	0.883876	0.878756	1.04601	0.78848	0.753796	0.906065	0.900815	0.994207	0.782691	0.677974	0.894202
aLRTDYNAsVSVPDSSGPER	Q3T0D0	Heterogeneous nuclear ribonucleoprotein K (hnRNP K)	HNRNPK HNRPK	N-Term(iTRAQ8plex); S9(Phospho)	0.891752	T(4): 0.8; Y(6): 0.8; S(9): 89.2; S(11): 7.7; S(15): 0.8; S(16): 0.8	53.5743	2.6355	4	2505.2	3.13579	0.910252	0.964765	0.937509	1.42154	1.08563	0.907764	0.900574	0.904169	1.07893	0.879133	1.51629	1.158	0.763703	1.19328	0.97231	0.814819	0.964438	0.758987	0.809788
qNSQTVHMNsLEAREk	G5E6N6	Uncharacterized protein		N-Term(iTRAQ8plex); S10(Phospho); K16(iTRAQ8plex)	0.990437	S(3): 0.1; T(5): 0.8; S(10): 99.0	40.8406	2.7575	4	2560.32	16.1017	0.825651	0.885851	0.855751	0.758947	0.919559	1.21905	1.24576	1.23241	1.1498	0.879295	0.886878	1.07456	1.21162	0.932974	0.713478	0.764735	1.44015	1.515	0.956214
sGLLGDALTDSGLsQLGRALR	F1MFP0	Uncharacterized protein		N-Term(iTRAQ8plex); S14(Phospho)	0.00489837	S(1): 47.5; T(9): 4.6; S(11): 47.5; S(14): 0.5	49.4681	2.34574	3	2484.32	3.30537	0.890311	0.853745	0.872028	0.733356	0.944325	1.19628	1.2132	1.20474	1.10976	0.879405	0.840978	1.08291	1.28768	0.92116	0.729954	0.792429	1.38154	1.51326	0.931253
fNIsNGGPAPEAITDk	Q08DP0;A6QPB5	Phosphoglucomutase-1 (PGM 1) (EC 5.4.2.2) (Glucose phosphomutase 1)	PGM1	N-Term(iTRAQ8plex); S4(Phospho); K16(iTRAQ8plex)	1	S(4): 100.0; T(14): 0.0	303.564	5.05639	3	2319.18	0.0422667	1.10063	1.01294	1.05679	1.16331	1.49417	0.987933	0.986343	0.987138	0.918373	0.879558	1.10079	1.41387	1.28441	0.930339	0.891018	0.957735	0.934092	0.789451	0.588661
nRSSVTLYVNAPEPPQILQELQPITVQsGkPAR	F1N757	Titin	TTN	N-Term(iTRAQ8plex); S28(Phospho); K30(iTRAQ8plex)	0.465466	S(3): 5.8; S(4): 5.8; T(6): 14.0; Y(8): 14.0; T(25): 14.0; S(28): 46.5	11.0591	3.61867	6	4319.38	10.394	0.655557	0.769117	0.712337	0.805014	1.02683	1.23008	1.25786	1.24397	1.09122	0.879738	1.1301	1.4415	1.27555	0.877211	0.707202	0.806194	1.74632	1.35553	0.856748
eQESsGDEDSDLSPEER	F1MTZ0	Protein phosphatase inhibitor 2	PPP1R2	N-Term(iTRAQ8plex); S5(Phospho)	0.48681	S(4): 48.7; S(5): 48.7; S(10): 2.6; S(13): 0.0	108.91	3.09273	3	2292.93	-1.07993	2.00682	2.28728	2.14705	1.19232	0.936452	0.614615	0.618564	0.61659	0.72579	0.879742	0.555328	0.436158	0.785406	1.1771	1.42679	1.21212	0.28718	0.608723	0.939442
sPRDLAPPELGsVPLsSVQIGNLPRDAR	Q2KI24	Methenyltetrahydrofolate synthase domain-containing protein	MTHFSD	N-Term(iTRAQ8plex); S12(Phospho); S16(Phospho)	0.499901	S(1): 0.0; S(12): 100.0; S(16): 50.0; S(17): 50.0	101.655	3.77151	4	3405.74	6.15262	0.893865	0.867573	0.880719	0.949489	1.05022	1.09887	1.11009	1.10448	1.10615	0.879789	1.07808	1.19246	1.10609	1.00151	0.796564	0.795364	1.25407	1.16499	0.837718
gLQEELSLARDtIEHLtk	E1BKZ5	Golgin B1	GOLGB1	N-Term(iTRAQ8plex); T12(Phospho); T17(Phospho); K18(iTRAQ8plex)	0.998286	S(7): 0.2; T(12): 99.9; T(17): 100.0	45.0696	2.32162	3	2821.48	16.7444	0.927567	0.893726	0.910646	0.37731	1.32316	1.28803	1.34946	1.31875	0.819418	0.879911	0.414332	1.45299	3.50683	0.621362	0.667233	1.07382	1.44814	2.17174	0.665006
lRsQDSMSSDTARTSPVTAR	A4FUD9	DNA replication licensing factor MCM3 (EC 3.6.4.12)	MCM3	N-Term(iTRAQ8plex); S3(Phospho)	0.99992	S(3): 100.0; S(6): 0.0; S(8): 0.0; S(9): 0.0; T(11): 0.0; T(14): 0.0; S(15): 0.0; T(18): 0.0	78.6416	3.29255	3	2550.27	16.7002	1.14464	0.994932	1.06979	1.0467	0.968515	1.06475	1.07713	1.07094	1.07033	0.880012	0.97842	0.905334	0.925302	0.999429	0.821718	0.822187	1.00108	1.02258	0.908621
vLEPtctIkTPEVTVSIIk	A7MB12	U3 small nucleolar RNA-associated protein 15 homolog	UTP15	N-Term(iTRAQ8plex); T5(Phospho); C6(Carbamidomethyl); T7(Phospho); K9(iTRAQ8plex); K19(iTRAQ8plex)	0.450659	T(5): 92.4; T(7): 51.8; T(10): 51.8; T(14): 2.0; S(16): 2.0	25.4977	3.04734	5	3200.78	10.5221	1.27979	1.32303	1.30141	0.936333	1.01852	0.900382	0.895343	0.897863	1.05689	0.880475	0.719476	0.782629	1.08778	1.17712	0.980634	0.833082	0.689916	1.12875	0.864464
tWEVVGSWEQQTLR	F1MR40	Glutamate ionotropic receptor NMDA type subunit 2D	GRIN2D	N-Term(iTRAQ8plex); T1(Phospho)	0.99997	T(1): 100.0; S(7): 0.0; T(12): 0.0	86.2045	2.68672	3	2102.99	-14.6399	0.997323	0.960455	0.978889	0.888765	0.922893	1.2348	1.2617	1.24825	1.01063	0.880725	0.907932	0.942797	1.0384	0.809642	0.705569	0.871459	1.27517	1.13712	0.954309
rHELNSSFyPLVDIEIRGAGNFQR	F1MB25	Ectonucleoside triphosphate diphosphohydrolase 1	ENTPD1	N-Term(iTRAQ8plex); Y9(Phospho)	0.479192	S(6): 4.2; S(7): 47.9; Y(9): 47.9	60.2748	2.82147	4	3202.59	-7.58954	0.882057	0.902836	0.892447	1.23702	0.965409	1.11441	1.12596	1.12019	1.09241	0.88075	1.3861	1.08175	0.78043	0.975204	0.786253	0.806244	1.25519	0.883097	0.912308
lHFFmPGFAPLTsR	Q2KJD0;Q3ZBU7	Tubulin beta-5 chain	TUBB5	N-Term(iTRAQ8plex); M5(Oxidation); S13(Phospho)	0.5	T(12): 50.0; S(13): 50.0	90.0325	2.78055	3	2020.98	-9.86866	0.893157	1.07445	0.983804	1.13137	1.34041	1.05677	1.06724	1.062	0.952545	0.880763	1.15	1.36248	1.18477	0.896932	0.829341	0.924642	1.07949	0.841939	0.657084
vYGLVVALLVAGVDISAIAsSYVLIIR	F1ME64	Uncharacterized protein	LOC100847801	N-Term(iTRAQ8plex); S20(Phospho)	0.111901	Y(2): 55.2; S(16): 11.2; S(20): 11.2; S(21): 11.2; Y(22): 11.2	8.58941	2.98312	5	3158.76	-15.9429	0.811362	1.01185	0.911607	0.894208	1.14624	1.01827	1.02078	1.01953	1.09079	0.880943	0.980914	1.25738	1.28184	1.0699	0.864071	0.807617	1.11838	1.21984	0.768553
vAAHPLAPLREALSEALRLyPGNQLLWR	A6QNR6	LOC100138828 protein (Fragment)	LOC100138828	N-Term(iTRAQ8plex); Y20(Phospho)	0.804069	S(14): 19.6; Y(20): 80.4	16.6622	2.69805	4	3538.98	12.4789	0.821066	0.92942	0.875243	0.901412	0.884555	1.2239	1.25455	1.23922	1.09757	0.881375	1.0299	1.01064	0.981298	0.885694	0.711232	0.803022	1.41586	1.21761	0.996406
mAGLGGsQIPDGEFtAVVyRLIRDAR	A6H739	Tetratricopeptide repeat protein 30B (TPR repeat protein 30B)	TTC30B	M1(Oxidation); N-Term(iTRAQ8plex); S7(Phospho); T15(Phospho); Y19(Phospho)	1	S(7): 100.0; T(15): 100.0; Y(19): 100.0	24.8505	3.5946	4	3352.61	17.2009	0.983751	0.826344	0.905047	1.74572	1.25902	0.989323	0.986819	0.988071	0.979087	0.881422	1.92888	1.39111	0.721205	0.990907	0.892063	0.900249	1.09173	0.560849	0.700083
ikAIGGIILtASHNPGGPNGDFGIk	Q08DP0	Phosphoglucomutase-1 (PGM 1) (EC 5.4.2.2) (Glucose phosphomutase 1)	PGM1	N-Term(iTRAQ8plex); K2(iTRAQ8plex); T10(Phospho); K25(iTRAQ8plex)	0.5	T(10): 50.0; S(12): 50.0	164.138	5.57789	4	3439.93	2.10942	0.888765	0.979126	0.933946	0.862526	1.40781	1.10337	1.11351	1.10844	0.894508	0.881504	0.923529	1.50738	1.63219	0.806996	0.795265	0.985463	1.18684	1.03708	0.626154
lQEEsEVLQk	A6H7F4	QTRTD1 protein (Queuine tRNA-ribosyltransferase accessory subunit 2)	QTRT2 QTRTD1	N-Term(iTRAQ8plex); S5(Phospho); K10(iTRAQ8plex)	1	S(5): 100.0	130.122	2.87186	3	1891	-1.5605	4.68396	3.95522	4.31959	0.561761	0.467833	0.395689	0.395638	0.395663	0.451906	0.881709	0.13005	0.108305	0.832798	1.14215	2.22843	1.95109	0.0915974	0.804445	1.88467
aMLMSRQDQsIILLGSSGSGk	E1BKQ6	Myosin XVIIIA	MYO18A	N-Term(iTRAQ8plex); S10(Phospho); K21(iTRAQ8plex)	0.993617	S(5): 0.0; S(10): 99.4; S(16): 0.5; S(17): 0.0; S(19): 0.0	89.4317	2.92048	4	2867.51	4.02508	0.855196	0.869613	0.862404	0.991257	1.25128	1.08494	1.09634	1.09064	1.01555	0.88198	1.14941	1.45092	1.26231	0.931157	0.808684	0.868473	1.26465	1.02451	0.704864
aGsNMLLIGVHGPTTPcEEVsmk	E1BKX7	Filamin B	FLNB	N-Term(iTRAQ8plex); S3(Phospho); C17(Carbamidomethyl); S21(Phospho); M22(Oxidation); K23(iTRAQ8plex)	0.811439	S(3): 83.1; T(14): 9.5; T(15): 9.5; S(21): 97.9	54.9208	2.74678	4	3212.51	1.11736	0.777732	0.858825	0.818278	1.76489	1.36418	0.979305	0.976076	0.97769	0.878234	0.882016	2.15684	1.66713	0.772952	0.898275	0.902143	1.00431	1.19481	0.497613	0.646555
qRsDLSRELEEISER	Q9BE40;F1MRC2	Myosin-1 (Myosin heavy chain 1) (Myosin heavy chain 2x) (MyHC-2x) (Myosin heavy chain, skeletal muscle, adult 1)	MYH1	N-Term(iTRAQ8plex); S3(Phospho)	0.999996	S(3): 100.0; S(6): 0.0; S(13): 0.0	143.552	2.83154	3	2231.09	-1.16791	1.78381	1.35275	1.56828	1.09547	0.840088	0.950268	0.945572	0.94792	0.95543	0.882276	0.698517	0.535675	0.766875	1.00792	0.930749	0.923433	0.604433	0.872165	1.05022
vDYsITkRAHTPTPGIYMGRPTHSGGGGGGGGGGGGGGGR	Q2KJ71	Transformer 2 alpha homolog (Drosophila)	TRA2A	N-Term(iTRAQ8plex); S4(Phospho); K7(iTRAQ8plex)	0.431921	Y(3): 43.2; S(4): 43.2; T(6): 9.6; T(11): 0.8; T(13): 0.8; Y(17): 0.8; T(22): 0.8; S(24): 0.8	25.0501	3.58194	5	4385.1	-13.6182	0.80571	0.688323	0.747016	1.17696	1.3001	1.17963	1.19638	1.188	0.969914	0.882895	1.57555	1.7404	1.10463	0.816423	0.743175	0.910282	1.59033	0.824082	0.679096
sLPSSQPGPQGRDTMAPALPALLcLGLSVGLR	A6QQ33	Uncharacterized protein (Fragment)		N-Term(iTRAQ8plex); S1(Phospho); C24(Carbamidomethyl)	0.327391	S(1): 32.7; S(4): 32.7; S(5): 32.7; T(14): 1.4; S(28): 0.4	25.0164	2.63833	4	3643.85	-12.6792	0.873477	0.997466	0.935472	0.999605	1.11429	1.06287	1.07486	1.06887	1.08503	0.884083	1.06856	1.19116	1.11473	1.01512	0.827122	0.8148	1.1426	1.08546	0.793402
qLsVPVIAk	F1N757	Titin	TTN	N-Term(iTRAQ8plex); S3(Phospho); K9(iTRAQ8plex)	1	S(3): 100.0	196.85	2.94657	3	1642.97	-2.02273	1.07652	1.78037	1.42845	1.58541	1.03649	0.85198	0.838263	0.845122	0.736672	0.884149	1.10988	0.725607	0.65377	0.871675	1.04618	1.20019	0.591637	0.464658	0.853022
lINSSPDkELEIGNHtLQQNVGGQtISLYR	F1MRA0	Lamin tail domain containing 1	LMNTD1	N-Term(iTRAQ8plex); K8(iTRAQ8plex); T16(Phospho); T25(Phospho)	0.296085	S(4): 0.0; S(5): 0.1; T(16): 62.9; T(25): 62.9; S(27): 62.9; Y(29): 11.1	54.2932	2.68787	4	4092.99	-16.7253	0.880868	0.996373	0.938621	1.16979	1.13708	0.918255	0.910064	0.91416	1.10908	0.884546	1.24629	1.21144	0.972033	1.21322	0.967605	0.797552	0.973939	0.948095	0.777911
lSGVLTVkAGDtIRLEAGVR	F1N757	Titin	TTN	N-Term(iTRAQ8plex); K8(iTRAQ8plex); T12(Phospho)	0.997804	S(2): 0.0; T(6): 0.2; T(12): 99.8	100.851	3.30484	4	2743.55	-6.58422	0.859224	0.934278	0.896751	0.606808	1.14543	1.29888	1.37225	1.33557	1.04019	0.884601	0.676673	1.27731	1.88763	0.778837	0.662341	0.850423	1.48934	1.7142	0.77229
fSPPLPASGPQPSFMAHLAGAVVGVsmGLtILR	F1MEJ0	Rhomboid-like protein (EC 3.4.21.-)	RHBDL1	N-Term(iTRAQ8plex); S26(Phospho); M27(Oxidation); T30(Phospho)	0.998442	S(2): 0.0; S(8): 0.1; S(13): 0.1; S(26): 99.9; T(30): 99.9	48.2566	3.60567	4	3785.85	-10.3145	0.813661	0.835398	0.82453	1.06413	1.23871	1.1283	1.14133	1.13482	0.956896	0.884941	1.29059	1.50233	1.16407	0.843215	0.779808	0.924804	1.37632	0.899231	0.714404
aAAPSPsGAIGGLLEQFVRGVGLRGTssSTL	A6QLE9	MTMR14 protein (Myotubularin related protein 14)	MTMR14	N-Term(iTRAQ8plex); S7(Phospho); S27(Phospho); S28(Phospho)	0.0743946	S(5): 50.0; S(7): 50.0; T(26): 47.3; S(27): 47.3; S(28): 47.3; S(29): 47.3; T(30): 10.7	53.9197	3.49409	4	3500.71	6.6315	0.81747	0.857072	0.837271	1.56729	1.30178	1.0292	1.03423	1.03171	0.964861	0.885247	1.8719	1.55479	0.830596	0.935202	0.858035	0.917486	1.23223	0.615624	0.680026
gLPDNVSsVLNk	Q07130	UTP--glucose-1-phosphate uridylyltransferase (EC 2.7.7.9) (UDP-glucose pyrophosphorylase) (UDPGP) (UGPase)	UGP2	N-Term(iTRAQ8plex); S8(Phospho); K12(iTRAQ8plex)	0.999642	S(7): 0.0; S(8): 100.0	211.306	3.84178	3	1931.04	-2.91809	1.05945	1.03126	1.04536	1.00765	1.02223	1.06155	1.07341	1.06748	1.11724	0.885487	0.963933	0.977873	1.01446	1.04661	0.829508	0.792567	1.02117	1.10875	0.866234
hVTMTLLDtEQSYVESLRtLMQGYMQPLk	E1BP14	Rho guanine nucleotide exchange factor 17	ARHGEF17	N-Term(iTRAQ8plex); T9(Phospho); T19(Phospho); K29(iTRAQ8plex)	0.00718241	T(3): 47.5; T(5): 47.5; T(9): 3.2; S(12): 3.2; Y(13): 3.2; S(16): 43.9; T(19): 43.9; Y(24): 7.7	16.3557	3.16001	4	4181.05	2.74672	1.02294	0.840934	0.931935	0.939228	1.0005	1.0697	1.08347	1.07659	1.18283	0.885498	1.00783	1.07357	1.06524	1.09868	0.822505	0.748628	1.15522	1.25936	0.885055
tEDGGWEWsDDEFDEESEEGk	Q1JQD5	OXSR1 protein	OXSR1	N-Term(iTRAQ8plex); S9(Phospho); K21(iTRAQ8plex)	0.962659	T(1): 0.0; S(9): 96.3; S(17): 3.7	126.008	2.76572	3	3164.29	-1.39729	0.939221	0.875161	0.907191	0.868644	0.788641	1.16804	1.18377	1.17591	1.2495	0.885858	0.95751	0.869322	0.907899	1.06259	0.75334	0.708969	1.29621	1.43845	1.12327
aLPNSGtNAFFsELLR	F1N0K9	Estrogen related receptor beta	ESRRB	N-Term(iTRAQ8plex); T7(Phospho); S12(Phospho)	0.996883	S(5): 0.3; T(7): 99.7; S(12): 100.0	126.442	2.66762	3	2201.01	-10.099	0.843052	0.856997	0.850025	1.12689	0.911095	1.08721	1.10058	1.09389	1.21488	0.885926	1.32572	1.07185	0.808503	1.1106	0.809883	0.729228	1.2869	1.07808	0.972375
sQVsLSVSSVTPEDTATYYcAkDTGk	G3N1H5	Uncharacterized protein		N-Term(iTRAQ8plex); S4(Phospho); C20(Carbamidomethyl); K22(iTRAQ8plex); K26(iTRAQ8plex)	0.330825	S(1): 33.1; S(4): 33.1; S(6): 33.1; S(8): 0.1; S(9): 0.1; T(11): 0.1; T(15): 0.1; T(17): 0.1; Y(18): 0.0; Y(19): 0.0; T(24): 0.0	36.798	3.07055	4	3786.83	-16.3731	0.883398	1.05082	0.967109	1.21619	1.186	1.05718	1.06865	1.06291	0.9852	0.886042	1.25755	1.22634	0.975177	0.926887	0.833598	0.899352	1.09906	0.810071	0.747084
tGLIkGsGTAEVELk	Q3ZC87	Pyruvate kinase (EC 2.7.1.40) (Fragment)	PKM2	N-Term(iTRAQ8plex); K5(iTRAQ8plex); S7(Phospho); K15(iTRAQ8plex)	0.49995	T(1): 0.0; S(7): 50.0; T(9): 50.0	117.346	3.69806	4	2495.41	-4.3027	1.38433	1.24024	1.31229	1.15349	1.40489	0.80625	0.786158	0.796204	0.910097	0.88614	0.878992	1.07057	1.21795	1.14305	1.11296	0.973676	0.606729	0.788993	0.630753
sAVPDSLRWLcHPLGQkFFMER	F1ML06	Sterol regulatory element binding transcription factor 2	SREBF2	N-Term(iTRAQ8plex); S1(Phospho); C11(Carbamidomethyl); K17(iTRAQ8plex)	0.118121	S(1): 11.8; S(6): 88.2	22.4194	2.82315	5	3362.72	0.908109	1.27138	1.09634	1.18386	1.0234	1.31301	0.982925	0.982102	0.982513	0.948704	0.886661	0.864458	1.10909	1.28299	0.965589	0.902441	0.934602	0.829923	0.927015	0.675289
tESIDVMDAVGSNIVVsTR	P15690	NADH-ubiquinone oxidoreductase 75 kDa subunit, mitochondrial (EC 1.6.5.3) (EC 1.6.99.3) (Complex I-75kD) (CI-75kD)	NDUFS1	N-Term(iTRAQ8plex); T1(Phospho); S17(Phospho)	0.493652	T(1): 99.1; S(3): 0.8; S(12): 0.4; S(17): 49.8; T(18): 49.8	73.5327	2.78439	3	2457.11	-7.7815	0.785791	0.893214	0.839503	1.20081	1.0811	1.08585	1.09943	1.09264	1.10041	0.886743	1.43038	1.28779	0.900312	1.00712	0.811561	0.805827	1.30153	0.916394	0.820221
dLTVDSAsPVYQAVIk	G3N3C9	LIM domain binding 3	LDB3	N-Term(iTRAQ8plex); S8(Phospho); K16(iTRAQ8plex)	0.999989	T(3): 0.0; S(6): 0.0; S(8): 100.0; Y(11): 0.0	251.249	5.24178	3	2394.27	-1.48153	0.920321	0.951294	0.935807	1.11426	0.992473	1.09225	1.1053	1.09878	1.11946	0.887012	1.19069	1.06055	0.890701	1.01882	0.807274	0.792359	1.17415	1.00466	0.89374
yTVssTLLLRLsWLNTRLALNSTGHQR	E1BNX0	Zinc activated ion channel	ZACN	N-Term(iTRAQ8plex); S4(Phospho); S5(Phospho); S12(Phospho)	0.0248806	Y(1): 47.1; T(2): 47.1; S(4): 35.3; S(5): 35.3; T(6): 35.3; S(12): 90.4; T(16): 1.2; S(22): 4.1; T(23): 4.1	29.5769	3.60784	5	3644.78	-7.24243	0.817243	1.2859	1.05157	1.38057	1.2878	1.07344	1.0873	1.08037	1.00516	0.887027	1.31287	1.22465	0.932804	0.93038	0.821037	0.882474	1.02739	0.728075	0.688792
tPPPSYNSALVQPVtPVPSTGEsDRk	F1N3U6	UV radiation resistance associated	UVRAG	N-Term(iTRAQ8plex); T1(Phospho); T15(Phospho); S23(Phospho); K26(iTRAQ8plex)	0.0331616	T(1): 43.1; S(5): 43.1; Y(6): 12.9; S(8): 9.2; T(15): 20.0; S(19): 68.7; T(20): 51.5; S(23): 51.5	17.3938	3.20341	4	3572.73	9.91466	1.00365	0.835151	0.919399	1.69118	1.39359	0.902017	0.896926	0.899472	0.984226	0.887078	1.83944	1.51576	0.824032	1.09423	0.986222	0.901295	0.978326	0.581976	0.636543
lYIDSyEkDLAk	Q08DP0;A6QPB5	Phosphoglucomutase-1 (PGM 1) (EC 5.4.2.2) (Glucose phosphomutase 1)	PGM1	N-Term(iTRAQ8plex); Y6(Phospho); K8(iTRAQ8plex); K12(iTRAQ8plex)	0.5	Y(2): 0.0; S(5): 50.0; Y(6): 50.0	169.937	3.42906	4	2450.34	0.167901	1.24607	1.26863	1.25735	1.21603	1.56939	0.842801	0.828259	0.83553	0.80235	0.88713	0.967138	1.24817	1.29058	0.960288	1.06176	1.10567	0.664517	0.65981	0.565271
eLEGQVAsNEDLk	F1MXH3	Sorting nexin 32	SNX32	N-Term(iTRAQ8plex); S8(Phospho); K13(iTRAQ8plex)	1	S(8): 100.0	137.149	2.94215	4	2120.06	-5.83403	1.43196	1.33564	1.3838	1.46334	1.22015	0.772844	0.752675	0.76276	0.907486	0.887536	1.05748	0.88174	0.83381	1.18974	1.16358	0.978016	0.551208	0.620146	0.727399
mELRDQAQsLRAk	F1MNX2	Acyl-CoA dehydrogenase family member 11	ACAD11	N-Term(iTRAQ8plex); S9(Phospho); K13(iTRAQ8plex)	1	S(9): 100.0	167.718	3.18432	3	2234.17	-11.2933	0.944358	0.855351	0.899855	1.00137	0.895018	1.10698	1.1173	1.11214	1.0678	0.887776	1.11281	0.994625	0.893793	0.960131	0.798261	0.831408	1.23591	1.06634	0.991908
tMRFIVsIDLmDLsSNLDSkk	A7YWU3	Ribonuclease P protein subunit p40 (RNaseP protein p40) (EC 3.1.26.5)	RPP40	N-Term(iTRAQ8plex); S7(Phospho); M11(Oxidation); S14(Phospho); K20(iTRAQ8plex); K21(iTRAQ8plex)	0.0472879	T(1): 89.9; S(7): 10.2; S(14): 47.3; S(15): 47.3; S(19): 5.4	31.2992	2.94473	5	3501.82	7.57106	0.967767	0.869358	0.918563	0.849024	0.964155	1.1782	1.19481	1.1865	1.06356	0.888115	0.924296	1.04963	1.1356	0.896378	0.748514	0.835043	1.2917	1.25268	0.921133
gWLksNVSDAVAQSAR	Q5E956	Triosephosphate isomerase (TIM) (EC 5.3.1.1) (Triose-phosphate isomerase)	TPI1	N-Term(iTRAQ8plex); K4(iTRAQ8plex); S5(Phospho)	0.999998	S(5): 100.0; S(8): 0.0; S(14): 0.0	173.589	5.17413	3	2377.25	-1.08801	0.784683	0.802554	0.793619	1.3071	1.82132	0.898485	0.894342	0.896413	0.952338	0.888126	1.64701	2.29495	1.39341	1.06239	0.990755	0.932574	1.12953	0.72859	0.487628
rAMIQQIDRtIGYLLEAIGR	M5FK38	Ectonucleotide pyrophosphatase/phosphodiesterase 5 (Putative function)-like	LOC521021 BOS_22572	N-Term(iTRAQ8plex); T10(Phospho)	0.5	T(10): 50.0; Y(13): 50.0	24.552	2.44643	3	2701.44	-5.54706	0.958085	0.967685	0.962885	1.52737	1.3853	0.973115	0.967305	0.97021	0.947567	0.888163	1.58624	1.43869	0.906982	0.976662	0.915434	0.937308	1.00761	0.620392	0.641136
eAGHFWDPHNFkSVTLGAQGSPItk	E1BP14	Rho guanine nucleotide exchange factor 17	ARHGEF17	N-Term(iTRAQ8plex); K12(iTRAQ8plex); T24(Phospho); K25(iTRAQ8plex)	0.991989	S(13): 0.0; T(15): 0.0; S(21): 0.8; T(24): 99.2	61.4472	2.72897	4	3716.96	5.85741	0.957596	1.0872	1.0224	0.704868	1.01494	1.17852	1.19526	1.18689	1.12142	0.888233	0.689425	0.992704	1.4399	0.944838	0.748369	0.79206	1.16089	1.59097	0.875158
gQLVyGQLmEPVNR	F1N5L7	Family with sequence similarity 171 member B	FAM171B	N-Term(iTRAQ8plex); Y5(Phospho); M9(Oxidation)	1	Y(5): 100.0	66.3294	2.70101	3	2003.96	-16.9629	1.05936	0.903358	0.981357	1.10063	0.952323	1.05499	1.06432	1.05965	0.953009	0.888734	1.12154	0.970415	0.86525	0.899358	0.838701	0.932556	1.07979	0.865874	0.933228
gLRITVLLtSFLmVLGtGLR	A6QLS7	DIRC2 protein (Disrupted in renal carcinoma 2)	DIRC2	N-Term(iTRAQ8plex); T9(Phospho); M13(Oxidation); T17(Phospho)	0.0184707	T(5): 87.6; T(9): 22.2; S(10): 77.8; T(17): 12.4	17.9046	2.83167	4	2640.48	18.3649	0.802626	0.722445	0.762535	0.736273	0.820432	1.30267	1.3787	1.34068	1.21494	0.888935	0.965559	1.07593	1.1143	0.906212	0.663046	0.731668	1.75819	1.65013	1.0835
nAcLtPAAAFPGQPQAVIMtsGPLk	E1BIZ7	MLX interacting protein	MLXIP	N-Term(iTRAQ8plex); C3(Carbamidomethyl); T5(Phospho); T20(Phospho); S21(Phospho); K25(iTRAQ8plex)	1	T(5): 100.0; T(20): 100.0; S(21): 100.0	9.03645	2.66696	4	3388.57	-12.0517	0.811815	0.821087	0.816451	1.25365	1.22472	1.10529	1.11533	1.11031	1.11183	0.889152	1.53548	1.50005	0.976924	1.00137	0.800817	0.79972	1.35992	0.886877	0.726007
cSRGALYTGFSVLVALLLAGQAttAYFLYQQQGRLDk	Q7JFY1	Invariant chain (Fragment)		N-Term(iTRAQ8plex); C1(Carbamidomethyl); T23(Phospho); T24(Phospho); K37(iTRAQ8plex)	0.143676	S(2): 4.3; Y(7): 4.3; T(8): 3.7; S(11): 3.7; T(23): 44.2; T(24): 46.6; Y(26): 46.6; Y(29): 46.6	27.6401	3.56339	6	4848.51	5.9429	0.945484	0.836324	0.890904	0.892375	0.947181	1.21947	1.24734	1.2334	1.11076	0.889517	1.00165	1.06317	1.06142	0.900568	0.721188	0.800815	1.38444	1.24473	0.93912
lPDAPATPDLDLAATDVLsLRR	M5FKJ6	MCG48762-like	LOC618053 BOS_22646	N-Term(iTRAQ8plex); S19(Phospho)	0.849213	T(7): 7.5; T(15): 7.5; S(19): 84.9	59.4876	2.97537	3	2704.4	-6.50085	0.868602	0.758815	0.813709	0.920312	1.05841	1.16063	1.17756	1.16909	1.03068	0.889599	1.13101	1.30072	1.15005	0.881606	0.760931	0.863119	1.43675	1.11992	0.840508
iFQEQPcLRQDsLR	G3X746	Calcineurin binding protein 1	CABIN1	N-Term(iTRAQ8plex); C7(Carbamidomethyl); S12(Phospho)	1	S(12): 100.0	130.45	2.46273	3	2174.11	17.9988	0.884776	0.958468	0.921622	1.04957	1.06291	1.1081	1.11844	1.11327	1.18215	0.889917	1.13883	1.1533	1.01271	1.06188	0.799374	0.752794	1.20794	1.12631	0.837245
sRsPPPVSk	Q3MHR5	Serine/arginine-rich splicing factor 2 (Splicing component, 35 kDa) (Splicing factor SC35) (SC-35) (Splicing factor, arginine/serine-rich 2)	SRSF2 SFRS2	N-Term(iTRAQ8plex); S1(Phospho); S3(Phospho); K9(iTRAQ8plex)	1	S(1): 100.0; S(3): 100.0; S(8): 0.0	198.2	3.6863	3	1722.87	-7.10458	1.09362	0.824562	0.959093	0.662149	0.634797	0.927476	0.918528	0.923002	2.007	0.890045	0.69039	0.661872	0.958693	2.17443	0.964294	0.443471	0.962369	3.03104	1.40209
rPLSQLALPRVLGLILNLPsPVsLGLLsLPLRR	F1ME39	Josephin domain containing 2	JOSD2	N-Term(iTRAQ8plex); S20(Phospho); S23(Phospho); S28(Phospho)	0.755429	S(4): 24.5; S(20): 91.8; S(23): 91.8; S(28): 91.8	16.3169	3.63075	6	4116.33	0.915802	1.05901	0.940221	0.999614	0.622923	1.19926	1.14913	1.16455	1.15684	0.875448	0.890201	0.623164	1.19973	1.92522	0.756757	0.769509	1.01685	1.15729	1.40539	0.742289
qPsSPGPPPR	Q0P5E6	Alpha-1-syntrophin	SNTA1	N-Term(iTRAQ8plex); S3(Phospho)	0.5	S(3): 50.0; S(4): 50.0	160.138	3.03624	3	1403.69	-3.54396	1.14061	1.0559	1.09826	1.11698	0.963368	1.00016	1.00296	1.00156	1.11759	0.890277	1.01704	0.877179	0.862479	1.11585	0.888891	0.796606	0.911954	1.00055	0.92413
fLRTPTEDkVLAVFyIILTPMLNPIIySLR	F1N2J3	Olfactory receptor	LOC616716	N-Term(iTRAQ8plex); K9(iTRAQ8plex); Y15(Phospho); Y27(Phospho)	0.0695114	T(4): 4.9; T(6): 2.9; Y(15): 35.7; T(19): 35.7; Y(27): 40.9; S(28): 79.8	12.2234	3.58611	5	4305.3	-9.35407	0.863862	0.857355	0.860609	0.709399	1.09942	1.23091	1.25803	1.24447	0.943144	0.890279	0.824299	1.27749	1.54979	0.757866	0.715386	0.943949	1.44604	1.3295	0.809774
qAGDAPGPPstLLLEGk	E1BC55	KIAA1671	KIAA1671	N-Term(iTRAQ8plex); S10(Phospho); T11(Phospho); K17(iTRAQ8plex)	1	S(10): 100.0; T(11): 100.0	51.5338	2.35616	3	2419.17	-18.6843	0.895673	0.944315	0.919994	1.0395	0.998037	1.04358	1.05227	1.04792	1.17841	0.890315	1.1299	1.08483	0.960112	1.12452	0.8496	0.755523	1.13905	1.13363	0.892066
aPPPGPsRPAVRLVDAVGDARPQPVDsWV	E1BPV1	ARVCF, delta catenin family member	ARVCF	N-Term(iTRAQ8plex); S7(Phospho); S27(Phospho)	1	S(7): 100.0; S(27): 100.0	25.9829	3.75595	4	3470.7	-9.45793	0.884497	0.858305	0.871401	1.0189	1.22829	1.17006	1.18521	1.17763	1.02974	0.890327	1.16927	1.40956	1.20551	0.87442	0.756032	0.86461	1.35142	1.01064	0.724852
gtYIPVPLVsELQsGk	P12260	Coagulation factor XIII A chain (Coagulation factor XIIIa) (EC 2.3.2.13) (Protein-glutamine gamma-glutamyltransferase A chain) (Transglutaminase A chain) (Fragment)	F13A1 F13A	N-Term(iTRAQ8plex); T2(Phospho); S10(Phospho); S14(Phospho); K16(iTRAQ8plex)	0.499999	T(2): 50.0; Y(3): 50.0; S(10): 100.0; S(14): 100.0	82.2456	2.8159	5	2536.25	5.87605	0.829387	0.751605	0.790496	0.776925	0.733607	1.34428	1.42744	1.38586	0.94218	0.890905	0.982832	0.928034	0.944245	0.679852	0.642854	0.945578	1.75315	1.2127	1.21442
ttmLDRGPEGQVyRR	E1BKQ6	Myosin XVIIIA	MYO18A	N-Term(iTRAQ8plex); T2(Phospho); M3(Oxidation); Y13(Phospho)	0.499976	T(1): 50.0; T(2): 50.0; Y(13): 100.0	57.4736	2.32276	3	2259	-11.5153	0.698915	0.729382	0.714149	1.07642	0.887105	1.21524	1.24001	1.22763	1.36409	0.891014	1.50727	1.24219	0.824129	1.11116	0.725802	0.653191	1.71901	1.26726	1.00441
eITALAPsTMk	P60712;P68138	Actin, cytoplasmic 1 (Beta-actin) [Cleaved into: Actin, cytoplasmic 1, N-terminally processed]	ACTB	N-Term(iTRAQ8plex); S8(Phospho); K11(iTRAQ8plex)	0.999802	T(3): 0.0; S(8): 100.0; T(9): 0.0	293.658	4.07016	2	1849.99	-4.00953	1.21212	1.27301	1.24256	1.38771	1.04112	0.908661	0.901324	0.904993	1.12703	0.891034	1.11681	0.837881	0.750246	1.24534	0.984575	0.790607	0.728327	0.81215	0.855841
sLQAkFQASQPETGDLPk	E1BLP0	PML-RARA regulated adaptor molecule 1	PRAM1	N-Term(iTRAQ8plex); S1(Phospho); K5(iTRAQ8plex); K18(iTRAQ8plex)	0.963442	S(1): 96.3; S(9): 1.8; T(13): 1.8	32.7206	2.79457	5	2937.63	15.457	1.20016	0.882928	1.04154	0.84079	1.03691	1.25065	1.28807	1.26936	0.980342	0.891335	0.807253	0.99555	1.23326	0.772312	0.702192	0.909208	1.21873	1.16598	0.859608
vILGILLPPsILsLEFk	F1MQI6	Transient receptor potential cation channel subfamily M member 3	TRPM3	N-Term(iTRAQ8plex); S10(Phospho); S13(Phospho); K17(iTRAQ8plex)	1	S(10): 100.0; S(13): 100.0	70.9772	2.66104	4	2620.53	11.0495	1.09305	1.14071	1.11688	1.10294	1.23344	1.1568	1.17429	1.16555	0.857742	0.891568	0.987515	1.10436	1.11832	0.735915	0.764936	1.03944	1.04357	0.77769	0.722831
yGYTHLsTGDLLR	P00570	Adenylate kinase isoenzyme 1 (AK 1) (EC 2.7.4.3) (EC 2.7.4.6) (ATP-AMP transphosphorylase 1) (ATP:AMP phosphotransferase) (Adenylate monophosphate kinase) (Myokinase)	AK1	N-Term(iTRAQ8plex); S7(Phospho)	0.999512	Y(1): 0.0; Y(3): 0.0; T(4): 0.0; S(7): 100.0; T(8): 0.0	246.166	5.06859	3	1879.93	1.55895	1.00794	0.987049	0.997496	1.14153	1.06621	0.91991	0.911968	0.915939	1.05361	0.891571	1.1444	1.06889	0.934022	1.1503	0.973395	0.846208	0.918238	0.922977	0.836202
lLAMGsGNFGEIkGTPESLAEkER	A4FUB3	SOX5 protein (SRY-box 5)	SOX5	N-Term(iTRAQ8plex); S6(Phospho); K13(iTRAQ8plex); K22(iTRAQ8plex)	0.962577	S(6): 96.3; T(15): 3.0; S(18): 0.7	31.9544	3.30077	5	3526.87	-1.45775	1.16903	1.08542	1.12723	0.995863	1.24095	1.02184	1.02587	1.02386	1.00747	0.891646	0.883462	1.10088	1.2461	0.983991	0.87087	0.885039	0.908297	1.01165	0.718521
tSLDGSQNQDDVGLHVsTkTsLQYR	E1BP55	Neuron navigator 3	NAV3	N-Term(iTRAQ8plex); S17(Phospho); K19(iTRAQ8plex); S21(Phospho)	0.0651354	T(1): 13.3; S(2): 13.3; S(6): 12.1; S(17): 32.3; T(18): 32.3; T(20): 32.3; S(21): 32.3; Y(24): 32.3	10.4393	2.72011	4	3517.72	10.0106	1.00475	0.926742	0.965746	0.969834	0.87556	1.11381	1.12524	1.11952	1.25375	0.891683	1.00423	0.906615	0.902793	1.11989	0.796484	0.711215	1.15923	1.29274	1.01841
eLsLNETVNSIFSQGAPR	E1BIY2	ADAMTS like 2	ADAMTSL2	N-Term(iTRAQ8plex); S3(Phospho)	0.483784	S(3): 48.4; T(7): 0.2; S(10): 3.0; S(13): 48.4	78.5485	2.60247	3	2346.13	-12.9856	0.857839	0.918001	0.88792	0.754883	1.00028	1.18428	1.20233	1.1933	1.11553	0.892177	0.85017	1.12655	1.32508	0.934825	0.747654	0.79978	1.34393	1.47775	0.891924
aRFEELcsDLFR	Q27965;F1MWU9	Heat shock 70 kDa protein 1B (Heat shock 70 kDa protein 2) (HSP70.2)	HSPA1B HSP70-2	N-Term(iTRAQ8plex); C7(Carbamidomethyl); S8(Phospho)	1	S(8): 100.0	218.602	4.06376	3	1926.91	-1.79549	1.00004	0.898862	0.949451	1.37142	1.29505	1.05547	1.06605	1.06076	1.04984	0.892609	1.44444	1.364	0.944308	0.989702	0.841481	0.850236	1.11724	0.765508	0.689249
mAPVLskDVADIEsILALNPR	A7YY69	DPYD protein	DPYD	N-Term(iTRAQ8plex); M1(Oxidation); S6(Phospho); K7(iTRAQ8plex); S14(Phospho)	1	S(6): 100.0; S(14): 100.0	31.0991	2.84558	4	3036.63	18.0577	1.0978	1.08958	1.09369	0.986431	1.12217	1.03291	1.03852	1.03572	0.946166	0.892705	0.901931	1.02605	1.13761	0.913538	0.86192	0.943497	0.946994	0.959181	0.795513
qVFIsDIALsRNEILFVtQDGEGFRGk	F1MMV0	Inhibitor of Bruton tyrosine kinase	IBTK	N-Term(iTRAQ8plex); S5(Phospho); S10(Phospho); T18(Phospho); K27(iTRAQ8plex)	1	S(5): 100.0; S(10): 100.0; T(18): 100.0	31.5733	2.98928	4	3887.94	9.51454	0.914519	0.938569	0.926544	1.08537	1.14121	1.12398	1.13678	1.13038	1.01642	0.892776	1.17142	1.23169	1.05145	0.899184	0.7898	0.878351	1.22	0.936475	0.782304
sSEPSGPEtPEAk	G3X6L9	Glutamyl-prolyl-tRNA synthetase	EPRS	N-Term(iTRAQ8plex); T9(Phospho); K13(iTRAQ8plex)	0.25	S(1): 25.0; S(2): 25.0; S(5): 25.0; T(9): 25.0	77.5398	3.11422	3	2003.96	-11.2216	0.874154	1.04526	0.959709	1.01497	1.06926	1.09451	1.10633	1.10042	1.10711	0.892812	1.05758	1.11415	1.05349	1.00608	0.811339	0.806433	1.14662	1.09078	0.83498
fLNRSSEDDSASEScLPSEGttSDPVTLRR	Q2KIY9	Autocrine motility factor receptor	AMFR	N-Term(iTRAQ8plex); C15(Carbamidomethyl); T21(Phospho); T22(Phospho)	0.0360191	S(5): 1.8; S(6): 1.8; S(10): 1.8; S(12): 1.8; S(14): 1.8; S(18): 2.6; T(21): 12.2; T(22): 12.2; S(23): 81.8; T(27): 81.8	13.8574	2.85179	4	3777.65	-4.03959	1.01269	1.03307	1.02288	1.53914	0.996733	1.0408	1.04948	1.04514	1.02918	0.892888	1.50471	0.974438	0.647591	0.984728	0.854323	0.867573	1.02176	0.668672	0.895814
cQyVTEk	A6QLL8;Q3ZBY4	Fructose-bisphosphate aldolase (EC 4.1.2.13)	ALDOA	N-Term(iTRAQ8plex); C1(Carbamidomethyl); Y3(Phospho); K7(iTRAQ8plex)	1	Y(3): 100.0; T(5): 0.0	202.348	3.12748	3	1615.8	-0.186222	1.43599	1.34673	1.39136	1.16685	1.48001	0.84368	0.829884	0.836782	0.827895	0.893038	0.838637	1.06371	1.26838	0.98938	1.06723	1.07868	0.601413	0.709516	0.603401
tDGAAPNVAPsDVGGGGGsNRELTITWAPLSR	F1MVI0	Contactin-1	CNTN1	N-Term(iTRAQ8plex); S11(Phospho); S19(Phospho)	0.496294	T(1): 10.3; S(11): 64.1; S(19): 71.5; T(24): 23.5; T(26): 23.5; S(31): 7.0	31.9887	3.90443	4	3587.75	17.8742	0.980696	0.987569	0.984132	1.36302	1.27828	0.999888	1.0025	1.0012	1.05558	0.893611	1.385	1.29889	0.937829	1.05432	0.892544	0.846556	1.01734	0.774446	0.699074
fSGESVVSWsDLDIIIsVPWYLGLmFRtR	F1N6Y9	Uncharacterized protein		N-Term(iTRAQ8plex); S10(Phospho); S17(Phospho); M25(Oxidation); T28(Phospho)	0.0239214	S(2): 15.6; S(5): 15.6; S(8): 58.8; S(10): 18.9; S(17): 88.6; Y(21): 79.8; T(28): 22.8	19.101	3.68078	5	3933.77	-14.9243	1.22517	1.29249	1.25883	1.22604	1.10105	0.930909	0.92154	0.926225	0.921238	0.893645	0.973952	0.874665	0.898058	0.994616	0.964825	0.970048	0.735783	0.751394	0.811627
qAFtQQIEELkR	Q9BE40;F1MRC2;A6QPA6	Myosin-1 (Myosin heavy chain 1) (Myosin heavy chain 2x) (MyHC-2x) (Myosin heavy chain, skeletal muscle, adult 1)	MYH1	N-Term(iTRAQ8plex); T4(Phospho); K11(iTRAQ8plex)	1	T(4): 100.0	167.733	3.72833	3	2179.17	-1.33033	1.3385	1.17839	1.25845	1.69185	1.13702	0.855807	0.843845	0.849826	0.931188	0.893695	1.3444	0.90351	0.672057	1.09574	1.05162	0.959736	0.675298	0.550396	0.785998
sDVSyARFALskEGGQDLPQRPsR	G3X7F8	Uncharacterized protein		N-Term(iTRAQ8plex); Y5(Phospho); S11(Phospho); K12(iTRAQ8plex); S23(Phospho)	0.0089269	S(1): 52.2; S(4): 92.9; Y(5): 53.0; S(11): 2.3; S(23): 99.7	35.456	3.11217	4	3512.7	10.746	0.806847	0.78533	0.796088	0.978077	0.932463	1.12745	1.13995	1.1337	1.07463	0.893734	1.2286	1.17131	0.953364	0.947893	0.788333	0.831668	1.42409	1.09872	0.958465
sLsDYTGPPQLQALk	G3N2Y4	Uncharacterized protein		N-Term(iTRAQ8plex); S3(Phospho); K15(iTRAQ8plex)	0.99915	S(1): 0.0; S(3): 99.9; Y(5): 0.1; T(6): 0.0	227.434	4.798	3	2306.23	3.83905	0.831456	0.908653	0.870055	1.00948	0.996326	1.13282	1.14703	1.13993	1.14715	0.893921	1.16025	1.14513	0.986971	1.00634	0.784192	0.779251	1.31018	1.13638	0.897217
aFSQsASLTTHQR	A7MBI1	Zinc finger protein ZFP69 (Zinc finger protein 642)	ZFP69 ZNF642	N-Term(iTRAQ8plex); S5(Phospho)	0.888414	S(3): 5.2; S(5): 88.8; S(7): 5.2; T(9): 0.4; T(10): 0.4	56.0343	2.49807	3	1817.88	-4.08539	1.65161	1.35119	1.5014	3.01881	0.646457	0.547453	0.544993	0.546223	0.802286	0.894215	2.01066	0.430569	0.214143	1.46879	1.63709	1.11458	0.363809	0.265763	1.38326
wRVVtLQGQIIEQSGTmTGGGskVMk	E1BMZ9	Structural maintenance of chromosomes protein	SMC4	N-Term(iTRAQ8plex); T5(Phospho); M17(Oxidation); S22(Phospho); K23(iTRAQ8plex); K26(iTRAQ8plex)	0.0055578	T(5): 100.0; S(14): 49.4; T(16): 49.4; T(18): 0.6; S(22): 0.6	48.644	3.27975	4	3879.95	-13.6714	0.90987	0.815869	0.862869	1.24294	1.17362	0.99436	0.992874	0.993617	1.10786	0.894937	1.44048	1.36013	0.944223	1.11498	0.900686	0.807808	1.15153	0.891319	0.762547
tPESTVQEAPFsRAYR	F1N643	Shroom family member 3	SHROOM3	N-Term(iTRAQ8plex); T1(Phospho); S12(Phospho)	0.000597579	T(1): 4.5; S(4): 47.5; T(5): 47.5; S(12): 1.5; Y(15): 99.0	28.7598	2.89432	3	2303.04	-1.67415	1.11711	0.942835	1.02997	0.951307	1.0467	1.05311	1.06355	1.05833	1.08568	0.895019	0.923624	1.01624	1.10028	1.02584	0.84569	0.824387	1.02753	1.14125	0.855084
gHQVtVLGEIkTGNsPVk	Q08DT3	Neurotrophin-3 (NT-3)	NTF3	N-Term(iTRAQ8plex); T5(Phospho); K11(iTRAQ8plex); S15(Phospho); K18(iTRAQ8plex)	0.800266	T(5): 90.0; T(12): 20.0; S(15): 90.0	38.035	2.99508	5	2936.63	16.651	1.36778	0.935607	1.15169	0.762248	0.989462	1.12629	1.13927	1.13278	0.943183	0.895141	0.66185	0.859137	1.29808	0.832624	0.790214	0.949064	0.983581	1.23737	0.904675
wASAPPLYtLIDVLkYsYVRLVck	Q17QZ5	Uncharacterized protein LOC617489	LOC617489	N-Term(iTRAQ8plex); T9(Phospho); K15(iTRAQ8plex); S17(Phospho); C23(Carbamidomethyl); K24(iTRAQ8plex)	0.243345	S(3): 32.0; Y(8): 32.0; T(9): 32.0; Y(16): 15.4; S(17): 76.8; Y(18): 11.8	33.6507	3.09079	6	3928.16	15.2014	0.709373	0.683096	0.696234	0.67391	0.888178	1.08785	1.10107	1.09446	1.13001	0.895219	0.967936	1.27569	1.31795	1.03248	0.817953	0.79222	1.57197	1.6768	1.00793
aLQEAHQQALDDLQAEEDkVNtLTk	Q9BE39;F1N2G0	Myosin-7 (Myosin heavy chain 7) (Myosin heavy chain slow isoform) (MyHC-slow) (Myosin heavy chain, cardiac muscle beta isoform) (MyHC-beta)	MYH7	N-Term(iTRAQ8plex); K19(iTRAQ8plex); T22(Phospho); K25(iTRAQ8plex)	0.955018	T(22): 95.5; T(24): 4.5	187.041	5.08398	5	3800.98	-1.80229	0.856248	0.901447	0.878847	0.930461	1.01214	1.09065	1.10495	1.0978	1.14539	0.895287	1.05873	1.15166	1.08778	1.04336	0.81553	0.78164	1.24913	1.231	0.884551
nVPQEEsLEDsDVDADFk	F1MIZ9	Importin subunit alpha	KPNA3	N-Term(iTRAQ8plex); S7(Phospho); S11(Phospho); K18(iTRAQ8plex)	1	S(7): 100.0; S(11): 100.0	217.518	3.53275	3	2805.23	-2.68971	0.898773	1.06439	0.981579	1.10562	0.979726	1.12952	1.14338	1.13645	0.989687	0.895369	1.12637	0.998112	0.886129	0.870861	0.787868	0.9047	1.15777	0.895138	0.913898
qLDEkEALVSQLsR	F1MRC2	Myosin-2	MYH2	N-Term(iTRAQ8plex); K5(iTRAQ8plex); S13(Phospho)	0.99868	S(10): 0.1; S(13): 99.9	149.698	3.27454	3	2304.23	-5.74915	1.07908	1.06623	1.07265	1.141	0.992584	1.03254	1.038	1.03527	1.13215	0.895829	1.06371	0.925353	0.869928	1.09359	0.865313	0.79126	0.965144	0.992252	0.902522
hGTRcAGEVAAAANNsHcTVGIAFNAk	F1N7K2	Proprotein convertase subtilisin/kexin type 5	PCSK5	N-Term(iTRAQ8plex); C5(Carbamidomethyl); S16(Phospho); C18(Carbamidomethyl); K27(iTRAQ8plex)	0.869823	T(3): 1.7; S(16): 87.0; T(19): 11.3	37.2004	3.01352	4	3472.69	1.70038	0.88089	0.842328	0.861609	1.18169	1.15007	1.10343	1.11382	1.10863	1.01139	0.89585	1.37149	1.33479	0.973243	0.91229	0.808072	0.885763	1.28669	0.855883	0.778951
iLEAAGGQItIDGVDIAsIGLHDLR	F1MIP7	ATP binding cassette subfamily C member 2	ABCC2	N-Term(iTRAQ8plex); T10(Phospho); S18(Phospho)	1	T(10): 100.0; S(18): 100.0	47.9422	3.63143	5	3011.57	18.6735	0.918377	0.947358	0.932868	0.942273	1.2205	0.733	0.711369	0.722185	1.43613	0.896066	1.01008	1.30834	1.29528	1.9886	1.24077	0.623943	0.774156	1.52412	0.734177
vIHDHFGIVEGLMTTVHAITAtQk	P10096	Glyceraldehyde-3-phosphate dehydrogenase (GAPDH) (EC 1.2.1.12) (Peptidyl-cysteine S-nitrosylase GAPDH) (EC 2.6.99.-)	GAPDH GAPD	N-Term(iTRAQ8plex); T22(Phospho); K24(iTRAQ8plex)	0.499999	T(14): 0.0; T(15): 0.0; T(20): 50.0; T(22): 50.0	257.547	8.99701	3	3306.75	-0.608014	1.18348	1.32672	1.2551	1.13306	1.55654	0.805964	0.785953	0.795958	0.880386	0.896469	0.902766	1.24017	1.37374	1.10607	1.12628	1.01827	0.63418	0.776998	0.575938
kPtGVDLLTPmPRAPELk	F1N0X8	HMG-box containing 3	HMGXB3	N-Term(iTRAQ8plex); K1(iTRAQ8plex); T3(Phospho); M11(Oxidation); K18(iTRAQ8plex)	0.994233	T(3): 99.4; T(9): 0.6	44.816	2.76055	5	2971.68	-2.04859	1.15952	1.07082	1.11517	0.732193	0.98888	1.12805	1.14061	1.13433	0.944254	0.897112	0.656576	0.886753	1.35057	0.832433	0.790873	0.950075	1.01718	1.28962	0.9072
rPVYGVIAALIAWVMsFGHGtVVIIVQYLNsTQRAPk	B9VJV9	Free fatty acid receptor 2 (G protein-coupled receptor 43)	GPR43 FFAR2	N-Term(iTRAQ8plex); S16(Phospho); T21(Phospho); S31(Phospho); K37(iTRAQ8plex)	0.013375	Y(4): 92.2; S(16): 27.4; T(21): 76.2; Y(28): 20.0; S(31): 20.0; T(32): 64.1	10.779	3.4383	5	4903.59	8.22026	0.730187	0.939493	0.83484	1.09516	0.729451	1.18178	1.19795	1.18986	1.08814	0.897523	1.31182	0.873762	0.66607	0.91451	0.754309	0.824823	1.42526	0.993592	1.23041
sEWsDLLSDLQk	Q0IIG5	ATP-dependent 6-phosphofructokinase, muscle type (ATP-PFK) (PFK-M) (EC 2.7.1.11) (6-phosphofructokinase type A) (Phosphofructo-1-kinase isozyme A) (PFK-A) (Phosphohexokinase)	PFKM	N-Term(iTRAQ8plex); S4(Phospho); K12(iTRAQ8plex)	0.999998	S(1): 0.0; S(4): 100.0; S(8): 0.0	329.36	5.51559	3	2109.07	-0.211291	1.23752	1.2618	1.24966	1.53409	1.1798	0.873533	0.863995	0.868764	0.942075	0.897579	1.2276	0.944099	0.76906	1.08439	1.03317	0.952768	0.695199	0.614096	0.760786
fGLGAEVGIsTSRIHARGPVGLEGLLTTk	Q2KJH7	Delta-1-pyrroline-5-carboxylate synthase [Includes: Glutamate 5-kinase (GK) (EC 2.7.2.11) (Gamma-glutamyl kinase); Gamma-glutamyl phosphate reductase (GPR) (EC 1.2.1.41) (Glutamate-5-semialdehyde dehydrogenase) (Glutamyl-gamma-semialdehyde dehydrogenase)]	ALDH18A1	N-Term(iTRAQ8plex); S10(Phospho); K29(iTRAQ8plex)	0.333329	S(10): 33.3; T(11): 33.3; S(12): 33.3; T(27): 0.0; T(28): 0.0	73.3654	3.99961	5	3625.05	10.5665	0.989907	1.17866	1.08428	0.931825	1.25871	0.993538	0.991528	0.992533	0.900649	0.89766	0.859392	1.16087	1.3508	0.907425	0.904413	0.996681	0.915381	0.966542	0.71316
imLVSGyRtRk	G3MZE3	Uncharacterized protein		N-Term(iTRAQ8plex); M2(Oxidation); Y7(Phospho); T9(Phospho); K11(iTRAQ8plex)	0.479694	S(5): 52.0; Y(7): 52.0; T(9): 95.9	33.2031	2.51	3	2108.11	9.02108	0.95032	1.06182	1.00607	1.03146	1.09015	1.09125	1.10502	1.09813	1.00102	0.897693	1.02524	1.08357	1.0569	0.911567	0.817473	0.896777	1.09151	0.970492	0.82346
yGGGGsGAAAGVVVGAGGGR	Q1ADE8	Voltage-dependent P/Q-type calcium channel subunit alpha	CACNA1A	N-Term(iTRAQ8plex); Y1(Phospho); S6(Phospho)	1	Y(1): 100.0; S(6): 100.0	7.87136	2.85457	4	2040.92	-0.167786	1.47891	1.29706	1.38799	1.07404	0.860577	1.11624	1.12853	1.12239	0.774281	0.897752	0.773812	0.620018	0.801251	0.689852	0.79986	1.15947	0.808643	0.720904	1.0432
eIDLLLGQtDDtRYHVLVNLGk	E1BH78	Small nuclear ribonucleoprotein U5 subunit 200	SNRNP200	N-Term(iTRAQ8plex); T9(Phospho); T12(Phospho); K22(iTRAQ8plex)	0.333333	T(9): 66.7; T(12): 66.7; Y(14): 66.7	18.1648	2.78283	5	3280.74	16.547	1.14945	1.36736	1.25841	1.08986	1.1996	0.997214	0.995129	0.996172	0.907822	0.897903	0.866067	0.953273	1.10069	0.911311	0.901354	0.989074	0.791613	0.832967	0.748499
lGEVRtHIRVGVVGLPNVGk	Q3T0J9	Guanine nucleotide-binding protein-like 3-like protein	GNL3L	N-Term(iTRAQ8plex); T6(Phospho); K20(iTRAQ8plex)	1	T(6): 100.0	25.1878	2.76448	4	2788.6	-5.28745	0.821235	0.815252	0.818243	0.681437	0.976424	1.23819	1.26634	1.25226	1.11546	0.898303	0.832805	1.19332	1.43289	0.890754	0.717345	0.805324	1.53043	1.63692	0.919993
sLDLNLAStLMGFk	E1BN44	Ras responsive element binding protein 1	RREB1	N-Term(iTRAQ8plex); T9(Phospho); K14(iTRAQ8plex)	0.0326185	S(1): 0.0; S(8): 96.7; T(9): 3.3	86.5246	2.65331	3	2198.17	-2.002	0.872773	0.916435	0.894604	0.860517	1.09239	1.08132	1.09389	1.0876	1.05382	0.898571	0.961897	1.22108	1.26945	0.968939	0.826193	0.852678	1.21574	1.22464	0.822577
aLtAHLYSLLQTQHALGDAFADLSQk	Q3ZCL5	Arfaptin-2 (ADP-ribosylation factor-interacting protein 2)	ARFIP2	N-Term(iTRAQ8plex); T3(Phospho); K26(iTRAQ8plex)	0.0910831	T(3): 9.1; Y(7): 9.1; S(8): 72.7; T(12): 9.1; S(24): 0.0	34.3313	4.15358	5	3500.81	-7.49664	1.0398	0.897146	0.968472	1.01014	0.88603	1.08817	1.10183	1.095	1.08145	0.89907	1.04303	0.914874	0.877135	0.987621	0.821068	0.83136	1.13065	1.07059	1.01472
dtEQVQMVIDsWsPLRGLPLLVAV	G3MXD9	Uncharacterized protein		N-Term(iTRAQ8plex); T2(Phospho); S11(Phospho); S13(Phospho)	1	T(2): 100.0; S(11): 100.0; S(13): 100.0	12.9279	4.4193	5	3210.52	-1.75358	0.728926	0.799733	0.764329	2.62627	1.97989	0.775261	0.756419	0.76584	0.712284	0.899487	3.43604	2.59036	0.753879	0.930069	1.17451	1.26282	1.00198	0.271216	0.454312
aAASSAAGSASGSAAASASASsPAGGGGxsRIR	E1BJG5	Tripartite motif containing 28	TRIM28	N-Term(iTRAQ8plex); S22(Phospho); X29(L); S30(Phospho)	0.674335	S(4): 0.1; S(5): 0.1; S(9): 3.4; S(11): 0.9; S(13): 0.9; S(17): 3.0; S(19): 14.2; S(21): 14.2; S(22): 71.5; S(30): 91.7	61.9614	3.27696	4	3183.5	9.03619	0.695382	0.655015	0.675199	1.60882	1.1529	0.690465	0.671503	0.680984	2.23943	0.899516	2.38274	1.7075	0.716613	3.28853	1.32091	0.401671	1.00857	1.39197	0.780219
lVQRFGtRAVYLAsVVAFPVAAGATcLsR	E1BMB9	Solute carrier family 45 member 3	SLC45A3	N-Term(iTRAQ8plex); T7(Phospho); S14(Phospho); C26(Carbamidomethyl); S28(Phospho)	0.0212811	T(7): 14.8; Y(11): 14.8; S(14): 76.1; T(25): 95.3; S(28): 99.0	34.0977	2.67735	4	3624.77	-3.93416	0.87426	0.855164	0.864712	0.891575	0.949875	1.20413	1.22616	1.21514	1.01685	0.899545	1.03107	1.09849	1.06539	0.836818	0.740279	0.884636	1.40526	1.14051	0.947014
hRGHEEEDDDEDDIVsTEHR	A6QQD7	HRC protein (Histidine rich calcium binding protein)	HRC	N-Term(iTRAQ8plex); S16(Phospho)	0.975183	S(16): 97.5; T(17): 2.5	322.698	6.4893	4	2804.17	-1.25519	1.33942	0.948815	1.14412	1.45517	0.826476	0.984555	0.984312	0.984433	1.47024	0.899606	1.27187	0.72237	0.567958	1.49349	0.913831	0.611878	0.860431	1.01035	1.08848
cPVtQGNctkLNLGRVtLSNVSER	F1N157	Integrin subunit alpha 11	ITGA11	N-Term(iTRAQ8plex); C1(Carbamidomethyl); T4(Phospho); C8(Carbamidomethyl); T9(Phospho); K10(iTRAQ8plex); T17(Phospho)	0.738755	T(4): 95.4; T(9): 95.4; T(17): 81.4; S(19): 21.6; S(22): 6.0	39.9546	3.38587	4	3551.64	-10.2857	0.99605	0.89564	0.945845	1.28956	1.23334	1.04057	1.04909	1.04483	0.890115	0.899941	1.3634	1.30396	0.956403	0.85192	0.861325	1.01104	1.10466	0.690246	0.729677
aPLPPAETkcLDAssVDDsVESSAFImDQk	F1N290	Uncharacterized protein		N-Term(iTRAQ8plex); K9(iTRAQ8plex); C10(Carbamidomethyl); S14(Phospho); S15(Phospho); S19(Phospho); M27(Oxidation); K30(iTRAQ8plex)	0.10332	T(8): 56.7; S(14): 56.7; S(15): 56.7; S(19): 56.7; S(22): 36.7; S(23): 36.7	11.3266	3.00234	6	4377.02	1.24901	1.06825	0.998149	1.0332	0.85436	0.900196	1.05601	1.0665	1.06126	1.24639	0.900391	0.826907	0.87127	1.05365	1.17445	0.84842	0.722397	1.02716	1.45886	1.00022
yWFENskNGLFsEREIAEIR	E1BMK1	Dual oxidase 1	DUOX1	N-Term(iTRAQ8plex); S6(Phospho); K7(iTRAQ8plex); S12(Phospho)	0.999127	Y(1): 0.1; S(6): 99.9; S(12): 100.0	68.3967	2.52569	3	3256.63	18.2642	1.12531	1.0553	1.09031	1.43524	1.14656	1.07833	1.0894	1.08386	0.896468	0.900613	1.31637	1.0516	0.798864	0.827105	0.830929	1.00462	0.99409	0.624611	0.785489
gPcGSLsGVR	G3X6B3	Proline rich coiled-coil 2C	PRRC2C	N-Term(iTRAQ8plex); C3(Carbamidomethyl); S7(Phospho)	0.967021	S(5): 3.3; S(7): 96.7	69.3445	2.40168	3	1373.64	-7.95596	1.08013	0.929909	1.00502	1.1017	0.93149	1.16838	1.18383	1.1761	0.844468	0.900999	1.0962	0.926837	0.845499	0.718023	0.76609	1.06694	1.17023	0.76651	0.967266
iEELEEELEAERtAR	Q9BE39;F1N2G0	Myosin-7 (Myosin heavy chain 7) (Myosin heavy chain slow isoform) (MyHC-slow) (Myosin heavy chain, cardiac muscle beta isoform) (MyHC-beta)	MYH7	N-Term(iTRAQ8plex); T13(Phospho)	1	T(13): 100.0	182.944	4.42597	3	2201.06	-0.490611	0.922222	0.95035	0.936286	1.08817	0.884856	1.089	1.10251	1.09575	1.211	0.901346	1.16222	0.945071	0.813157	1.10518	0.82258	0.744297	1.17032	1.11288	1.01864
rAsMLmIALTWALSALIALAPLLFGWGEAYDARLQR	E1BP06	Uncharacterized protein	LOC523484	N-Term(iTRAQ8plex); S3(Phospho); M6(Oxidation)	0.886004	S(3): 88.6; T(10): 4.9; S(14): 4.9; Y(30): 1.5	25.5566	2.80475	5	4389.29	-9.18275	1.08029	0.974342	1.02732	1.67103	0.592096	1.03387	1.03991	1.03689	1.12314	0.901615	1.6266	0.576353	0.35433	1.08318	0.869538	0.802764	1.00932	0.672123	1.52275
tLLHFDtREFLNVLALTFEDFk	E1BPY6	VPS8, CORVET complex subunit	VPS8	N-Term(iTRAQ8plex); T7(Phospho); K22(iTRAQ8plex)	0.993465	T(1): 0.6; T(7): 99.3; T(17): 0.0	64.8723	2.66838	4	3357.79	3.13379	0.848861	0.967315	0.908088	1.30789	1.12997	0.976823	0.972779	0.974801	1.00159	0.902231	1.44026	1.24434	0.863969	1.02748	0.925555	0.9008	1.07346	0.765807	0.798453
aGQtVTIWAANAGVTASPPTDLIWk	A7YY47	LMNB1 protein	LMNB1	N-Term(iTRAQ8plex); T4(Phospho); K25(iTRAQ8plex)	0.49787	T(4): 49.8; T(6): 49.8; T(15): 0.0; S(17): 0.2; T(20): 0.2	41.7016	2.6553	4	3256.77	14.08	1.05338	1.09193	1.07265	0.97389	1.31552	0.88932	0.882676	0.885998	1.20624	0.902426	0.907925	1.22641	1.35079	1.36144	1.01854	0.748133	0.825986	1.23858	0.685985
sLLVTELGSSRtPETVR	A5D9H1	Inositol-1-monophosphatase (EC 3.1.3.25)	IMPA1	N-Term(iTRAQ8plex); T12(Phospho)	0.249931	S(1): 0.0; T(5): 25.0; S(9): 25.0; S(10): 25.0; T(12): 25.0; T(15): 0.0	80.0801	2.30254	3	2229.18	-1.96053	1.17947	1.01925	1.09936	0.884953	1.04191	1.04361	1.05239	1.048	1.09717	0.902519	0.804975	0.947745	1.17736	1.04692	0.861182	0.822585	0.953286	1.23981	0.866217
lASMSPIGTDLEtVk	F1MPT5	Dystonin	DST	N-Term(iTRAQ8plex); T13(Phospho); K15(iTRAQ8plex)	0.00335341	S(3): 49.8; S(5): 49.8; T(9): 0.0; T(13): 0.3	21.4918	2.62198	3	2250.17	-8.13916	0.981506	0.982359	0.981933	0.922254	1.09228	0.98061	0.978117	0.979363	1.11462	0.902596	0.939223	1.11238	1.18436	1.13811	0.921615	0.809778	0.997383	1.20858	0.826339
eGtPGsPAQAGVEAQPARAENEk	E1BDQ4	Ryanodine receptor 1	RYR1	N-Term(iTRAQ8plex); T3(Phospho); S6(Phospho); K23(iTRAQ8plex)	1	T(3): 100.0; S(6): 100.0	74.239	2.89794	4	3062.42	-7.42021	0.871215	0.800566	0.83589	1.44934	1.29058	1.14888	1.16341	1.15614	0.866628	0.902598	1.73389	1.54396	0.890463	0.749585	0.780697	1.04151	1.38313	0.597947	0.699373
yIsPDAAkPIPItEAmRNDIIAk	A5D7T9	A-kinase anchoring protein 10 (AKAP10 protein)	AKAP10	N-Term(iTRAQ8plex); S3(Phospho); K8(iTRAQ8plex); T13(Phospho); M16(Oxidation); K23(iTRAQ8plex)	0.493745	Y(1): 50.6; S(3): 50.6; T(13): 98.7	39.0003	2.83253	4	3615.84	-15.9821	0.954763	0.929378	0.94207	1.05253	0.698991	1.18186	1.19807	1.18997	1.16572	0.902893	1.11725	0.741973	0.664107	0.979629	0.758755	0.774533	1.26314	1.10755	1.29171
lPsVGEESTHPLLVAEEQVHTYVNTTGVQEER	E1B7I9	Fibroblast growth factor receptor substrate 2	FRS2	N-Term(iTRAQ8plex); S3(Phospho)	0.327246	S(3): 32.7; S(8): 32.7; T(9): 32.7; T(21): 0.3; Y(22): 0.3; T(25): 0.6; T(26): 0.6	19.9694	4.81507	5	3932.94	3.41802	1.07406	0.967067	1.02057	0.95274	1.0555	1.08515	1.09673	1.09094	1.00989	0.902963	0.933542	1.03423	1.10786	0.925707	0.827694	0.89412	1.06896	1.05998	0.855481
kTIsLsVPQTETSSTk	A6QPA7	AMP deaminase (EC 3.5.4.6)	AMPD1	N-Term(iTRAQ8plex); K1(iTRAQ8plex); S4(Phospho); S6(Phospho); K16(iTRAQ8plex)	0.482847	T(2): 51.7; S(4): 51.7; S(6): 96.6; T(10): 0.0; T(12): 0.0; S(13): 0.0; S(14): 0.0; T(15): 0.0	96.1002	3.57594	4	2779.46	-2.25147	1.38087	1.25875	1.31981	1.15952	0.947793	0.979642	0.976891	0.978266	0.898757	0.903215	0.878553	0.718129	0.8174	0.918725	0.923282	1.00496	0.741218	0.77511	0.952967
sMAGAAHPVDNQLLGSRsQTSGk	F1N643	Shroom family member 3	SHROOM3	N-Term(iTRAQ8plex); S18(Phospho); K23(iTRAQ8plex)	0.478713	S(1): 0.0; S(16): 0.4; S(18): 47.9; T(20): 47.9; S(21): 3.9	62.3637	2.88081	4	3000.47	-15.8263	0.95289	0.926685	0.939788	0.916089	1.07426	1.1186	1.1306	1.1246	0.999881	0.903369	0.974783	1.14308	1.17266	0.889101	0.803283	0.903477	1.19665	1.09147	0.840925
gLSGSmSRLQQssTIAPYVTLR	F1MKZ7	Pleckstrin homology domain containing A7	PLEKHA7	N-Term(iTRAQ8plex); M6(Oxidation); S12(Phospho); S13(Phospho)	0.0638786	S(3): 1.5; S(5): 1.5; S(7): 8.3; S(12): 27.6; S(13): 27.6; T(14): 27.6; Y(18): 53.0; T(20): 53.0	16.432	2.92712	4	2832.34	-8.68905	1.08393	1.17469	1.12931	0.780284	0.966482	1.07413	1.08749	1.08081	1.13425	0.903458	0.690937	0.855815	1.23863	1.04945	0.83591	0.796523	0.95705	1.45364	0.93479
aGLLGLLEEMRDERLsR	Q9BE39;F1N2G0	Myosin-7 (Myosin heavy chain 7) (Myosin heavy chain slow isoform) (MyHC-slow) (Myosin heavy chain, cardiac muscle beta isoform) (MyHC-beta)	MYH7	N-Term(iTRAQ8plex); S16(Phospho)	1	S(16): 100.0	191.409	6.31793	4	2342.22	0.737951	1.18848	1.15081	1.16965	1.45109	0.745076	0.934856	0.925174	0.930015	1.42931	0.903924	1.24062	0.637011	0.513461	1.53686	0.971946	0.632422	0.795126	0.984991	1.2132
fGmAScPQVPMAEHIsNLPWPPWTR	Q2KIH8	Outer dense fiber protein 3-like protein 1	ODF3L1	N-Term(iTRAQ8plex); M3(Oxidation); C6(Carbamidomethyl); S16(Phospho)	0.121347	S(5): 2.1; S(16): 12.1; T(24): 85.7	21.6084	2.85896	4	3309.56	7.86105	0.767093	0.756444	0.761768	2.17062	1.7412	0.819143	0.798125	0.808634	0.875721	0.904031	2.84945	2.28573	0.802166	1.08296	1.11797	1.03233	1.06152	0.403442	0.5192
mEIDDLASNVETIsk	F1MRC2	Myosin-2	MYH2	N-Term(iTRAQ8plex); M1(Oxidation); S14(Phospho); K15(iTRAQ8plex)	1	S(8): 0.0; T(12): 0.0; S(14): 100.0	279.313	5.45622	3	2369.17	-1.49646	0.949317	1.00219	0.975756	0.943822	1.08297	1.07074	1.08458	1.07766	1.08726	0.904141	0.967273	1.10987	1.14743	1.00891	0.838984	0.831578	1.10444	1.15197	0.834874
nNIADYALSAGttAmNAQRLLRAtk	E1BC24	Midasin	MDN1	N-Term(iTRAQ8plex); T12(Phospho); T13(Phospho); M15(Oxidation); T24(Phospho); K25(iTRAQ8plex)	0.378652	Y(6): 39.1; S(9): 39.1; T(12): 67.0; T(13): 67.0; T(24): 87.8	24.1004	2.81761	4	3528.75	14.9155	0.942999	0.963436	0.953218	1.08299	0.932854	1.14525	1.15896	1.1521	1.13746	0.904351	1.13614	0.978637	0.861368	0.987289	0.784956	0.795062	1.20865	1.05029	0.969445
sPEPDtLPLAAGSDHPLPR	F1MTB5	F-box and leucine rich repeat protein 19	FBXL19	N-Term(iTRAQ8plex); T6(Phospho)	0.999686	S(1): 0.0; T(6): 100.0; S(13): 0.0	96.5689	2.63594	3	2354.16	-5.35935	0.853553	0.966403	0.909978	0.906417	0.99173	1.18365	1.20172	1.19268	1.05182	0.905072	0.996087	1.08984	1.09412	0.881891	0.758853	0.860484	1.31067	1.16041	0.91262
sGRHsALRYNTLPsR	E1BB06	Formin like 2	FMNL2	N-Term(iTRAQ8plex); S1(Phospho); S5(Phospho); S14(Phospho)	0.821416	S(1): 99.9; S(5): 99.9; Y(9): 9.0; T(11): 9.0; S(14): 82.3	41.6239	2.33828	3	2259	-5.71604	0.688673	0.745632	0.717153	0.99024	1.09238	1.19999	1.21887	1.20943	1.23198	0.905172	1.38079	1.52322	1.10315	1.01864	0.748429	0.734732	1.68643	1.24412	0.828621
iSsSNPYSTVTVDEIR	F1MRD4	Alpha-actinin-2	ACTN2	N-Term(iTRAQ8plex); S3(Phospho)	0.986245	S(2): 0.0; S(3): 98.6; S(4): 1.4; Y(7): 0.0; S(8): 0.0; T(9): 0.0; T(11): 0.0	326.201	3.82528	2	2152.04	-2.16815	1.06208	0.98512	1.0236	1.54026	0.982067	1.00049	1.00364	1.00206	1.20582	0.905312	1.50475	0.959424	0.637598	1.20334	0.903446	0.750783	0.97896	0.782869	0.921843
mIQtIGLSVGAAVAYIIAVLGLmFYck	F1MWK8	Protein tyrosine kinase 7 (inactive)	PTK7	N-Term(iTRAQ8plex); M1(Oxidation); T4(Phospho); M23(Oxidation); C26(Carbamidomethyl); K27(iTRAQ8plex)	0.493426	T(4): 49.3; S(8): 1.1; Y(15): 0.2; Y(25): 49.3	36.0413	3.23296	5	3622.91	-6.14739	1.14867	1.0742	1.11144	1.23079	1.13637	0.933594	0.923509	0.928551	0.941351	0.905976	1.10739	1.02244	0.923287	1.01379	0.975688	0.962421	0.835452	0.764835	0.797252
itQAVLGAHDGGVFGLcALRDGTLVsGGGR	E1BB08	Echinoderm microtubule associated protein like 2	EML2	N-Term(iTRAQ8plex); T2(Phospho); C17(Carbamidomethyl); S26(Phospho)	0.0507141	T(2): 6.5; T(23): 94.9; S(26): 98.6	22.6442	2.85941	4	3418.62	-11.853	0.834042	1.00444	0.919242	0.975101	0.978948	1.08009	1.09071	1.0854	1.21694	0.906322	1.06077	1.06495	1.00394	1.12119	0.835011	0.744755	1.18076	1.24801	0.925813
iALYETPtGWk	Q08DP0;A6QPB5	Phosphoglucomutase-1 (PGM 1) (EC 5.4.2.2) (Glucose phosphomutase 1)	PGM1	N-Term(iTRAQ8plex); T8(Phospho); K11(iTRAQ8plex)	1	Y(4): 0.0; T(6): 0.0; T(8): 100.0	270.062	4.31292	3	1967.05	-1.83141	1.06962	1.05865	1.06413	1.20651	1.40171	0.998719	0.999859	0.999289	0.874261	0.906457	1.13379	1.31723	1.16179	0.874884	0.907102	1.03683	0.939064	0.724623	0.646679
eTWDPSAQPRDGPALGGTEAPPLQDVGtLGRR	F1MRY3	WD repeat domain 97	WDR97	N-Term(iTRAQ8plex); T28(Phospho)	0.999554	T(2): 0.0; S(6): 0.0; T(18): 0.0; T(28): 100.0	41.6162	2.65755	4	3728.79	-10.684	0.691068	0.826878	0.758973	1.09433	1.1432	1.1914	1.20961	1.20051	1.04684	0.906946	1.44186	1.50624	1.04465	0.872	0.755468	0.866362	1.58175	0.956603	0.793341
sQsFGVASASSIk	Q2KI85	Smoothelin-like protein 2	SMTNL2	N-Term(iTRAQ8plex); S3(Phospho); K13(iTRAQ8plex)	0.986341	S(1): 1.4; S(3): 98.6; S(8): 0.0; S(10): 0.0; S(11): 0.0	345.745	5.6578	3	1957.02	-0.764685	1.21279	1.17687	1.19483	1.5529	1.17749	0.926856	0.918246	0.922551	0.864415	0.907065	1.29968	0.985481	0.758247	0.936983	0.983215	1.04934	0.772117	0.556644	0.770341
vcVIPRLVHLPGAQRkPSEItLR	G3MZA6	Schlafen family member 14	SLFN14	N-Term(iTRAQ8plex); C2(Carbamidomethyl); K16(iTRAQ8plex); T21(Phospho)	0.0893916	S(18): 91.1; T(21): 8.9	39.9869	4.45777	5	3327.91	2.24051	1.88716	1.20848	1.54782	1.30188	0.862777	0.801752	0.781891	0.791821	0.716071	0.90727	0.841108	0.557415	0.662715	0.904334	1.1458	1.26701	0.511572	0.550027	1.05157
fySSkSGGNSSSSLGDIVPssRk	Q9MZL5	Voltage-dependent L-type calcium channel subunit beta-2 (CAB2) (Calcium channel voltage-dependent subunit beta 2)	CACNB2	N-Term(iTRAQ8plex); Y2(Phospho); K5(iTRAQ8plex); S20(Phospho); S21(Phospho); K23(iTRAQ8plex)	0.0381835	Y(2): 6.8; S(3): 27.9; S(4): 27.9; S(6): 27.9; S(10): 10.0; S(11): 10.0; S(12): 13.3; S(13): 13.3; S(20): 81.5; S(21): 81.5	20.9539	2.95084	5	3499.71	12.8723	1.29896	1.13967	1.21932	0.882518	1.32271	1.08075	1.09195	1.08635	0.875244	0.907503	0.72378	1.0848	1.49879	0.805674	0.835369	1.03686	0.890948	0.991757	0.686092
sAsPDDDLGSSNWEAADLGNEER	Q3MHL8	Small acidic protein	SMAP	N-Term(iTRAQ8plex); S3(Phospho)	0.997285	S(1): 0.3; S(3): 99.7; S(10): 0.0; S(11): 0.0	139.148	3.15116	3	2819.2	1.00832	0.928564	0.976961	0.952763	0.917688	0.911808	1.1385	1.15115	1.14482	1.12332	0.907535	0.963186	0.957015	0.993592	0.981222	0.79273	0.807901	1.20158	1.22408	0.995314
qVVDSAyEVIk	P19858	L-lactate dehydrogenase A chain (LDH-A) (EC 1.1.1.27) (LDH muscle subunit) (LDH-M)	LDHA	N-Term(iTRAQ8plex); Y7(Phospho); K11(iTRAQ8plex)	0.999868	S(5): 0.0; Y(7): 100.0	244.475	3.56114	3	1939.04	-1.20864	1.01525	1.09195	1.0536	0.882891	1.1986	0.994782	0.992954	0.993868	1.07124	0.907537	0.837976	1.13762	1.35758	1.07785	0.913136	0.847186	0.943306	1.21333	0.757166
gPDPsVPAYRFVRFDYIPPVSAEHLGR	Q28195	Thrombospondin-2 (Fragment)		N-Term(iTRAQ8plex); S5(Phospho)	0.468154	S(5): 46.8; Y(9): 46.8; Y(16): 0.8; S(21): 5.6	39.2018	2.62799	4	3426.79	17.9102	0.784177	0.792047	0.788112	1.14387	0.904028	1.08622	1.09974	1.09298	1.25746	0.907632	1.4514	1.14708	0.790327	1.15049	0.830419	0.721795	1.38683	1.09931	1.00399
lTDEELAFPPLsPsRETFLEk	F1MPH3	Thyroglobulin	TG	N-Term(iTRAQ8plex); S12(Phospho); S14(Phospho); K21(iTRAQ8plex)	0.0033185	T(2): 99.3; S(12): 33.8; S(14): 33.5; T(17): 33.5	56.2865	3.33538	4	3187.57	-2.59501	0.906052	0.93597	0.921011	1.3981	1.3664	0.943411	0.937453	0.940432	0.955604	0.907718	1.51801	1.48359	0.977325	1.01613	0.965213	0.949889	1.02109	0.683501	0.664313
ePItVSSDQIAk	Q3SZX4	Carbonic anhydrase 3 (EC 4.2.1.1) (Carbonate dehydratase III) (Carbonic anhydrase III) (CA-III)	CA3	N-Term(iTRAQ8plex); T4(Phospho); K12(iTRAQ8plex)	1	T(4): 100.0; S(6): 0.0; S(7): 0.0	278.144	4.90489	3	1976.05	-1.72757	1.21592	1.3563	1.28611	1.27153	1.29922	0.894755	0.886295	0.890525	0.919747	0.907965	0.98866	1.01019	1.02178	1.03281	1.01958	0.98719	0.692418	0.723341	0.698856
tPLSPsPmkTPPAAAVSPMQR	E1BJ04	Uncharacterized protein	SPECC1L	N-Term(iTRAQ8plex); S6(Phospho); M8(Oxidation); K9(iTRAQ8plex)	0.460187	T(1): 4.0; S(4): 46.0; S(6): 46.0; T(10): 4.0; S(17): 0.0	60.2816	3.07461	4	2868.49	-1.34089	1.0689	1.0675	1.0682	1.1962	1.29635	1.07172	1.08519	1.07845	0.933593	0.908038	1.11983	1.21358	1.08372	0.865677	0.841982	0.972628	1.0096	0.780465	0.70046
sDLsRELEEISER	Q9BE40;F1MRC2;Q9BE39;F1N2G0	Myosin-1 (Myosin heavy chain 1) (Myosin heavy chain 2x) (MyHC-2x) (Myosin heavy chain, skeletal muscle, adult 1)	MYH1	N-Term(iTRAQ8plex); S4(Phospho)	0.999997	S(1): 0.0; S(4): 100.0; S(11): 0.0	136.203	2.21583	2	1946.93	-1.25232	1.23233	1.27496	1.25365	1.73717	1.20339	0.896991	0.892854	0.894922	0.941922	0.908213	1.38569	0.959914	0.692734	1.05252	1.01485	0.964213	0.713855	0.542217	0.75471
lTSTtTVLVNVNDINDNAPTFPR	F1MXP9	Cadherin-23 precursor	CDH23	N-Term(iTRAQ8plex); T5(Phospho)	0.454848	T(2): 0.4; S(3): 4.1; T(4): 4.1; T(5): 45.5; T(6): 45.5; T(20): 0.4	78.3467	2.66061	3	2886.44	-3.70667	0.897928	0.890996	0.894462	1.06419	0.868348	1.16311	1.17891	1.17101	1.12402	0.908354	1.18976	0.970805	0.81597	0.95987	0.775703	0.808133	1.30918	1.05622	1.04607
qSLTtLNIHRFIktMEAPLLmk	E1BAG3	Thioredoxin domain containing 16	TXNDC16	N-Term(iTRAQ8plex); T5(Phospho); K13(iTRAQ8plex); T14(Phospho); M21(Oxidation); K22(iTRAQ8plex)	0.00248546	S(2): 99.4; T(4): 46.5; T(5): 7.3; T(14): 46.7	20.0215	2.78391	5	3674.02	13.139	0.8259	0.900048	0.862974	1.11425	0.959663	1.06332	1.07563	1.06948	1.24988	0.908483	1.29118	1.11204	0.861262	1.16868	0.849463	0.726859	1.23929	1.12172	0.946669
gILAADESTGsIAk	A6QLL8	Fructose-bisphosphate aldolase (EC 4.1.2.13)	ALDOA	N-Term(iTRAQ8plex); S11(Phospho); K14(iTRAQ8plex)	0.999529	S(8): 0.0; T(9): 0.0; S(11): 100.0	327.998	5.91365	3	2021.07	-2.35131	1.21997	1.39437	1.30717	1.18901	1.37569	0.844549	0.831264	0.837906	0.853854	0.908642	0.909609	1.05242	1.157	1.01903	1.08442	1.06416	0.641009	0.718121	0.6605
sSPATsRLsAALVATASPGPR	E1BEY2	von Willebrand factor C and EGF domains	VWCE	N-Term(iTRAQ8plex); S6(Phospho); S9(Phospho)	0.00207233	S(1): 49.8; S(2): 49.8; T(5): 49.8; S(6): 50.0; S(9): 0.4; T(15): 0.1; S(17): 0.1	35.4517	2.38501	3	2461.18	-15.8979	0.883648	0.937733	0.91069	0.933193	1.07301	1.13377	1.14781	1.14079	1.07336	0.90872	1.02471	1.17823	1.14982	0.940895	0.796573	0.846611	1.25266	1.1502	0.846892
lLLEyTDSNYEEk	A4IFG0	GSTM1 protein	GSTM1 LOC615514	N-Term(iTRAQ8plex); Y5(Phospho); K13(iTRAQ8plex)	0.49333	Y(5): 49.3; T(6): 49.3; S(8): 1.3; Y(10): 0.0	153.314	3.26384	3	2305.15	2.03401	1.05417	1.0514	1.05278	0.889287	1.10161	1.06821	1.0812	1.0747	1.08646	0.908772	0.844702	1.04638	1.23876	1.01094	0.845601	0.836448	1.02082	1.22173	0.824946
fAIQDIsVEETSAk	Q0III9;F1MRD4	Alpha-actinin-3 (Alpha-actinin skeletal muscle isoform 3) (F-actin cross-linking protein)	ACTN3	N-Term(iTRAQ8plex); S7(Phospho); K14(iTRAQ8plex)	1	S(7): 100.0; T(11): 0.0; S(12): 0.0	183.956	4.25102	3	2226.15	-1.38385	1.0016	1.08978	1.04569	1.35384	1.04688	1.03854	1.04451	1.04153	0.929517	0.908776	1.29469	1.00113	0.773265	0.892455	0.872541	0.977686	0.996018	0.686578	0.868082
gFPGERGsPGSQGLQGAR	F1MSR8	Collagen alpha-1(II) chain	COL2A1	N-Term(iTRAQ8plex); S8(Phospho)	0.966318	S(8): 96.6; S(11): 3.4	18.6672	2.32118	3	2142.01	-12.5839	0.928388	0.887377	0.907882	1.10611	1.14404	1.21687	1.24399	1.23043	1.30958	0.909203	1.21834	1.26012	1.0343	1.06433	0.738931	0.69427	1.35527	1.18396	0.794728
eIRtDDLcLDVsR	Q08DM9	Polypeptide N-acetylgalactosaminyltransferase (EC 2.4.1.-) (Protein-UDP acetylgalactosaminyltransferase)	GALNT13	N-Term(iTRAQ8plex); T4(Phospho); C8(Carbamidomethyl); S12(Phospho)	1	T(4): 100.0; S(12): 100.0	25.3554	2.67845	4	2055.89	-9.99995	1.27394	1.2333	1.25362	1.24747	1.0548	0.927845	0.919014	0.923429	1.10513	0.909264	0.995098	0.841402	0.845547	1.19676	0.98466	0.822768	0.736612	0.885893	0.862028
sGYSSPGsPGTPGSR	G3N2J1	Microtubule-associated protein	MAPT	N-Term(iTRAQ8plex); S8(Phospho)	0.953575	S(1): 0.0; Y(3): 0.0; S(4): 0.0; S(5): 0.2; S(8): 95.4; T(11): 0.2; S(14): 4.2	109.281	2.11964	2	1777.8	-1.46246	1.17441	0.911696	1.04305	2.01952	0.711348	0.876362	0.866914	0.871638	1.08084	0.90928	1.93616	0.681986	0.352237	1.24001	1.04319	0.841275	0.83566	0.535196	1.27825
eMSDLNkYSPPPQSPELyVAASk	F1MJT0	N(alpha)-acetyltransferase 35, NatC auxiliary subunit	NAA35	N-Term(iTRAQ8plex); K7(iTRAQ8plex); Y18(Phospho); K23(iTRAQ8plex)	0.499647	S(3): 0.0; Y(8): 0.0; S(9): 0.0; S(14): 50.0; Y(18): 50.0; S(22): 0.0	96.5305	3.07702	4	3543.81	-1.80495	1.02262	1.02414	1.02338	1.13595	1.03454	1.06367	1.07659	1.07013	1.03213	0.909677	1.11	1.01091	0.910729	0.964492	0.850064	0.881359	1.04568	0.908608	0.879306
lEPGSRQQLVGGNLVImNPsk	E1BPC9	Contactin 2	CNTN2	N-Term(iTRAQ8plex); M17(Oxidation); S20(Phospho); K21(iTRAQ8plex)	0.999629	S(5): 0.0; S(20): 100.0	43.0097	3.10149	4	2941.54	-13.1636	0.89945	0.8231	0.861275	0.919146	0.980355	1.13922	1.15232	1.14577	1.12319	0.90983	1.06719	1.13826	1.06659	0.980294	0.794077	0.81004	1.33032	1.222	0.928062
qGsRQLPAPAAPSEAPATPAAPTPRR	G3X7L4	Hexosyltransferase (EC 2.4.1.-)	B4GALNT4	N-Term(iTRAQ8plex); S3(Phospho)	0.0812585	S(3): 8.1; S(13): 1.7; T(18): 45.1; T(23): 45.1	26.159	3.46238	5	2979.6	18.1625	1.69232	1.62002	1.65617	1.33582	1.39904	0.722883	0.704438	0.71366	0.732941	0.909846	0.806574	0.844741	1.04732	1.02702	1.2749	1.24136	0.43091	0.548681	0.650338
iFttISFcIVLRmAVTRQFPWAVQTWYDSLGAINk	F1MN01	Cystic fibrosis transmembrane conductance regulator (EC 3.6.3.49) (ATP-binding cassette sub-family C member 7) (Channel conductance-controlling ATPase) (cAMP-dependent chloride channel)	CFTR	N-Term(iTRAQ8plex); T3(Phospho); T4(Phospho); C8(Carbamidomethyl); M13(Oxidation); K35(iTRAQ8plex)	0.867916	T(3): 91.8; T(4): 91.8; S(6): 8.4; T(16): 3.3; T(25): 1.6; Y(27): 1.6; S(29): 1.6	33.406	2.99126	5	4917.55	12.2907	1.12679	1.10734	1.11706	0.992201	0.934606	1.16777	1.18283	1.1753	1.0121	0.909859	0.888223	0.836664	0.941953	0.861143	0.774149	0.898978	1.05214	1.02006	0.973521
aGGPGtAAEPGTPFsIGRFATLTLQER	F1MWQ8	DM1 locus, WD repeat containing	DMWD	N-Term(iTRAQ8plex); T6(Phospho); S15(Phospho)	0.128853	T(6): 95.2; T(12): 13.9; S(15): 16.2; T(21): 3.9; T(23): 70.9	28.5189	3.61538	4	3166.51	-4.11559	0.699368	0.808313	0.753841	1.785	1.71722	0.938022	0.930578	0.9343	0.884524	0.910123	2.36788	2.27796	0.962028	0.946724	0.974123	1.02894	1.23939	0.495531	0.529997
lGLLILALLAFttLLGVVLVLTcRRPLsGPER	E1B8L3	Interleukin 17 receptor E	IL17RE	N-Term(iTRAQ8plex); T12(Phospho); T13(Phospho); C23(Carbamidomethyl); S28(Phospho)	0.951882	T(12): 99.8; T(13): 99.1; T(22): 4.8; S(28): 96.3	40.8866	3.07172	6	4019.27	17.6982	0.982615	1.04065	1.01163	1.32983	0.96536	1.10381	1.1142	1.10901	1.06487	0.910221	1.31453	0.954258	0.725929	0.960201	0.820755	0.854773	1.09625	0.800757	0.942883
gTALLAsLGLGRDLQPPGGSGRER	A6QQU8	Mitogen-activated protein kinase kinase kinase (EC 2.7.11.25)	MAP3K11	N-Term(iTRAQ8plex); S7(Phospho)	0.465384	T(2): 6.9; S(7): 46.5; S(20): 46.5	38.6537	2.89494	4	2762.46	-0.493924	1.46219	1.02508	1.24363	0.541718	0.627911	1.1532	1.16994	1.16157	1.03889	0.910522	0.435592	0.5049	1.15911	0.89439	0.783874	0.876434	0.93401	1.91778	1.45008
nLQEEISDLTEQLGsSGk	Q9BE39	Myosin-7 (Myosin heavy chain 7) (Myosin heavy chain slow isoform) (MyHC-slow) (Myosin heavy chain, cardiac muscle beta isoform) (MyHC-beta)	MYH7	N-Term(iTRAQ8plex); S15(Phospho); K18(iTRAQ8plex)	0.999661	S(7): 0.0; T(10): 0.0; S(15): 100.0; S(16): 0.0	396.246	7.41119	3	2636.33	-0.586918	0.849706	0.971849	0.910778	1.37322	0.984349	1.04909	1.05886	1.05398	1.1534	0.910565	1.50774	1.08078	0.716819	1.09433	0.863934	0.789462	1.15723	0.839924	0.925043
mFLAAsSYLPTQVSDmMNQDRAFATGR	F1MCR9	WD repeat domain, phosphoinositide interacting 1	WIPI1	N-Term(iTRAQ8plex); M1(Oxidation); S6(Phospho); M16(Oxidation)	0.323335	S(6): 32.3; S(7): 32.3; Y(8): 32.3; T(11): 3.0; S(14): 0.0; T(25): 0.0	77.8973	3.19785	4	3424.63	17.9029	0.839832	0.735609	0.787721	1.5911	1.61811	1.00704	1.01042	1.00873	0.953929	0.910927	2.01988	2.05417	1.01697	0.945674	0.903045	0.954922	1.28057	0.59954	0.562957
vTSLQTGLQLAAVIctNGRRHLNIAk	A7Z023	CCDC132 protein	CCDC132	N-Term(iTRAQ8plex); C15(Carbamidomethyl); T16(Phospho); K26(iTRAQ8plex)	0.999999	T(2): 0.0; S(3): 0.0; T(6): 0.0; T(16): 100.0	80.244	3.45956	5	3522.93	-6.71839	0.998685	1.06644	1.03256	0.909568	1.38101	1.02391	1.02832	1.02611	0.941523	0.91107	0.880883	1.33746	1.51832	0.917562	0.887884	0.967655	0.993754	1.03513	0.659712
iIYGGsVTGATck	Q5E956	Triosephosphate isomerase (TIM) (EC 5.3.1.1) (Triose-phosphate isomerase)	TPI1	N-Term(iTRAQ8plex); S6(Phospho); C12(Carbamidomethyl); K13(iTRAQ8plex)	0.999996	Y(3): 0.0; S(6): 100.0; T(8): 0.0; T(11): 0.0	299.981	5.74919	3	2015.05	-2.01241	0.739655	0.673437	0.706546	1.32706	1.91126	0.922183	0.914059	0.918121	0.974558	0.911229	1.87823	2.70508	1.44023	1.06147	0.992494	0.935018	1.29945	0.734375	0.476768
aAIAPPsPPcDITcLESFR	F1MME6	Myomesin-1	MYOM1	N-Term(iTRAQ8plex); S7(Phospho); C10(Carbamidomethyl); C14(Carbamidomethyl)	1	S(7): 100.0; T(13): 0.0; S(17): 0.0	168.988	3.89404	3	2486.18	1.12261	0.787696	0.827038	0.807367	0.816629	1.00901	1.18706	1.20672	1.19689	1.15704	0.911905	1.01147	1.24976	1.23558	0.966709	0.761897	0.788135	1.48246	1.41685	0.90376
vIGNPNtPEGPLEYDDIQAR	F1N757	Titin	TTN	N-Term(iTRAQ8plex); T7(Phospho)	0.999993	T(7): 100.0; Y(14): 0.0	128.3	3.46892	3	2582.26	7.41501	0.880391	0.897176	0.888784	1.16066	1.03612	1.06711	1.07983	1.07347	1.03524	0.911925	1.3059	1.16577	0.892697	0.964388	0.849512	0.880882	1.2078	0.891943	0.880137
rLSPQAQIsVAPPQPVsGLVAEkEk	F1MS02	Uncharacterized protein	CCDC14	N-Term(iTRAQ8plex); S9(Phospho); S17(Phospho); K23(iTRAQ8plex); K25(iTRAQ8plex)	0.0040409	S(3): 99.6; S(9): 2.7; S(17): 97.7	34.5802	2.77453	5	3702.02	0.347903	3.07492	3.77754	3.42623	0.316138	0.305279	0.433899	0.437448	0.435673	0.441173	0.911993	0.0922699	0.0891006	0.965651	1.01262	2.09329	2.0672	0.127158	1.39551	2.9874
aLHAtPVFPSVGVSVESILSSyDGAPLLP	Q28182	Tyrosine phosphatase RPTP beta (Fragment)		N-Term(iTRAQ8plex); T5(Phospho); Y22(Phospho)	0.403005	T(5): 87.2; S(10): 12.2; S(14): 0.5; S(17): 1.1; S(20): 6.7; S(21): 46.2; Y(22): 46.2	60.6869	3.34822	4	3387.68	-2.25034	0.887955	0.967924	0.927939	1.12011	0.983669	1.11306	1.12476	1.11891	1.11051	0.912212	1.2071	1.06006	0.878187	0.99249	0.815267	0.821436	1.2058	0.991425	0.927357
tLLsTGGWNFGTSRFTTMLSMFSNR	F1N0X3	Uncharacterized protein	LOC100138271	N-Term(iTRAQ8plex); S4(Phospho)	0.472463	T(1): 0.1; S(4): 47.2; T(5): 47.2; T(12): 4.7; S(13): 0.5; T(16): 0.1; T(17): 0.1; S(20): 0.1; S(23): 0.0	56.0289	3.14686	4	3196.49	-11.7128	0.89821	0.871605	0.884907	1.20027	1.29731	1.02761	1.03193	1.02977	1.04771	0.912352	1.35638	1.46604	1.08085	1.01742	0.885975	0.870808	1.16371	0.872892	0.703263
aAVPsGASTGIYEALELRDGDk	Q3ZC09	Beta-enolase (EC 4.2.1.11) (2-phospho-D-glycerate hydro-lyase) (Enolase 3) (Muscle-specific enolase) (MSE) (Skeletal muscle enolase)	ENO3	N-Term(iTRAQ8plex); S5(Phospho); K22(iTRAQ8plex)	0.996227	S(5): 99.6; S(8): 0.2; T(9): 0.2; Y(12): 0.0	177.362	3.79731	3	2908.48	-2.79245	0.959202	1.18164	1.07042	1.1489	1.42046	1.01091	1.01378	1.01235	0.864666	0.912676	1.07332	1.32701	1.23636	0.854121	0.901546	1.05552	0.945747	0.752601	0.642522
iDsQRDFtVAsPAEFVTRFGGNk	E1BGH6	Acetyl-CoA carboxylase 1	ACACA	N-Term(iTRAQ8plex); S3(Phospho); T8(Phospho); S11(Phospho); K23(iTRAQ8plex)	0.523574	S(3): 84.1; T(8): 84.1; S(11): 84.1; T(17): 47.6	13.5067	2.71851	4	3390.57	-2.38991	0.783106	0.94137	0.862238	1.05532	1.52692	1.09281	1.10575	1.09928	1.03217	0.912779	1.22394	1.77088	1.44687	0.938957	0.830344	0.884326	1.27491	0.978064	0.59779
tGTPGLPGPPGPmGPPGDRGFtGk	F1N401	Collagen alpha-1(XII) chain	COL12A1	N-Term(iTRAQ8plex); M13(Oxidation); T22(Phospho); K24(iTRAQ8plex)	1	T(1): 0.0; T(3): 0.0; T(22): 100.0	98.0432	2.56978	3	2952.44	-17.2628	0.906003	0.833368	0.869686	0.890278	0.934405	1.11352	1.12514	1.11933	1.17786	0.91293	1.02368	1.07442	1.04957	1.05229	0.815603	0.775078	1.28705	1.32302	0.977017
aLYDYAGQEADELsFR	E1BK71	Protein kinase C and casein kinase substrate in neurons 3	PACSIN3	N-Term(iTRAQ8plex); S14(Phospho)	1	Y(3): 0.0; Y(5): 0.0; S(14): 100.0	322.553	5.19619	3	2232.02	2.48809	0.944315	0.883729	0.914022	0.961962	1.0435	1.05575	1.06621	1.06098	1.16754	0.913074	1.05245	1.14165	1.08476	1.10044	0.860595	0.782048	1.16078	1.21371	0.875014
eIIHtPVNLEDSVNR	Q0P5H2	Deoxynucleotidyltransferase terminal-interacting protein 2	DNTTIP2	N-Term(iTRAQ8plex); T5(Phospho)	1	T(5): 100.0; S(12): 0.0	99.5289	3.20105	3	2120.1	16.8238	1.38268	1.35388	1.36828	1.20426	1.29733	0.741175	0.721728	0.731452	0.895044	0.913082	0.880122	0.948143	1.07729	1.22365	1.24831	1.02015	0.534576	0.743234	0.703818
sMEmLVEHQAHDILT	G8JKV6	26S proteasome non-ATPase regulatory subunit 13	PSMD13	N-Term(iTRAQ8plex); S1(Phospho); M4(Oxidation)	0.999995	S(1): 100.0; T(15): 0.0	53.2079	2.31993	3	2153.95	-17.8937	1.06508	1.25786	1.16147	1.03933	1.31199	0.973562	0.967907	0.970734	0.932683	0.913361	0.894839	1.1296	1.26235	0.960801	0.940896	0.979283	0.835782	0.897391	0.696163
sSTVsGWLDLFcDHLGsTLTFPR	G5E6A5	Uncharacterized protein		N-Term(iTRAQ8plex); S5(Phospho); C12(Carbamidomethyl); S17(Phospho)	0.0832318	S(1): 25.0; S(2): 25.0; T(3): 25.0; S(5): 25.0; S(17): 33.3; T(18): 33.3; T(20): 33.3	33.253	2.66756	4	3060.4	5.31379	0.969565	0.910987	0.940276	1.29738	1.08167	1.07296	1.08662	1.07979	1.09072	0.913645	1.37979	1.15038	0.833735	1.01013	0.846133	0.837651	1.14837	0.840712	0.844661
sEIQAALEEAEAsLEHEEGk	Q9BE40;F1MRC2	Myosin-1 (Myosin heavy chain 1) (Myosin heavy chain 2x) (MyHC-2x) (Myosin heavy chain, skeletal muscle, adult 1)	MYH1	N-Term(iTRAQ8plex); S13(Phospho); K20(iTRAQ8plex)	1	S(1): 0.0; S(13): 100.0	402.34	7.27714	4	2858.4	2.46716	1.03559	1.09135	1.06347	1.24448	1.13317	1.01268	1.01574	1.01421	0.985205	0.913779	1.17021	1.06554	0.910553	0.9714	0.900975	0.927502	0.953683	0.791657	0.806393
iMMFIGGPAtQGPGmVVGDELk	F1MVW5	Protein transport protein Sec23A	SEC23A	N-Term(iTRAQ8plex); T10(Phospho); M15(Oxidation); K22(iTRAQ8plex)	1	T(10): 100.0	65.8715	2.80886	4	2952.54	17.5561	0.996698	1.13749	1.06709	1.32395	1.34633	0.904718	0.899596	0.902157	0.907354	0.913908	1.2407	1.26168	1.0169	1.00576	1.01302	1.00722	0.845435	0.685341	0.678816
vSTPtSVPGPSSTVITER	F2FB42	Mucin-5B	MUC5B	N-Term(iTRAQ8plex); T5(Phospho)	0.299552	S(2): 30.0; T(3): 30.0; T(5): 30.0; S(6): 2.5; S(11): 2.5; S(12): 2.5; T(13): 2.5; T(16): 0.0	47.2655	2.75888	4	2199.12	0.792684	1.14149	1.06941	1.10545	0.613956	1.03373	1.19568	1.21239	1.20404	1.00391	0.914189	0.55539	0.935119	1.68372	0.833789	0.759271	0.910627	1.08918	1.63515	0.884362
aPSPALPPPRQLHsAQIWLSVSDk	F1MN35	PDLIM1 interacting kinase 1 like	PDIK1L	N-Term(iTRAQ8plex); S14(Phospho); K24(iTRAQ8plex)	0.961959	S(3): 1.3; S(14): 96.2; S(20): 1.3; S(22): 1.3	36.458	2.78659	5	3283.81	9.63613	1.3286	1.35861	1.34361	1.10938	1.17365	0.739134	0.717824	0.728479	0.907519	0.914307	0.825673	0.873508	1.05794	1.24577	1.25509	1.00748	0.542182	0.818043	0.779028
mSFGFykySNmEFVRmk	F1MEV2	KIAA0930	KIAA0930	N-Term(iTRAQ8plex); Y6(Phospho); K7(iTRAQ8plex); Y8(Phospho); M11(Oxidation); M16(Oxidation); K17(iTRAQ8plex)	0.166667	S(2): 50.0; Y(6): 50.0; Y(8): 50.0; S(9): 50.0	44.894	3.35845	4	3269.53	-3.11397	0.789237	0.732954	0.761095	1.36505	1.31184	1.06295	1.07492	1.06893	0.998846	0.9145	1.79353	1.72362	0.961021	0.934432	0.855524	0.915556	1.40447	0.731731	0.697113
tTIQRQSSVSsAASVNLGEPGSTRR	E1BKT3	Erbb2 interacting protein	ERBIN	N-Term(iTRAQ8plex); S11(Phospho)	0.192138	T(1): 2.0; T(2): 2.0; S(7): 19.2; S(8): 19.2; S(10): 19.2; S(11): 19.2; S(14): 19.2; S(22): 0.0; T(23): 0.0	55.1372	3.55479	4	2973.51	2.30759	1.82508	1.65503	1.74006	1.33167	0.701371	0.815041	0.795072	0.805057	1.09027	0.914509	0.765303	0.403074	0.526685	1.35428	1.13596	0.838789	0.462662	0.818726	1.30389
lRPGPssSGLVIFLSTASAGIAVSQRk	G3N110	NIMA related kinase 10	NEK10	N-Term(iTRAQ8plex); S6(Phospho); S7(Phospho); K27(iTRAQ8plex)	0.320623	S(6): 65.2; S(7): 65.2; S(8): 65.2; S(15): 2.0; T(16): 2.0; S(18): 0.4; S(24): 0.0	46.1016	3.65372	5	3467.91	12.4384	0.928082	0.862053	0.895067	1.39189	0.83298	1.17035	1.18523	1.17779	1.00833	0.914519	1.55507	0.930633	0.598453	0.856121	0.776468	0.906961	1.31587	0.724435	1.09789
tYIPVMsGENkLsWTVk	F1N757	Titin	TTN	N-Term(iTRAQ8plex); S7(Phospho); K11(iTRAQ8plex); S13(Phospho); K17(iTRAQ8plex)	0.0774619	T(1): 8.7; Y(2): 8.7; S(7): 82.5; S(13): 9.8; T(15): 90.4	38.6814	2.82183	4	3025.61	14.9379	1.2126	0.971222	1.09191	0.742918	0.995825	1.20104	1.21948	1.21026	0.988599	0.914825	0.680384	0.912003	1.34042	0.816849	0.755892	0.925375	1.10839	1.3307	0.91866
ySLQPVAVELk	Q3T0P6	Phosphoglycerate kinase 1 (EC 2.7.2.3)	PGK1	N-Term(iTRAQ8plex); Y1(Phospho); K11(iTRAQ8plex)	0.999819	Y(1): 100.0; S(2): 0.0	322.104	5.03392	3	1935.08	-1.98213	1.1201	1.16695	1.14352	1.25249	1.54948	0.96376	0.959089	0.961425	0.859291	0.914858	1.09529	1.35501	1.23713	0.893768	0.951565	1.06467	0.840755	0.686067	0.590428
iSyFTFIGTPVQAtNMNDFk	F1MLV3	Thioredoxin like 1	TXNL1	N-Term(iTRAQ8plex); Y3(Phospho); T14(Phospho); K20(iTRAQ8plex)	0.830068	S(2): 8.2; Y(3): 91.1; T(5): 8.7; T(9): 0.9; T(14): 91.1	73.1766	2.91705	4	3062.42	-12.4489	0.733811	0.852803	0.793307	1.60105	1.37442	0.968588	0.963121	0.965855	0.941948	0.9149	2.0182	1.73252	0.85845	0.975248	0.947244	0.971285	1.2175	0.588331	0.665662
gsDIIVDLEVTLEEVYAGNFVEVVR	Q3ZBA6	DnaJ homolog subfamily B member 11 (ER-associated DNAJ) (ER-associated Hsp40 co-chaperone) (Endoplasmic reticulum DNA J domain-containing protein 3) (ER-resident protein ERdj3) (ERdj3) (ERj3p)	DNAJB11	N-Term(iTRAQ8plex); S2(Phospho)	0.844492	S(2): 84.4; T(11): 13.1; Y(16): 2.4	32.9413	3.35724	4	3149.64	12.8348	1.1939	1.28743	1.24066	1.19886	0.983323	0.909958	0.902564	0.906261	1.02571	0.914935	0.966308	0.79258	0.820215	1.13181	1.00957	0.891998	0.730467	0.855575	0.930452
rStGFLPQISLPGSQImAVmktER	F1N1K6	Dynein heavy chain domain 1	DNHD1	N-Term(iTRAQ8plex); T3(Phospho); M17(Oxidation); M20(Oxidation); K21(iTRAQ8plex); T22(Phospho)	0.0162571	S(2): 50.1; T(3): 50.1; S(10): 81.2; S(14): 15.2; T(22): 3.3	18.9289	3.04542	5	3447.75	3.06572	0.750102	1.03335	0.891724	1.33055	0.874417	1.12319	1.13494	1.12907	1.2152	0.915302	1.49211	0.980592	0.657184	1.07629	0.810672	0.753213	1.26616	0.913303	1.04676
tVtVVYDDSTGLIRLQELIkAPSR	F1MG21	Glutamate ionotropic receptor kainate type subunit 2	GRIK2	N-Term(iTRAQ8plex); T1(Phospho); T3(Phospho); K20(iTRAQ8plex)	0.195091	T(1): 51.7; T(3): 51.7; Y(6): 51.7; S(9): 15.0; T(10): 15.0; S(23): 15.0	18.4768	3.22709	5	3442.87	12.9315	0.90503	0.888772	0.896901	0.814962	1.27452	0.979634	0.976489	0.978061	1.16381	0.915369	0.908643	1.42103	1.5639	1.18991	0.935901	0.78653	1.09049	1.42805	0.718205
aDISANIYPDINIITGALkLyFR	Q29RN4	Chimerin (Chimaerin) 2	CHN2	N-Term(iTRAQ8plex); K19(iTRAQ8plex); Y21(Phospho)	0.998871	S(4): 0.0; Y(8): 0.0; T(15): 0.1; Y(21): 99.9	39.2865	3.83454	5	3269.78	1.64479	1.36023	1.37918	1.3697	0.826803	1.30954	0.928709	0.91989	0.924299	0.816123	0.915553	0.603637	0.956079	1.58387	0.882963	0.990537	1.12183	0.674817	0.987082	0.699139
lLyAGHVQTLHSPDIyR	E1BLK1	Trinucleotide repeat containing 18	TNRC18	N-Term(iTRAQ8plex); Y3(Phospho); Y16(Phospho)	0.987372	Y(3): 99.8; T(9): 0.2; S(12): 1.0; Y(16): 99.0	58.9708	2.7427	3	2447.19	4.27719	0.789433	0.808026	0.79873	1.06755	1.11374	1.14565	1.15925	1.15245	1.15597	0.915721	1.33656	1.39439	1.04327	1.00306	0.794586	0.792165	1.44285	1.08283	0.822202
qISkQGLsGAVVDLsk	F1MSA4	Uncharacterized protein	RAD54B	N-Term(iTRAQ8plex); K4(iTRAQ8plex); S8(Phospho); S15(Phospho); K16(iTRAQ8plex)	0.939387	S(3): 6.1; S(8): 93.9; S(15): 100.0	85.4013	2.32787	3	2702.45	-7.17425	0.951193	0.894483	0.922838	1.10216	0.964642	1.12462	1.13765	1.13113	1.09008	0.916185	1.19431	1.0453	0.87523	0.963708	0.809972	0.840474	1.22571	0.989042	0.949767
mFRRTYTSVGPTYsTAVLNcLk	Q01061	Calcium/calmodulin-dependent 3',5'-cyclic nucleotide phosphodiesterase 1B (Cam-PDE 1B) (EC 3.1.4.17) (63 kDa Cam-PDE)	PDE1B PDE1B1	N-Term(iTRAQ8plex); S14(Phospho); C20(Carbamidomethyl); K22(iTRAQ8plex)	0.459492	T(5): 0.0; Y(6): 0.3; T(7): 0.3; S(8): 0.3; T(12): 3.6; Y(13): 3.6; S(14): 45.9; T(15): 45.9	63.905	3.28374	4	3253.63	-12.4131	0.934744	0.808395	0.871569	1.10093	1.08336	1.04647	1.05653	1.0515	1.02105	0.916332	1.26316	1.243	0.984046	0.971037	0.871451	0.897444	1.20645	0.927442	0.845821
gVVPLAGTDGETTTQGLDGLsER	Q3ZBY4	Fructose-bisphosphate aldolase (EC 4.1.2.13)	ALDOC	N-Term(iTRAQ8plex); S21(Phospho)	1	T(8): 0.0; T(12): 0.0; T(13): 0.0; T(14): 0.0; S(21): 100.0	260.117	6.21415	3	2657.29	-2.81572	0.979304	0.979297	0.979301	0.999652	1.08029	1.08549	1.09848	1.09199	1.08821	0.916571	1.02078	1.10312	1.08066	0.99654	0.839361	0.842275	1.11507	1.08859	0.84845
dSIDLDVPIEAVTcQPQGNPLDcTPLVANGSGHPsELGsARR	Q9TTZ7	Inhibitor of MyoD family-form a (Fragment)	I-mf	N-Term(iTRAQ8plex); C14(Carbamidomethyl); C23(Carbamidomethyl); S35(Phospho); S39(Phospho)	0.323767	S(2): 4.1; T(13): 5.3; T(24): 18.6; S(31): 47.4; S(35): 47.4; S(39): 77.1	16.1664	3.22451	5	4907.17	-19.1107	1.01636	1.01295	1.01466	1.56927	1.03158	1.0342	1.04011	1.03715	1.12043	0.91716	1.54661	1.01668	0.657359	1.0803	0.884305	0.818576	1.02217	0.713983	0.889087
aTFRPGFsPQPSR	E1BLN7	Protein phosphatase 1 regulatory subunit 3A	PPP1R3A	N-Term(iTRAQ8plex); S8(Phospho)	0.999095	T(2): 0.0; S(8): 99.9; S(12): 0.1	190.704	3.78668	3	1831.91	-1.4139	2.96956	1.058	2.01378	0.785972	0.472074	0.870029	0.860709	0.865369	1.04235	0.91716	0.390296	0.234422	0.600625	1.20451	1.05985	0.8799	0.429723	1.32619	1.94283
sYELPDGQVITIGNER	P60712;P68138	Actin, cytoplasmic 1 (Beta-actin) [Cleaved into: Actin, cytoplasmic 1, N-terminally processed]	ACTB	N-Term(iTRAQ8plex); S1(Phospho)	0.984522	S(1): 98.5; Y(2): 1.5; T(11): 0.0	313.032	3.58371	2	2175.06	-1.75639	0.891439	0.932899	0.912169	1.16677	1.04285	1.10883	1.11884	1.11384	1.05998	0.9173	1.27911	1.14327	0.893796	0.951644	0.82355	0.865397	1.22109	0.908473	0.879606
tIDDLEDEVyAQk	Q5KR48	Tropomyosin beta chain (Beta-tropomyosin) (Tropomyosin-2)	TPM2	N-Term(iTRAQ8plex); Y10(Phospho); K13(iTRAQ8plex)	1	T(1): 0.0; Y(10): 100.0	313.528	4.1563	3	2227.09	-2.72083	0.888811	0.86522	0.877016	1.07663	1.06325	1.10531	1.11567	1.11049	1.14108	0.91733	1.22761	1.21235	0.987566	1.02754	0.826058	0.803915	1.26622	1.05986	0.862764
tIIDRtVPPETLQIDEDDRPELVWWk	E1B8Q9	Importin 8	IPO8	N-Term(iTRAQ8plex); T1(Phospho); T6(Phospho); K26(iTRAQ8plex)	0.966951	T(1): 99.4; T(6): 97.3; T(11): 3.3	41.8249	4.16677	5	3932.92	-12.182	1.54435	1.26777	1.40606	0.716717	0.977795	1.01501	1.01847	1.01674	0.912656	0.91767	0.509735	0.695416	1.36427	0.897631	0.902563	1.00549	0.723113	1.27338	0.93851
aGHPFMWNEHLGYVLTcPsNLGTGLR	Q9XSC6	Creatine kinase M-type (EC 2.7.3.2) (Creatine kinase M chain) (Creatine phosphokinase M-type) (CPK-M) (M-CK)	CKM	N-Term(iTRAQ8plex); C17(Carbamidomethyl); S19(Phospho)	0.999993	Y(13): 0.0; T(16): 0.0; S(19): 100.0; T(23): 0.0	238.596	8.43415	4	3311.58	1.16638	1.00788	1.00977	1.00883	1.05891	1.18594	1.02578	1.0301	1.02794	1.10164	0.918176	1.04965	1.17557	1.11996	1.0717	0.893222	0.833465	1.01894	1.04035	0.774215
tPPMPVLTPVHtSSkALLStVLSRSQR	F1MML3	BCL6 corepressor like 1	BCORL1	N-Term(iTRAQ8plex); T12(Phospho); K15(iTRAQ8plex); T20(Phospho)	0.0300698	T(1): 0.1; T(8): 0.2; T(12): 42.5; S(13): 42.5; S(14): 6.8; S(19): 7.7; T(20): 8.1; S(23): 46.0; S(25): 46.0	43.2926	3.28395	4	3672.01	15.4633	0.867388	0.89904	0.883214	1.01002	1.14151	0.970957	0.965362	0.96816	1.08596	0.918224	1.14358	1.29245	1.13019	1.12168	0.948422	0.845539	1.09618	1.07519	0.804391
sPVsSVRGFLGRPWRQR	E1BP09	SH3 domain binding kinase family member 2	SBK2	N-Term(iTRAQ8plex); S1(Phospho); S4(Phospho)	0.333333	S(1): 66.7; S(4): 66.7; S(5): 66.7	38.0909	2.54483	3	2449.19	-15.3479	0.762756	0.81832	0.790538	1.02726	0.986084	1.20988	1.23475	1.22231	1.0732	0.918286	1.29944	1.24736	0.959921	0.87801	0.751269	0.85565	1.54618	1.04473	0.931245
fINFNRTmsQLsTTMSRcAk	Q4GZT3	Polycystin-2 (Polycystic kidney disease 2 protein homolog) (Transient receptor potential cation channel subfamily P member 2)	PKD2 TRPP2	N-Term(iTRAQ8plex); M8(Oxidation); S9(Phospho); S12(Phospho); C18(Carbamidomethyl); K20(iTRAQ8plex)	0.00496079	T(7): 96.8; S(9): 80.0; S(12): 7.5; T(13): 7.5; T(14): 7.5; S(16): 0.7	71.3132	3.03724	4	3177.46	-10.2351	0.838555	0.721506	0.780031	1.22659	1.17497	1.09461	1.10667	1.10064	1.07677	0.918505	1.57249	1.50631	0.957915	0.978312	0.834521	0.853021	1.41102	0.877853	0.781726
aLAPRGAAAAAGSPGPVSAAARGAAGPGPGPPsGGAATR	G3MX55	Forkhead box D2	FOXD2	N-Term(iTRAQ8plex); S33(Phospho)	0.401396	S(13): 9.9; S(18): 9.9; S(33): 40.1; T(38): 40.1	22.816	4.28926	5	3632.84	-7.53951	2.41358	2.62822	2.5209	1.19139	0.639061	0.572779	0.571177	0.571978	0.61694	0.918542	0.472603	0.253505	0.536401	1.07861	1.60591	1.48887	0.226894	0.517834	1.43733
eISHDPSLkPWtASYDPGSAk	Q3SZX4	Carbonic anhydrase 3 (EC 4.2.1.1) (Carbonate dehydratase III) (Carbonic anhydrase III) (CA-III)	CA3	N-Term(iTRAQ8plex); K9(iTRAQ8plex); T12(Phospho); K21(iTRAQ8plex)	0.966211	S(3): 0.0; S(7): 3.2; T(12): 96.6; S(14): 0.1; Y(15): 0.1; S(19): 0.0	226.068	5.9885	4	3278.67	-4.40077	1.2611	1.36934	1.31522	1.1571	1.4856	0.784928	0.763396	0.774162	0.873176	0.918568	0.879776	1.12954	1.2839	1.1279	1.18653	1.05199	0.588618	0.754625	0.618316
lRPSPAALGAtQGGcSGPLAAPVQTPGPQVsAPAR	E1BFS7	ETS variant 4	ETV4	N-Term(iTRAQ8plex); T11(Phospho); C15(Carbamidomethyl); S31(Phospho)	0.00100885	S(4): 99.9; T(11): 0.2; S(16): 2.4; T(25): 13.4; S(31): 84.1	25.5479	3.76834	4	3801.82	-16.7834	0.813816	0.864968	0.839392	1.49022	1.46231	0.911748	0.904602	0.908175	1.00315	0.918849	1.77535	1.7421	0.981274	1.10458	1.01175	0.915963	1.08194	0.673158	0.628355
lQVIVcSAtLHsFDVkkLsEk	Q0IIK5	ATP-dependent RNA helicase DDX1 (EC 3.6.4.13) (DEAD box protein 1)	DDX1	N-Term(iTRAQ8plex); C6(Carbamidomethyl); T9(Phospho); S12(Phospho); K16(iTRAQ8plex); K17(iTRAQ8plex); S19(Phospho); K21(iTRAQ8plex)	0.120933	S(7): 87.9; T(9): 87.9; S(12): 87.9; S(19): 36.3	17.2859	3.81029	5	3859.1	18.1295	0.917165	1.21573	1.06645	0.919559	1.14094	1.15776	1.17534	1.16655	0.816394	0.919086	0.862264	1.06985	1.24075	0.699834	0.787865	1.12579	1.09387	0.88781	0.805551
gSAVNAAGDGtIREGMLVVtGVDLLSSR	F1MBB7	Transglutaminase 1	TGM1	N-Term(iTRAQ8plex); T11(Phospho); T20(Phospho)	0.410046	S(2): 9.0; T(11): 64.1; T(20): 64.1; S(26): 31.4; S(27): 31.4	16.6777	3.00432	4	3209.52	-12.6737	0.76004	0.851626	0.805833	1.14226	1.12595	1.0666	1.0794	1.073	1.04467	0.91911	1.41749	1.39725	0.985726	0.973599	0.856581	0.879809	1.33154	0.914565	0.816295
tRPFLRSSSLDIsAQPPPPPPPPPxPPPTsPkPTIHPR	F1N415	Piccolo presynaptic cytomatrix protein	PCLO	N-Term(iTRAQ8plex); T1(Phospho); S13(Phospho); X25(L); S30(Phospho); K32(iTRAQ8plex)	0.0390015	T(1): 76.8; S(7): 46.9; S(8): 25.6; S(9): 25.6; S(13): 25.6; T(29): 33.1; S(30): 33.1; T(34): 33.1	10.0354	3.57439	5	4918.55	1.51069	1.04068	0.976301	1.00849	0.864744	0.972226	1.18648	1.20463	1.19556	0.978983	0.919495	0.857463	0.964041	1.12429	0.81885	0.769093	0.939235	1.18549	1.13211	0.945763
dkMISVFYtVVtPMLNPIIYsLR	E1BJJ9	Olfactory receptor	OR2D3	N-Term(iTRAQ8plex); K2(iTRAQ8plex); T9(Phospho); T12(Phospho); S21(Phospho)	0.239623	S(5): 0.0; Y(8): 50.0; T(9): 50.0; T(12): 95.9; Y(20): 52.1; S(21): 52.1	94.18	3.91751	4	3548.81	15.272	0.891955	0.974878	0.933416	1.02017	0.999125	1.04888	1.05843	1.05365	1.15616	0.919702	1.09295	1.0704	0.979368	1.09728	0.87287	0.795482	1.12881	1.13329	0.920508
lSVEALNSLtGEFkGk	Q9XSC6	Creatine kinase M-type (EC 2.7.3.2) (Creatine kinase M chain) (Creatine phosphokinase M-type) (CPK-M) (M-CK)	CKM	N-Term(iTRAQ8plex); T10(Phospho); K14(iTRAQ8plex); K16(iTRAQ8plex)	0.979048	S(2): 0.0; S(8): 2.1; T(10): 97.9	249.037	7.34471	4	2685.5	-1.27502	0.729933	0.799426	0.76468	0.910387	1.13005	1.17945	1.19634	1.18789	1.10827	0.919779	1.19055	1.4778	1.24128	0.932974	0.774293	0.829919	1.55345	1.21737	0.813931
eQLQLVMQGDLIRHyGEHMVtAk	E1BKX3	MYB binding protein 1a	MYBBP1A	N-Term(iTRAQ8plex); Y15(Phospho); T21(Phospho); K23(iTRAQ8plex)	1	Y(15): 100.0; T(21): 100.0	28.8679	3.21973	4	3464.77	16.6847	1.02802	0.904501	0.966262	1.36343	1.01846	1.18351	1.20167	1.19259	1.07645	0.920131	1.41103	1.05402	0.746985	0.902611	0.77154	0.854787	1.23423	0.789513	0.903452
lAAVLWSLcVTAILVtSAtQGLSRAGLPFGLmRR	F1MEV6	Adhesion G protein-coupled receptor L1	ADGRL1	N-Term(iTRAQ8plex); C9(Carbamidomethyl); T16(Phospho); T19(Phospho); M32(Oxidation)	0.163275	S(7): 12.7; T(11): 12.7; T(16): 44.2; S(17): 44.2; T(19): 54.5; S(23): 31.7	10.8555	3.94595	6	4109.22	15.5707	1.07965	1.08674	1.0832	1.27586	0.917677	1.04643	1.05631	1.05137	1.14383	0.920551	1.17787	0.847193	0.719259	1.08794	0.875573	0.8048	0.970617	0.89651	1.00313
tPLtTLNTDISILSLQASEFPSELMSNDSk	Q3ZC46	DNA-binding protein inhibitor ID-2 (Inhibitor of DNA binding 2) (Inhibitor of differentiation 2)	ID2	N-Term(iTRAQ8plex); T1(Phospho); T4(Phospho); K30(iTRAQ8plex)	0.0177701	T(1): 86.2; T(4): 5.8; T(5): 5.8; T(8): 4.4; S(11): 3.3; S(14): 10.3; S(18): 10.3; S(22): 10.3; S(26): 10.3; S(29): 53.4	15.6867	3.04996	6	4020.9	-16.622	0.807257	0.970893	0.889075	0.89305	1.24013	1.3935	1.48372	1.43861	0.776613	0.920868	1.00447	1.39485	1.38865	0.539837	0.640111	1.18575	1.61809	0.869619	0.742557
yAFQEALNsAGEk	G8JKZ8	Thioredoxin	TXN	N-Term(iTRAQ8plex); S9(Phospho); K13(iTRAQ8plex)	1	Y(1): 0.0; S(9): 100.0	171.81	3.89491	3	2116.05	-4.0756	0.952199	1.03439	0.993293	0.934332	1.14378	1.06029	1.07226	1.06628	1.09282	0.920918	0.940641	1.1515	1.22416	1.02489	0.863675	0.842698	1.07348	1.16963	0.805156
iPPcVQTSVSNIYGNGYMNPsVImQELk	F1MDP7	Uncharacterized protein		N-Term(iTRAQ8plex); C4(Carbamidomethyl); S21(Phospho); M24(Oxidation); K28(iTRAQ8plex)	0.463043	T(7): 0.1; S(8): 0.1; S(10): 0.1; Y(13): 7.1; Y(17): 46.3; S(21): 46.3	33.1827	2.6051	4	3843.87	-8.40713	0.83607	0.940043	0.888056	1.29971	1.25278	1.07194	1.08546	1.0787	0.967635	0.92096	1.46355	1.4107	0.963892	0.897038	0.853768	0.951764	1.21467	0.744499	0.735132
aSGLVPSVVVLVAtVRALkMHGGGPSVtAGVPLR	E1B884	Monofunctional C1-tetrahydrofolate synthase, mitochondrial	MTHFD1L	N-Term(iTRAQ8plex); T14(Phospho); K19(iTRAQ8plex); T28(Phospho)	0.161336	S(2): 1.0; S(7): 1.6; T(14): 32.6; S(26): 82.4; T(28): 82.4	19.6588	2.63623	4	4064.26	2.37713	1.00789	0.814761	0.911323	1.01293	1.00278	1.03215	1.03711	1.03463	1.07168	0.921104	1.11149	1.10035	0.989976	1.03581	0.890275	0.859499	1.1353	1.058	0.918554
aDISANIyPDINIITGALkLyFR	Q29RN4	Chimerin (Chimaerin) 2	CHN2	N-Term(iTRAQ8plex); Y8(Phospho); K19(iTRAQ8plex); Y21(Phospho)	0.0920542	S(4): 50.0; Y(8): 50.0; T(15): 43.5; Y(21): 56.5	13.8143	3.73319	5	3349.76	3.63956	1.09119	1.05789	1.07454	0.924963	1.23037	0.896498	0.890019	0.893258	1.03051	0.921205	0.8608	1.14502	1.33018	1.15365	1.03129	0.893935	0.831295	1.1141	0.748721
mQGLLsTAsAQLTLLIQk	Q8MI28	Limbin	EVC2 LBN	N-Term(iTRAQ8plex); S6(Phospho); S9(Phospho); K18(iTRAQ8plex)	0.880153	S(6): 94.0; T(7): 6.4; S(9): 93.6; T(13): 6.0	117.011	3.45058	4	2684.48	18.0236	0.739247	0.746958	0.743102	1.01259	1.19475	1.16713	1.18205	1.17459	1.17946	0.921277	1.36265	1.60779	1.1799	1.00414	0.784337	0.7811	1.58066	1.1648	0.771104
asVGATsGLVEAAAVAMAARGAGGSLGAGGGR	F1MXC9	Zinc finger and BTB domain containing 12	ZBTB12	N-Term(iTRAQ8plex); S2(Phospho); S7(Phospho)	0.424445	S(2): 95.3; T(6): 46.3; S(7): 46.3; S(25): 12.2	28.9829	2.91758	4	3164.49	-11.4813	0.675933	0.783703	0.729818	0.996247	1.50481	1.1622	1.17847	1.17033	1.01737	0.921624	1.36506	2.0619	1.51048	0.869303	0.78749	0.905887	1.60359	1.0212	0.612452
hsARQLRLAFLmHsWk	A4FUC8	CARS protein (Cysteinyl-tRNA synthetase)	CARS	N-Term(iTRAQ8plex); S2(Phospho); M12(Oxidation); S14(Phospho); K16(iTRAQ8plex)	1	S(2): 100.0; S(14): 100.0	51.141	2.48407	3	2765.41	1.34022	0.931429	0.902303	0.916866	0.902314	1.1001	1.11031	1.1215	1.1159	1.01117	0.922239	0.984128	1.19984	1.21919	0.906141	0.82645	0.912055	1.21709	1.12064	0.838327
rEsPsPAPkPR	E1BP16	Serine and arginine repetitive matrix 1	SRRM1	N-Term(iTRAQ8plex); S3(Phospho); S5(Phospho); K9(iTRAQ8plex)	1	S(3): 100.0; S(5): 100.0	125.658	2.37078	3	1990.01	-1.93956	0.855518	0.749577	0.802547	1.26607	0.730622	0.982355	0.981389	0.981872	1.47684	0.922366	1.57757	0.910378	0.577077	1.5041	0.939395	0.624555	1.22344	1.16647	1.26244
rVsAPTRPR	E1BPV6	Smoothelin like 1	SMTNL1	N-Term(iTRAQ8plex); S3(Phospho)	0.966045	S(3): 96.6; T(6): 3.4	68.4187	2.33589	3	1423.78	-3.27049	1.10856	0.793634	0.951095	1.12734	1.01049	1.02582	1.03019	1.02801	1.22866	0.922381	1.1853	1.06245	0.896352	1.19518	0.897253	0.750724	1.08086	1.08987	0.912805
vIASLEGtYWVTLEFSk	E1BNB2	MGAT4 family member C	MGAT4C	N-Term(iTRAQ8plex); T8(Phospho); K17(iTRAQ8plex)	0.481193	S(4): 3.2; T(8): 48.1; Y(9): 48.1; T(12): 0.3; S(16): 0.3	52.852	2.84214	4	2631.36	-14.2781	1.14089	1.15462	1.14775	0.840164	0.885011	1.11243	1.124	1.11821	0.920486	0.92239	0.732007	0.77108	1.05338	0.823176	0.824879	1.00207	0.974261	1.0956	1.04224
[truncated: 1,869 more rows]

## Sheet: Corresponding phos-protein
Protein Group Accessions
A0A0F6QMJ3
A0A0F6QNP7
A0A0F7GDE1
A0A0H3V687
A0A140T848
A0A140T886
A0A140T897
A0A140T8A1
A0A140T8A7
A0A140T8C9
A0A1C9EIX3
A0A1R3UCM5
A0A2Q9
A0ERA7
A0JN35
A0JN40
A0JN43
A0JN53
A0JN63
A0JN78
A0JN93
A0JND0
A0JNE1
A0JNG1
A0JNI5
A0JNK3
A0JNL2
A0JNP9
A1A4J3
A1A4J4
A1A4M3
A1L505
A1L525
[truncated: 1,866 more rows]

[truncated: 9 more sheets: Yushu Yak 0h VS Yushu Yak12h, Yushu Yak 0h VS Yushu Yak 72 h, Yushu Yak 12h VS Yushu Yak 72h, Gannan Yak 0h VS Gannan Yak 12h, Gannan Yak 0h VS Gannan Yak 72h, Gannan Yak12h VS Gannan 72h, Yushu Yak 0h VS Gannan Yak 0h, Yushu Yak 12h VS Gannan Yak 12h, Yushu Yak 72h VS Gannan Yak 72h]
